# Supplementary material for: Avian-inspired embodied perception in biohybrid flapping-wing robotics
Source: Nat Commun. 2024 Oct 22;15:9099. doi: 10.1038/s41467-024-53517-6 (PMC11496644; doi:10.1038/s41467-024-53517-6)
Supplement: Supplementary file 15 — Source Data [file 41467_2024_53517_MOESM15_ESM.xlsx]

## Sheet: Figure2f
Figure2f
	force(N)-feather	displacement(mm)-feather	force(N)-carbon fiber	displacement(mm)-carbon fiber	force(N)-pet	displacement(mm)-pet
	-0.00187432	0	-0.00463726	0	0.000920028	0
	-0.00145044	0.00281936	-0.00469259	0.00254064	0.000527344	0.00199392
	0.00407605	0.0127407	-0.00160172	0.0133303	0.000623	0.011851
	0.0195834	0.0279363	0.00602892	0.0292013	0.00698093	0.0274003
	0.0212524	0.0448471	8.73146e-05	0.0462407	0.0084644	0.0443004
	0.00634883	0.0617418	-0.00144324	0.0631783	0.00283199	0.0614042
	0.00424859	0.078583	-0.00287278	0.0797193	0.00222096	0.0782185
	0.00439362	0.0954026	-0.00253228	0.0968338	0.00183922	0.095081
	0.00383156	0.112249	-0.00274197	0.113664	0.00213012	0.111842
	0.00354647	0.128999	-0.00316848	0.130484	0.00222127	0.128602
	0.00372519	0.145765	-0.00297252	0.147218	0.0019646	0.145379
	0.00521928	0.162531	-0.00264389	0.163995	0.00240932	0.162081
	0.00509235	0.17926	-0.0026066	0.180739	0.00241326	0.17874
	0.0053349	0.19609	-0.00274371	0.197468	0.0027757	0.195672
	0.0064895	0.212899	-0.00249606	0.214293	0.00377413	0.212235
	0.00655828	0.229612	-0.00243772	0.230861	0.00401207	0.229258
	0.00711611	0.246217	-0.00231678	0.247798	0.00412582	0.245992
	0.00769518	0.263138	-0.0020796	0.264511	0.00338281	0.262758
	0.00774895	0.27991	-0.00210588	0.281245	0.00380972	0.279567
	0.00848681	0.296547	-0.00175583	0.29808	0.00334076	0.29629
	0.00902992	0.313431	-0.00128997	0.314857	0.00408742	0.313072
	0.00940775	0.330181	-0.000755806	0.33165	0.00413579	0.32987
	0.0096957	0.346964	-0.000492313	0.34848	0.00398715	0.346406
	0.0101869	0.36374	-0.000891388	0.365166	0.00400318	0.363354
	0.010468	0.380512	-0.000816226	0.381921	0.00391245	0.380099
	0.0107499	0.397058	-0.00059409	0.398714	0.00427345	0.396704
	0.0110445	0.414001	-0.000264503	0.415432	0.00427328	0.413658
	0.011515	0.430746	-0.00015919	0.432252	0.00448892	0.430376
	0.0117903	0.447506	0.000104858	0.449002	0.00453502	0.446986
	0.0125438	0.464278	0.000617308	0.465736	0.00457532	0.463747
	0.012427	0.481065	0.000812412	0.482496	0.0047638	0.480663
	0.0123743	0.497826	0.000599257	0.499214	0.00485853	0.497301
	0.0128074	0.514619	0.000869346	0.516007	0.00514724	0.514056
	0.0132062	0.53139	0.00121459	0.5328	0.00523459	0.530988
	0.0135813	0.548146	0.0019284	0.549561	0.00536728	0.547808
	0.0138284	0.564944	0.00229273	0.566338	0.00527438	0.564504
	0.0142109	0.581539	0.00253778	0.583088	0.00531879	0.581297
	0.0145527	0.598423	0.00317613	0.599859	0.00538884	0.59808
	0.0148743	0.615178	0.00345042	0.616695	0.00542891	0.614808
	0.0155639	0.631949	0.00381729	0.633413	0.00570864	0.631596
	0.0158954	0.648737	0.00413562	0.650195	0.00570289	0.648378
	0.0163242	0.665482	0.00370041	0.666961	0.00587955	0.665096
	0.0165647	0.682253	0.00403804	0.683663	0.00576687	0.681872
	0.0171788	0.699014	0.00430817	0.700456	0.00597217	0.698622
	0.017475	0.71556	0.00474118	0.717211	0.00611641	0.715415
	0.0178021	0.73254	0.0056664	0.733972	0.00626271	0.732181
	0.018244	0.749312	0.00608599	0.750743	0.00633504	0.748894
	0.0186764	0.765864	0.0063861	0.767263	0.00625573	0.765692
	0.0190812	0.782833	0.00665965	0.784195	0.0063218	0.782426
	0.0194731	0.799621	0.00688667	0.800982	0.00640753	0.799203
	0.020066	0.816215	0.00726027	0.817764	0.00663401	0.816044
	0.0207939	0.833185	0.00781682	0.834622	0.0067204	0.832735
	0.0210597	0.84993	0.00833358	0.851372	0.00673974	0.849356
	0.0216179	0.86668	0.0088855	0.868127	0.00679385	0.866155
	0.0220391	0.88328	0.0094182	0.88492	0.00691065	0.883044
	0.0225476	0.90353	0.0100741	0.901439	0.00692813	0.899864
	0.0231172	0.916962	0.010775	0.918398	0.00711659	0.916598
	0.0237243	0.933712	0.0110366	0.935218	0.00729744	0.933326
	0.024234	0.950462	0.0115245	0.95192	0.00727069	0.950103
	0.0248199	0.967244	0.0118379	0.968681	0.00745432	0.966831
	0.0252247	0.983957	0.0124491	0.985398	0.00755615	0.983614
	0.0256792	1.00057	0.0130096	1.00219	0.0077513	1.00037
	0.0261838	1.01753	0.0135976	1.01901	0.00776557	1.01698
	0.0265929	1.03431	0.0139255	1.03572	0.00805591	1.03394
	0.0267781	1.0511	0.0142673	1.05251	0.00811902	1.05067
	0.0271996	1.06786	0.0149375	1.06927	0.00821738	1.06744
	0.0276789	1.08442	0.0154844	1.08566	0.0084734	1.08425
	0.0281986	1.10139	0.0164151	1.10282	0.00856024	1.101
	0.0286407	1.11817	0.016939	1.11956	0.00884295	1.11776
	0.0290356	1.13493	0.017854	1.13635	0.00893695	1.13455
	0.0296077	1.15169	0.0184067	1.15297	0.00914894	1.15129
	0.0302531	1.16841	0.0190541	1.16984	0.00918325	1.16806
	0.0310573	1.18502	0.0198863	1.18661	0.0093793	1.1848
	0.0315515	1.20193	0.0215128	1.2034	0.00961341	1.20157
	0.0319931	1.21869	0.0225809	1.22013	0.00989292	1.21837
	0.032567	1.23546	0.0222906	1.23693	0.0102086	1.23509
	0.0331871	1.25219	0.0230636	1.25365	0.0107873	1.25185
	0.0339629	1.26879	0.0236444	1.27037	0.0104777	1.26862
	0.0351023	1.28576	0.0243112	1.28717	0.0105855	1.28537
	0.035637	1.30253	0.0250499	1.30394	0.0107442	1.30216
	0.0359459	1.31934	0.0257639	1.32075	0.0109505	1.31892
	0.0365532	1.3361	0.0274978	1.33756	0.011065	1.33569
	0.0367574	1.35283	0.0285527	1.35428	0.0110854	1.35236
	0.0372777	1.36964	0.0284247	1.37105	0.0111559	1.36924
	0.0377772	1.38642	0.0293842	1.3876	0.0113918	1.38602
	0.0382606	1.40316	0.0311096	1.40455	0.0115874	1.40281
	0.0385715	1.41993	0.0319874	1.42139	0.0118054	1.41953
	0.0390699	1.43667	0.0320383	1.43811	0.012065	1.43632
	0.0394182	1.45327	0.033835	1.45483	0.0123556	1.45289
	0.0400161	1.47018	0.0337047	1.47162	0.0125682	1.46963
	0.0406077	1.48693	0.0347859	1.48817	0.0127224	1.48657
	0.0411263	1.50373	0.0373279	1.50516	0.0129348	1.50332
	0.0419856	1.52044	0.0387124	1.52191	0.0130723	1.5201
	0.042197	1.53721	0.0400667	1.53865	0.0130957	1.53683
	0.0431254	1.55399	0.0406216	1.55543	0.0133254	1.55356
	0.0443341	1.57076	0.0408101	1.57214	0.0134929	1.57021
	0.0454343	1.58756	0.0426072	1.58893	0.0136518	1.58714
	0.045964	1.60417	0.0437702	1.60557	0.0137866	1.60393
	0.046018	1.62107	0.0449417	1.6225	0.013987	1.62079
	0.047291	1.63786	0.0461183	1.63917	0.0141427	1.63749
	0.0475764	1.65462	0.0477715	1.65589	0.0143252	1.65427
	0.0482679	1.67106	0.0485453	1.67278	0.0146264	1.67103
	0.0485373	1.68814	0.0497156	1.68961	0.0148374	1.68777
	0.0492482	1.70486	0.0511174	1.70614	0.0150419	1.70437
	0.0501718	1.72164	0.0523122	1.7231	0.0153175	1.7213
	0.0509935	1.73842	0.0536109	1.73991	0.0156684	1.73801
	0.0515872	1.75519	0.0548331	1.7566	0.0159477	1.75477
	0.0521786	1.77198	0.0564562	1.77338	0.0162011	1.7715
	0.0529609	1.78869	0.0574352	1.79013	0.0163941	1.78829
	0.0536278	1.80547	0.0589128	1.80689	0.0165982	1.80509
	0.0545329	1.82226	0.0605582	1.82369	0.0168473	1.82184
	0.0548549	1.83901	0.0623462	1.84043	0.0169979	1.83865
	0.0557492	1.8558	0.0638218	1.85719	0.0171783	1.85524
	0.0569529	1.87254	0.0650892	1.87394	0.017389	1.87217
	0.0578038	1.8893	0.0664955	1.89066	0.0175908	1.88881
	0.0581569	1.90611	0.0676237	1.90751	0.0177495	1.90571
	0.0589699	1.92288	0.0693187	1.92414	0.0179743	1.92247
	0.059857	1.93961	0.0706849	1.94108	0.0183167	1.93926
	0.0605594	1.95637	0.0719376	1.95786	0.0186123	1.95599
	0.0613166	1.97311	0.0734384	1.97455	0.0189623	1.97279
	0.0620648	1.98991	0.0751878	1.99131	0.0192406	1.98953
	0.0630158	2.00667	0.0768212	2.00813	0.0194612	2.00608
	0.0635309	2.02326	0.07834	2.02486	0.0196589	2.02284
	0.0645123	2.04017	0.0801799	2.04161	0.0199514	2.03971
	0.0649498	2.05689	0.0818306	2.05818	0.0201919	2.05653
	0.0652637	2.07352	0.0838637	2.07509	0.0204345	2.07315
	0.0663213	2.09049	0.0849513	2.09191	0.0206466	2.09007
	0.0664953	2.10724	0.0860033	2.10867	0.0209509	2.10687
	0.0677524	2.12403	0.0879852	2.12547	0.0212285	2.12346
	0.0685296	2.14081	0.0899332	2.14222	0.0214326	2.14024
	0.0696429	2.15753	0.091586	2.15893	0.0218032	2.15724
	0.0704856	2.17431	0.0932131	2.17574	0.022197	2.17392
	0.0714311	2.19108	0.0948562	2.1925	0.0225854	2.19071
	0.072512	2.20786	0.0966592	2.20927	0.0230278	2.20753
	0.0733555	2.22463	0.0988715	2.2261	0.0233865	2.22421
	0.0743336	2.24135	0.100768	2.24281	0.0236977	2.24102
	0.0745379	2.25795	0.102325	2.25955	0.024099	2.25773
	0.0756381	2.2749	0.103974	2.27634	0.0244333	2.27446
	0.0760312	2.29167	0.106308	2.29306	0.0247219	2.29127
	0.0765381	2.30841	0.108296	2.30987	0.0249762	2.30799
	0.0769693	2.32515	0.110108	2.32645	0.0252786	2.32477
	0.0776585	2.34192	0.112368	2.34332	0.0255179	2.34154
	0.0785141	2.35853	0.11474	2.3601	0.025925	2.35827
	0.0792291	2.37545	0.116825	2.37682	0.0262449	2.37508
	0.0799985	2.39225	0.118672	2.39364	0.0266163	2.39185
	0.0809513	2.40901	0.120537	2.41046	0.0270014	2.40849
	0.0819406	2.42575	0.122219	2.4272	0.0273232	2.42545
	0.082446	2.44256	0.124484	2.44381	0.0277881	2.44217
	0.0837272	2.45934	0.126669	2.46071	0.0281258	2.45894
	0.0848215	2.4761	0.12872	2.47748	0.0285713	2.47571
	0.0860553	2.49268	0.130942	2.4943	0.0288532	2.49229
	0.0871681	2.50957	0.13281	2.51104	0.0292109	2.50925
	0.0888248	2.52636	0.134972	2.52784	0.0297562	2.52601
	0.0910716	2.54314	0.137107	2.54462	0.0303177	2.54254
	0.0916528	2.55972	0.139253	2.56129	0.0308489	2.55948
	0.0919339	2.57668	0.140941	2.57807	0.0318287	2.57624
	0.0927016	2.59341	0.14274	2.59486	0.0319858	2.59304
	0.0935947	2.61019	0.144854	2.6116	0.0324666	2.6098
	0.0945636	2.62697	0.146887	2.62839	0.0330228	2.62651
	0.0956828	2.64368	0.148874	2.64508	0.0337462	2.64331
	0.0977919	2.66045	0.151143	2.66184	0.0342742	2.6601
	0.100549	2.67723	0.153674	2.67862	0.0347363	2.67686
	0.100431	2.69382	0.155926	2.69539	0.0352749	2.69365
	0.102	2.7108	0.158133	2.71224	0.0358227	2.71039
	0.103365	2.72757	0.160182	2.72897	0.0364604	2.72716
	0.104818	2.7443	0.161998	2.74569	0.0370144	2.74397
	0.105998	2.76089	0.163869	2.76235	0.0376595	2.76069
	0.107621	2.77764	0.1656	2.77925	0.0381085	2.77748
	0.110165	2.7946	0.167312	2.79604	0.0386786	2.79426
	0.11155	2.81136	0.169254	2.81287	0.0393917	2.81096
	0.112153	2.8281	0.171124	2.82958	0.039958	2.82775
	0.113796	2.84486	0.172617	2.84632	0.0405738	2.84446
	0.114996	2.86143	0.174142	2.86307	0.0412031	2.86124
	0.116301	2.87838	0.175826	2.87979	0.041977	2.87802
	0.118243	2.89521	0.177223	2.8966	0.0426179	2.89477
	0.119044	2.91179	0.178855	2.91335	0.0432493	2.91138
	0.120754	2.92856	0.180988	2.93011	0.0439889	2.92831
	0.122938	2.94549	0.182624	2.94686	0.0446136	2.9449
	0.125129	2.9622	0.183832	2.9636	0.0453785	2.96189
	0.127465	2.97885	0.185534	2.98042	0.0460327	2.97863
	0.128959	2.99578	0.187268	2.9972	0.0468757	2.99504
	0.130348	3.01255	0.18873	3.01397	0.0475781	3.01221
	0.131053	3.02931	0.19002	3.0308	0.0483102	3.02895
	0.13421	3.04604	0.190507	3.0475	0.0490789	3.0457
	0.136069	3.06283	0.191608	3.06408	0.0497919	3.06246
	0.136634	3.07959	0.192513	3.0809	0.0506164	3.07921
	0.138505	3.09635	0.193191	3.09779	0.0514047	3.09601
	0.139196	3.1131	0.193874	3.11457	0.0520955	3.11256
	0.141679	3.12982	0.194627	3.13115	0.0527697	3.12947
	0.143918	3.14659	0.195646	3.14801	0.0535661	3.14623
	0.145995	3.16342	0.197886	3.16463	0.0543555	3.16299
	0.146823	3.18018	0.199599	3.18141	0.0552634	3.17979
	0.147965	3.19695	0.201114	3.19837	0.0562305	3.19655
	0.149219	3.21372	0.202567	3.21499	0.0571367	3.2133
	0.14996	3.23047	0.203079	3.2317	0.0581003	3.23015
	0.151475	3.24728	0.204376	3.24868	0.0590674	3.24671
	0.154091	3.26404	0.205697	3.26544	0.0601474	3.26364
	0.15587	3.28078	0.206812	3.28219	0.0612615	3.28045
	0.156951	3.29738	0.20787	3.29903	0.0623728	3.29716
	0.160065	3.3143	0.208739	3.31559	0.0639055	3.31394
	0.162153	3.33106	0.209465	3.3325	0.0653034	3.33073
	0.16395	3.34765	0.210311	3.34931	0.0665055	3.34742
	0.164167	3.36458	0.210854	3.36601	0.067245	3.36419
	0.167907	3.38136	0.211632	3.38277	0.0684335	3.38094
	0.170433	3.39809	0.212395	3.39957	0.0695759	3.39772
	0.172452	3.41467	0.21329	3.41629	0.0709531	3.41451
	0.173756	3.43163	0.214115	3.43309	0.072353	3.4312
	0.174807	3.44839	0.215049	3.44978	0.0736548	3.448
	0.176921	3.4652	0.215949	3.46652	0.0750483	3.46477
	0.17812	3.482	0.217312	3.48335	0.0765496	3.48153
	0.181349	3.49873	0.218441	3.50011	0.0780269	3.49837
	0.183156	3.51549	0.219532	3.51696	0.0797079	3.5151
	0.185215	3.53227	0.220604	3.5337	0.0815737	3.5317
	0.187166	3.54902	0.221531	3.55042	0.0831472	3.54866
	0.187381	3.56577	0.222047	3.56723	0.0853752	3.56524
	0.190482	3.5825	0.222838	3.58378	0.0869896	3.58222
	0.193759	3.59927	0.223047	3.60056	0.0886469	3.59896
	0.196524	3.61605	0.22207	3.61755	0.0896344	3.61567
	0.19869	3.6328	0.22201	3.63424	0.091376	3.63242
	0.200542	3.64958	0.222433	3.65102	0.0931773	3.64913
	0.201281	3.66633	0.223429	3.66776	0.0949346	3.66576
	0.203505	3.68311	0.223957	3.68448	0.0956888	3.68271
	0.205326	3.69973	0.224528	3.70133	0.0962505	3.69946
	0.208064	3.71664	0.22534	3.71809	0.0972453	3.71628
	0.209958	3.73345	0.226328	3.73481	0.0984939	3.73305
	0.211919	3.75006	0.227324	3.75158	0.0994924	3.74963
	0.21434	3.76692	0.228643	3.7683	0.100468	3.76659
	0.21665	3.78372	0.229668	3.78514	0.101949	3.78334
	0.219017	3.80016	0.230782	3.80192	0.103274	3.79977
	0.221558	3.81722	0.231948	3.81865	0.104718	3.8169
	0.224215	3.834	0.233238	3.83545	0.106389	3.83363
	0.227454	3.85072	0.234422	3.85217	0.107616	3.85041
	0.230104	3.86751	0.235786	3.86896	0.109669	3.86717
	0.232782	3.88429	0.237854	3.88579	0.110189	3.88388
	0.234282	3.90103	0.239325	3.90249	0.110812	3.90065
	0.2371	3.91782	0.241145	3.91926	0.111896	3.9174
	0.240673	3.93437	0.24276	3.93597	0.112868	3.93415
	0.244213	3.9513	0.244535	3.95271	0.114309	3.95093
	0.246722	3.96813	0.246486	3.96952	0.115806	3.96769
	0.249242	3.9847	0.247947	3.98629	0.117905	3.98436
	0.251567	4.00166	0.249721	4.0029	0.119575	4.00131
	0.253184	4.01842	0.251176	4.01985	0.121215	4.01803
	0.257078	4.03516	0.252392	4.03659	0.123016	4.03483
	0.259775	4.05196	0.253834	4.05337	0.125036	4.05158
	0.263027	4.06872	0.255439	4.07011	0.12692	4.06835
	0.26575	4.08547	0.256755	4.08687	0.128869	4.08497
	0.268746	4.10227	0.257971	4.10371	0.130734	4.10183
	0.272127	4.119	0.259277	4.1203	0.132516	4.11861
	0.27514	4.13574	0.259908	4.13721	0.134277	4.13538
	0.277988	4.15252	0.260722	4.15397	0.135679	4.15209
	0.280718	4.16928	0.260405	4.17069	0.137727	4.16872
	0.283702	4.18606	0.261415	4.18748	0.139884	4.18566
	0.286849	4.20279	0.263142	4.20429	0.141869	4.2024
	0.290236	4.21955	0.264198	4.22099	0.143939	4.21902
	0.29294	4.23633	0.264486	4.23777	0.146132	4.23575
	0.295704	4.25312	0.264951	4.25448	0.148187	4.25272
	0.298117	4.26991	0.266117	4.27125	0.15038	4.26951
	0.301327	4.28666	0.267739	4.28808	0.152493	4.28626
	0.304499	4.30336	0.268735	4.30466	0.154615	4.3031
	0.30736	4.32019	0.268861	4.32161	0.157058	4.31983
	0.31015	4.33696	0.269984	4.33838	0.159378	4.33657
	0.312812	4.35354	0.271805	4.3551	0.161774	4.35338
	0.314918	4.37046	0.272073	4.37193	0.164168	4.37008
	0.317923	4.38721	0.274223	4.38869	0.16609	4.38684
	0.321558	4.404	0.275666	4.40542	0.168059	4.40362
	0.325431	4.42059	0.277376	4.42221	0.169566	4.42034
	0.328766	4.43733	0.27891	4.43876	0.171494	4.43712
	0.331745	4.45427	0.280447	4.45569	0.173351	4.45387
	0.33467	4.47103	0.282381	4.4725	0.175119	4.47064
	0.337022	4.4878	0.283697	4.48905	0.177069	4.48741
	0.339882	4.5046	0.285821	4.50602	0.178479	4.50418
	0.342897	4.52132	0.286884	4.52276	0.180212	4.52098
	0.345803	4.53807	0.287344	4.53947	0.18159	4.53774
	0.348452	4.55486	0.289441	4.55626	0.184229	4.55448
	0.352725	4.57165	0.290521	4.57301	0.186475	4.57131
	0.355494	4.58826	0.291953	4.58985	0.188545	4.58788
	0.358136	4.60501	0.293553	4.60665	0.189819	4.60479
	0.36104	4.62193	0.295316	4.62335	0.191682	4.62162
	0.363989	4.6387	0.296776	4.64016	0.193673	4.6383
	0.367002	4.65545	0.298671	4.65689	0.195736	4.65506
	0.370677	4.67223	0.300221	4.67363	0.198098	4.67185
	0.374113	4.689	0.301984	4.69047	0.200478	4.68855
	0.37645	4.70575	0.303898	4.70718	0.202968	4.70533
	0.379344	4.72251	0.305732	4.72391	0.20528	4.72191
	0.38242	4.73924	0.307632	4.74053	0.207688	4.73885
	0.385063	4.75599	0.309392	4.75726	0.210153	4.75567
	0.38856	4.77264	0.311038	4.77422	0.212976	4.77244
	0.391436	4.78957	0.31307	4.79097	0.216911	4.78906
	0.394683	4.80637	0.315227	4.80773	0.219044	4.80597
	0.397716	4.82314	0.317083	4.82452	0.222089	4.82271
	0.400733	4.83986	0.319027	4.84124	0.225106	4.8392
	0.404131	4.85649	0.320657	4.85787	0.227999	4.85626
	0.407696	4.87342	0.321886	4.87483	0.230989	4.87301
	0.411053	4.89015	0.323313	4.89161	0.234063	4.88983
	0.413789	4.90695	0.324032	4.90844	0.236947	4.90655
	0.416165	4.92369	0.324941	4.92518	0.239963	4.92333
	0.418226	4.94029	0.325776	4.94188	0.242917	4.9401
	0.421191	4.95706	0.326641	4.95871	0.246092	4.95679
	0.423556	4.97398	0.327266	4.97543	0.249304	4.97357
	0.426282	4.99411	0.328514	4.99201	0.252451	4.99034
	0.428626	5.00749	0.329308	5.00896	0.25645	5.00711
	0.430639	5.0239	0.330438	5.02564	0.259596	5.0239
	0.432364	5.04102	0.331864	5.04243	0.262143	5.04061
	0.433075	5.05778	0.334255	5.05918	0.263474	5.05739
	0.434234	5.07459	0.334973	5.07595	0.265626	5.0742
	0.43577	5.09119	0.336402	5.09277	0.267638	5.09095
	0.436829	5.10807	0.337429	5.10951	0.269452	5.10779
	0.437818	5.12488	0.338428	5.12628	0.271271	5.12449
	0.437807	5.14166	0.339553	5.14304	0.272461	5.14124
	0.440034	5.15842	0.340551	5.15964	0.273055	5.15808
	0.441074	5.17519	0.341564	5.17664	0.273264	5.17479
	0.442268	5.19192	0.342435	5.19341	0.273033	5.19158
	0.443361	5.20868	0.343671	5.21016	0.273063	5.20818
	0.443984	5.22546	0.344756	5.22695	0.274622	5.22502
	0.446304	5.24221	0.346006	5.24366	0.275531	5.24165
	0.448926	5.25899	0.347163	5.2604	0.276102	5.25858
	0.451155	5.27575	0.348316	5.27703	0.275334	5.27517
	0.45318	5.29251	0.349783	5.29393	0.274754	5.2921
	0.456085	5.30931	0.351329	5.31069	0.275359	5.30883
	0.456826	5.32601	0.352872	5.32741	0.275908	5.32562
	0.458772	5.34279	0.354612	5.34414	0.276736	5.34226
	0.460281	5.35957	0.356381	5.36096	0.277881	5.35918
	0.461089	5.37617	0.358032	5.37774	0.279594	5.37599
	0.46257	5.39314	0.359753	5.39439	0.280753	5.39275
	0.465017	5.40989	0.360857	5.41117	0.283065	5.40951
	0.466607	5.42664	0.361681	5.42805	0.285456	5.42631
	0.467854	5.44339	0.363006	5.44486	0.287617	5.443
	0.468022	5.46011	0.364416	5.46163	0.289525	5.4598
	0.469467	5.47689	0.365297	5.47839	0.291195	5.47642
	0.471958	5.49371	0.366422	5.49521	0.293008	5.49329
	0.473685	5.51043	0.367583	5.51189	0.294926	5.51007
	0.475134	5.5272	0.368574	5.52863	0.296974	5.52681
	0.476866	5.54395	0.37014	5.54541	0.298159	5.54355
	0.478294	5.56073	0.371504	5.56213	0.299865	5.56034
	0.479611	5.57754	0.373137	5.57891	0.301871	5.57708
	0.481014	5.59431	0.374602	5.59567	0.303546	5.59388
	0.4829	5.6109	0.376037	5.61241	0.305363	5.61065
	0.484417	5.62781	0.377459	5.6292	0.307084	5.6274
	0.486346	5.64455	0.378771	5.64593	0.309146	5.64422
	0.488068	5.66121	0.380384	5.66259	0.311508	5.66097
	0.489604	5.67817	0.382768	5.67939	0.314359	5.67771
	0.490888	5.69487	0.38455	5.69632	0.316771	5.69436
	0.493405	5.71144	0.384653	5.71314	0.318964	5.71125
	0.49592	5.72837	0.38579	5.72985	0.323051	5.72802
	0.49662	5.74515	0.3876	5.74657	0.326878	5.74466
	0.498323	5.76176	0.389219	5.76341	0.330843	5.76136
	0.500956	5.77867	0.390906	5.78015	0.334994	5.77829
	0.501667	5.79543	0.392441	5.79673	0.339642	5.79503
	0.502902	5.81218	0.39436	5.81349	0.344274	5.81175
	0.504255	5.82891	0.39624	5.83017	0.348515	5.82858
	0.50529	5.84559	0.398587	5.84712	0.352474	5.84514
	0.506468	5.86254	0.40069	5.86392	0.356449	5.86209
	0.508275	5.8793	0.401894	5.8805	0.359783	5.8789
	0.510251	5.89606	0.403917	5.89748	0.36418	5.89549
	0.5123	5.91281	0.405694	5.91422	0.368302	5.91248
	0.513958	5.92958	0.407683	5.93099	0.3722	5.92922
	0.515612	5.94635	0.409394	5.94776	0.377064	5.94597
	0.516527	5.96311	0.411047	5.96448	0.380706	5.96265
	0.519188	5.97989	0.412445	5.98133	0.384182	5.97951
	0.520469	5.99662	0.414006	5.99808	0.3872	5.99628
	0.521765	6.01341	0.41584	6.01482	0.391949	6.01304
	0.523891	6.03001	0.4177	6.03161	0.395925	6.02972
	0.525917	6.04691	0.419408	6.04834	0.399432	6.0465
	0.526899	6.06365	0.421165	6.06513	0.402289	6.06327
	0.528956	6.0804	0.42323	6.08192	0.405501	6.08002
	0.53134	6.09702	0.425152	6.09861	0.408472	6.09684
	0.532885	6.11381	0.427163	6.11521	0.412671	6.11357
	0.534999	6.13075	0.429048	6.13212	0.416924	6.13033
	0.536775	6.14751	0.430538	6.14889	0.420806	6.14713
	0.53784	6.16431	0.432151	6.16552	0.424659	6.16387
	0.540525	6.18103	0.433481	6.18228	0.429181	6.18071
	0.543025	6.19782	0.434939	6.19925	0.43325	6.19747
	0.544671	6.21459	0.436237	6.21601	0.437794	6.21421
	0.545761	6.23132	0.437624	6.23274	0.44244	6.23102
	0.54829	6.2481	0.438994	6.24953	0.446982	6.24773
	0.550394	6.26468	0.440711	6.26629	0.451419	6.26434
	0.551115	6.28161	0.441975	6.28304	0.455842	6.28128
	0.552453	6.29838	0.443272	6.29989	0.460181	6.29796
	0.554545	6.31512	0.444296	6.31658	0.464199	6.31474
	0.556144	6.3319	0.444879	6.33333	0.468207	6.33151
	0.557569	6.34866	0.44568	6.35012	0.471942	6.34828
	0.558759	6.36543	0.44626	6.36684	0.474444	6.36508
	0.559363	6.38222	0.446925	6.38365	0.478013	6.3818
	0.560281	6.39897	0.447823	6.40041	0.482506	6.39859
	0.560354	6.41571	0.448653	6.41697	0.485107	6.41538
	0.560232	6.4325	0.449133	6.43391	0.48638	6.43213
	0.56046	6.44908	0.450076	6.45065	0.48895	6.44891
	0.56053	6.46606	0.450897	6.46746	0.49274	6.46548
	0.560181	6.48283	0.452121	6.48426	0.495554	6.48241
	0.560572	6.49955	0.453129	6.50098	0.500267	6.49921
	0.560859	6.51633	0.454217	6.51779	0.504159	6.51594
	0.561595	6.53274	0.455475	6.53434	0.507609	6.53275
	0.562192	6.54983	0.456724	6.55126	0.511241	6.5495
	0.562957	6.56662	0.458026	6.56811	0.515712	6.5662
	0.563945	6.58338	0.459367	6.58486	0.518679	6.58299
	0.564667	6.60013	0.460653	6.60157	0.520057	6.59974
	0.56521	6.6169	0.461566	6.61832	0.523554	6.6165
	0.566345	6.63348	0.462527	6.63504	0.526647	6.63313
	0.568871	6.65044	0.463324	6.65185	0.529837	6.65003
	0.569497	6.6672	0.464065	6.66848	0.532885	6.66683
	0.570017	6.68398	0.465036	6.68539	0.534774	6.68362
	0.570839	6.70058	0.466081	6.70217	0.537689	6.70038
	0.572172	6.7173	0.467022	6.71873	0.541375	6.71718
	0.57315	6.73429	0.467816	6.73568	0.543773	6.73391
	0.574225	6.7511	0.468605	6.75246	0.546792	6.75063
	0.574295	6.76764	0.46921	6.76921	0.548875	6.76744
	0.575617	6.7844	0.470134	6.78605	0.551256	6.7842
	0.576811	6.80132	0.470886	6.80279	0.554267	6.80096
	0.577691	6.81811	0.471657	6.81954	0.558349	6.81771
	0.57757	6.83488	0.471802	6.83616	0.5605	6.83441
	0.578449	6.85162	0.472121	6.85304	0.563106	6.85121
	0.579636	6.86836	0.472797	6.86981	0.565443	6.868
	0.581371	6.88511	0.473025	6.88659	0.568722	6.8846
	0.582008	6.90186	0.474882	6.90328	0.570948	6.90154
	0.583654	6.91867	0.476044	6.92005	0.573539	6.91811
	0.585106	6.93545	0.477259	6.93683	0.576174	6.93503
	0.585455	6.95221	0.47819	6.95344	0.578259	6.95165
	0.585932	6.969	0.479112	6.9704	0.580916	6.96857
	0.586538	6.98573	0.480278	6.98716	0.583162	6.98524
	0.587182	7.00252	0.481207	7.00394	0.583833	7.00215
	0.587905	7.0193	0.482257	7.02073	0.585833	7.01888
	0.589201	7.03603	0.482768	7.03747	0.587802	7.03567
	0.591004	7.05266	0.483555	7.05427	0.588191	7.05243
	0.592646	7.06957	0.484173	7.07102	0.58951	7.06917
	0.593891	7.08632	0.484942	7.08759	0.591632	7.08596
	0.595375	7.10309	0.485355	7.10455	0.594744	7.10268
	0.596807	7.11966	0.485685	7.12126	0.598898	7.11945
	0.597885	7.1366	0.486345	7.138	0.602654	7.13625
	0.598742	7.15334	0.486455	7.15465	0.606202	7.15281
	0.599771	7.1701	0.486855	7.17154	0.609374	7.16978
	0.600873	7.1869	0.487503	7.18832	0.611589	7.1865
	0.602144	7.20365	0.488525	7.20506	0.613399	7.20327
	0.604028	7.22042	0.489341	7.22179	0.615218	7.22005
	0.605266	7.2372	0.490369	7.23862	0.61789	7.23678
	0.606732	7.25396	0.491287	7.2554	0.621116	7.25361
	0.608169	7.27077	0.492029	7.27219	0.624218	7.27039
	0.60893	7.28754	0.492939	7.28898	0.627579	7.28713
	0.607828	7.30428	0.494315	7.30572	0.631325	7.30396
	0.609391	7.32104	0.495641	7.32253	0.634841	7.32066
	0.611685	7.3378	0.496839	7.33926	0.638053	7.33725
	0.614621	7.35456	0.498145	7.3558	0.640562	7.35419
	0.616637	7.37132	0.499203	7.37279	0.642455	7.37091
	0.617435	7.38805	0.499969	7.38955	0.644708	7.38769
	0.619269	7.40481	0.500804	7.40626	0.647304	7.40443
	0.621878	7.42158	0.502239	7.42303	0.650338	7.42116
	0.622801	7.43835	0.503684	7.43973	0.654128	7.43781
	0.624504	7.45516	0.504959	7.45652	0.657669	7.45472
	0.626067	7.47194	0.506469	7.47315	0.659899	7.47149
	0.627295	7.48853	0.507666	7.49004	0.664012	7.48828
	0.628407	7.50529	0.509104	7.50666	0.667138	7.50487
	0.630256	7.52219	0.510691	7.52359	0.669964	7.52171
	0.631213	7.539	0.51227	7.54037	0.672638	7.53864
	0.632502	7.55562	0.514065	7.55719	0.674031	7.55536
	0.633878	7.57248	0.515153	7.57394	0.676037	7.57184
	0.634349	7.58926	0.517096	7.59075	0.676274	7.5889
	0.635377	7.60602	0.518577	7.60752	0.67803	7.60567
	0.635918	7.62278	0.520087	7.62423	0.680317	7.62245
	0.636595	7.63958	0.521638	7.64104	0.683016	7.63912
	0.638163	7.65633	0.523408	7.65778	0.685526	7.65591
	0.638633	7.67307	0.525245	7.6745	0.687716	7.67268
	0.639398	7.68982	0.527299	7.69126	0.689798	7.68942
	0.640263	7.70658	0.529124	7.70794	0.69285	7.70621
	0.641194	7.72338	0.530854	7.72474	0.696123	7.72291
	0.642505	7.74013	0.532645	7.74156	0.698978	7.73969
	0.643087	7.7569	0.534441	7.75828	0.702302	7.75652
	0.644027	7.77367	0.535774	7.77511	0.705615	7.77329
	0.645139	7.79026	0.537425	7.79189	0.709625	7.79012
	0.646328	7.80723	0.539074	7.80861	0.711673	7.80669
	0.647929	7.82399	0.540403	7.82543	0.714272	7.8236
	0.648549	7.84072	0.541872	7.84218	0.716336	7.84043
	0.649408	7.85749	0.543464	7.85881	0.718194	7.85714
	0.651365	7.87425	0.54513	7.87573	0.720196	7.87392
	0.65304	7.89097	0.547416	7.89246	0.722927	7.89069
	0.65468	7.90781	0.549125	7.90928	0.72592	7.90735
	0.655813	7.92457	0.550741	7.92597	0.729538	7.92412
	0.657054	7.94115	0.551966	7.94269	0.732936	7.94074
	0.658241	7.95807	0.553329	7.95952	0.736108	7.95766
	0.660686	7.97481	0.55464	7.97622	0.739394	7.97444
	0.662274	7.9916	0.556134	7.99301	0.743391	7.99118
	0.663743	8.00837	0.557839	8.00977	0.747254	8.00795
	0.665053	8.02515	0.559374	8.02648	0.751191	8.02455
	0.666817	8.04193	0.560883	8.04331	0.754843	8.04151
	0.668407	8.05863	0.562313	8.06008	0.758192	8.05833
	0.669418	8.07545	0.563678	8.07688	0.761188	8.07512
	0.670963	8.09223	0.564656	8.09351	0.764031	8.09185
	0.673073	8.10897	0.566236	8.11041	0.766998	8.10862
	0.675099	8.12556	0.567217	8.12721	0.76955	8.12536
	0.676753	8.14247	0.568289	8.14395	0.772283	8.14211
	0.677898	8.15923	0.569784	8.16067	0.774916	8.15892
	0.67944	8.17603	0.571441	8.17749	0.777127	8.17543
	0.680695	8.19279	0.573154	8.19421	0.779882	8.19235
	0.682131	8.20938	0.574532	8.21078	0.782565	8.20912
	0.682733	8.22631	0.576187	8.22774	0.784412	8.22587
	0.684217	8.24308	0.577586	8.24445	0.784431	8.24266
	0.686236	8.25987	0.579833	8.26109	0.784477	8.25941
	0.68669	8.27663	0.580125	8.27806	0.783994	8.27621
	0.687591	8.29337	0.581135	8.29476	0.783658	8.29302
	0.688348	8.30996	0.582157	8.31152	0.784947	8.30978
	0.68932	8.32686	0.582844	8.32829	0.78621	8.32658
	0.692014	8.34368	0.583652	8.34509	0.787501	8.34335
	0.693916	8.36027	0.584038	8.36191	0.788375	8.36006
	0.694063	8.37704	0.583649	8.37864	0.78935	8.37687
	0.696144	8.39399	0.583944	8.39541	0.790578	8.39359
	0.697545	8.4107	0.583967	8.41218	0.791873	8.41033
	0.699677	8.42729	0.583924	8.42891	0.79361	8.42714
	0.700053	8.44412	0.58446	8.44572	0.794833	8.44382
	0.700598	8.46103	0.584456	8.46246	0.796782	8.46062
	0.701318	8.47776	0.584334	8.4792	0.799008	8.47739
	0.701789	8.49452	0.584343	8.496	0.800668	8.4941
	0.702736	8.51128	0.58474	8.51271	0.802857	8.51089
	0.70295	8.52809	0.585194	8.52944	0.805085	8.52763
	0.70344	8.54485	0.585431	8.54624	0.806965	8.54441
	0.704479	8.56161	0.585662	8.56298	0.80832	8.56109
	0.705006	8.5784	0.586022	8.57983	0.809767	8.57802
	0.705766	8.59512	0.586579	8.59659	0.810639	8.59464
	0.706906	8.61192	0.587177	8.61314	0.811229	8.61157
	0.707623	8.6287	0.587984	8.62992	0.811659	8.62813
	0.708081	8.6454	0.588877	8.64682	0.812572	8.64495
	0.708937	8.66218	0.589997	8.66346	0.81334	8.66182
	0.709166	8.67894	0.590956	8.6804	0.814622	8.67857
	0.709244	8.69572	0.591845	8.69696	0.816502	8.69519
	0.708501	8.71249	0.592636	8.71395	0.819272	8.71204
	0.707843	8.72907	0.593289	8.73068	0.82077	8.72883
	0.7079	8.74601	0.593687	8.74742	0.821497	8.74564
	0.707952	8.76276	0.593534	8.76424	0.822331	8.76239
	0.708386	8.7795	0.593475	8.78096	0.823595	8.77918
	0.709002	8.79595	0.593175	8.79772	0.823058	8.79593
	0.709085	8.81307	0.592887	8.81448	0.823544	8.81268
	0.709161	8.82981	0.59254	8.83118	0.823853	8.82946
	0.70987	8.84661	0.592165	8.84802	0.824129	8.84622
	0.709848	8.86319	0.591947	8.86478	0.823895	8.86303
	0.710739	8.88017	0.590602	8.88156	0.824314	8.87979
	0.711366	8.89696	0.59118	8.89836	0.824964	8.89654
	0.712367	8.91367	0.590889	8.91508	0.824989	8.91335
	0.714168	8.93044	0.59057	8.93187	0.825421	8.93005
	0.715476	8.94719	0.590906	8.94865	0.826668	8.94679
	0.716883	8.96394	0.591297	8.96539	0.827894	8.9636
	0.718542	8.98073	0.5913	8.98221	0.828808	8.98029
	0.720993	8.99748	0.591314	8.99893	0.829696	8.99705
	0.723178	9.01422	0.591259	9.01566	0.830315	9.01351
	0.724244	9.031	0.591261	9.03229	0.830764	9.03061
	0.726132	9.04761	0.591242	9.049	0.830256	9.04743
	0.727919	9.06455	0.591407	9.06597	0.830167	9.06419
	0.72916	9.0813	0.591975	9.08274	0.830099	9.08093
	0.730333	9.09805	0.591874	9.09945	0.82993	9.09772
	0.731675	9.11485	0.591449	9.11622	0.829216	9.11429
	0.73346	9.1316	0.590824	9.13298	0.829124	9.13123
	0.733119	9.1482	0.589692	9.14961	0.828884	9.148
	0.734664	9.16518	0.589268	9.1666	0.829926	9.16473
	0.73586	9.18193	0.588673	9.18318	0.828918	9.18137
	0.737653	9.19854	0.587945	9.20013	0.827423	9.19826
	0.738334	9.21525	0.587414	9.21689	0.826695	9.21485
	0.739762	9.23214	0.587598	9.23362	0.825985	9.23182
	0.740608	9.2488	0.587463	9.25042	0.825352	9.24836
	0.741877	9.26571	0.587292	9.26716	0.822835	9.26532
	0.742078	9.28246	0.587168	9.28389	0.820836	9.28212
	0.742136	9.29921	0.586463	9.30069	0.819218	9.29883
	0.743358	9.31594	0.585966	9.31739	0.816965	9.31545
	0.743742	9.33275	0.585778	9.33415	0.814815	9.33236
	0.744594	9.34954	0.584688	9.35097	0.813258	9.34915
	0.745311	9.36632	0.583824	9.36773	0.811991	9.36597
	0.745724	9.38294	0.582956	9.38437	0.81076	9.38272
	0.746674	9.39984	0.582079	9.40126	0.809772	9.39949
	0.747899	9.41662	0.581083	9.418	0.808914	9.41624
	0.748903	9.43324	0.580072	9.43479	0.809666	9.43279
	0.74974	9.45014	0.57943	9.45156	0.810528	9.44978
	0.750147	9.46674	0.578273	9.46835	0.811991	9.46654
	0.750788	9.48366	0.57777	9.48513	0.813358	9.48327
	0.752152	9.50039	0.576825	9.50183	0.814743	9.50005
	0.753503	9.51702	0.576239	9.51863	0.816205	9.51677
	0.756048	9.53393	0.575617	9.53539	0.817664	9.53355
	0.757562	9.55068	0.575278	9.55212	0.820405	9.55034
	0.759255	9.56746	0.575496	9.56893	0.822972	9.56707
	0.76088	9.58418	0.575366	9.58563	0.825666	9.58384
	0.762329	9.60096	0.575059	9.60222	0.829272	9.60059
	0.763214	9.61759	0.574599	9.61915	0.832315	9.61717
	0.764662	9.63454	0.574179	9.63589	0.835706	9.63419
	0.765806	9.65133	0.573901	9.65273	0.839085	9.65092
	0.767201	9.66808	0.573848	9.66953	0.841875	9.66755
	0.769864	9.6847	0.574133	9.68629	0.84482	9.68451
	0.771609	9.70164	0.574252	9.70291	0.846846	9.70123
	0.772874	9.71838	0.574241	9.71977	0.849446	9.71803
	0.773433	9.73513	0.574251	9.73655	0.850268	9.73476
	0.775062	9.75187	0.574253	9.75335	0.852619	9.7515
	0.776497	9.76863	0.574185	9.76992	0.853073	9.76831
	0.777627	9.78542	0.575149	9.78685	0.854796	9.785
	0.778829	9.80183	0.575766	9.80358	0.857421	9.80174
	0.779981	9.8189	0.576268	9.82033	0.857426	9.81857
	0.781107	9.8357	0.576835	9.83715	0.858724	9.83529
	0.782185	9.85245	0.577048	9.85387	0.86029	9.85208
	0.782814	9.86925	0.577308	9.87064	0.862594	9.86884
	0.784081	9.88584	0.577516	9.88724	0.865814	9.88556
	0.785189	9.90273	0.577351	9.90413	0.868867	9.90239
	0.786507	9.91955	0.577256	9.92093	0.870877	9.91915
	0.787366	9.9363	0.576598	9.93756	0.873702	9.93595
	0.78827	9.95309	0.576771	9.95448	0.876491	9.95275
	0.788979	9.96988	0.576937	9.9713	0.87914	9.96948
	0.790287	9.98659	0.57705	9.98808	0.881988	9.98626
	0.790878	10.0034	0.577723	10.0048	0.88436	10.0028
	0.791657	10.0201	0.577312	10.0216	0.887335	10.0197
	0.793208	10.0367	0.577298	10.0383	0.88978	10.0364
	0.793572	10.0535	0.577231	10.0551	0.892304	10.0532
	0.79391	10.0704	0.577343	10.0719	0.894179	10.07
	0.794647	10.0871	0.577452	10.0885	0.894583	10.0868
	0.795986	10.1039	0.57776	10.1052	0.895928	10.1035
	0.797697	10.1207	0.577981	10.1221	0.897412	10.1203
	0.799085	10.1375	0.579042	10.1389	0.898091	10.137
	0.801719	10.1543	0.579862	10.1557	0.898619	10.1538
	0.803605	10.171	0.580666	10.1724	0.899994	10.1707
	0.805023	10.1878	0.581451	10.1892	0.901999	10.1874
	0.806556	10.2045	0.581909	10.2058	0.903091	10.2042
	0.806814	10.2212	0.58292	10.2227	0.904786	10.221
	0.807867	10.2381	0.583855	10.2395	0.906903	10.2375
	0.808345	10.2548	0.584896	10.2563	0.909193	10.2545
	0.808864	10.2716	0.585514	10.2731	0.911924	10.2711
	0.80905	10.2884	0.586098	10.2899	0.914655	10.2878
	0.80963	10.3049	0.587143	10.3064	0.916792	10.3048
	0.811797	10.3219	0.588016	10.3233	0.91845	10.3215
	0.813186	10.3386	0.589073	10.3401	0.920377	10.3382
	0.814184	10.3554	0.590194	10.3568	0.922983	10.355
	0.813747	10.3722	0.590994	10.3734	0.925979	10.3717
	0.814259	10.3889	0.591778	10.3903	0.929002	10.3885
	0.814341	10.4055	0.592246	10.4071	0.931962	10.4053
	0.814925	10.4225	0.594114	10.4239	0.935247	10.4221
	0.816801	10.4392	0.595887	10.4404	0.939514	10.4389
	0.816741	10.456	0.597817	10.4575	0.941755	10.4557
	0.817677	10.4728	0.599771	10.4742	0.944796	10.4724
	0.819519	10.4894	0.601858	10.4908	0.947557	10.489
	0.820508	10.5063	0.603071	10.5078	0.949839	10.5059
	0.820745	10.523	0.604938	10.5245	0.951519	10.5227
	0.821362	10.5398	0.606596	10.5413	0.952613	10.5395
	0.82193	10.5566	0.607997	10.5581	0.954497	10.5561
	0.823048	10.5733	0.609792	10.5748	0.955642	10.573
	0.825626	10.5901	0.610798	10.5916	0.956169	10.5897
	0.827391	10.6069	0.612371	10.6081	0.956201	10.6064
	0.829342	10.6236	0.614415	10.625	0.955532	10.6232
	0.830928	10.6404	0.615511	10.6419	0.955279	10.64
	0.827332	10.6572	0.616657	10.6586	0.954172	10.6566
	0.817657	10.6739	0.61797	10.6753	0.953746	10.6736
	0.819365	10.6907	0.619613	10.6921	0.952848	10.6903
	0.823383	10.7075	0.621148	10.7086	0.951086	10.7071
	0.826789	10.7243	0.622608	10.7254	0.949065	10.7237
	0.830241	10.741	0.623467	10.7424	0.948806	10.7407
	0.834691	10.7578	0.624514	10.7592	0.949343	10.7574
	0.838123	10.7745	0.624974	10.7758	0.950656	10.7742
	0.841166	10.7913	0.625976	10.7927	0.952964	10.7908
	0.844184	10.8081	0.626949	10.8095	0.954464	10.8077
	0.846505	10.8247	0.628269	10.8261	0.954842	10.8244
	0.849028	10.8416	0.630016	10.843	0.955765	10.8412
	0.851206	10.8584	0.631557	10.8597	0.955963	10.8579
	0.852982	10.8751	0.633155	10.8764	0.956008	10.8747
	0.85518	10.8917	0.634769	10.8932	0.957049	10.8915
	0.85738	10.9086	0.636863	10.9101	0.959206	10.9082
	0.859633	10.9254	0.63868	10.9268	0.961998	10.9249
	0.862242	10.9422	0.641445	10.9436	0.96586	10.9418
	0.864486	10.959	0.642504	10.9604	0.96772	10.9585
	0.866927	10.9757	0.644302	10.9771	0.97008	10.9754
	0.869999	10.9925	0.646013	10.9939	0.972957	10.9921
	0.872658	11.0092	0.6476	11.0106	0.976361	11.0089
	0.874833	11.026	0.649808	11.0274	0.979702	11.0257
	0.875405	11.0428	0.651922	11.0442	0.982886	11.0424
	0.877967	11.0595	0.653902	11.061	0.985842	11.0592
	0.880674	11.0763	0.65597	11.0777	0.989074	11.0758
	0.883244	11.0931	0.658181	11.0945	0.991114	11.0926
	0.885793	11.1098	0.660306	11.1112	0.993128	11.1093
	0.888085	11.1266	0.662479	11.1279	0.994183	11.1262
	0.889536	11.1432	0.664504	11.1448	0.994058	11.1429
	0.89115	11.1601	0.6666	11.1616	0.993223	11.1597
	0.892281	11.1768	0.66844	11.1783	0.992656	11.1765
	0.894336	11.1934	0.670408	11.195	0.992754	11.1932
	0.89486	11.2104	0.672208	11.2118	0.992702	11.2098
	0.895126	11.2272	0.673504	11.2286	0.992928	11.2268
	0.894512	11.2439	0.67575	11.2453	0.993794	11.2436
	0.894639	11.2607	0.677536	11.2621	0.995579	11.2603
	0.894992	11.2775	0.679624	11.2787	0.997348	11.2771
	0.894767	11.2941	0.682183	11.2956	0.999713	11.2937
	0.895559	11.311	0.684667	11.3124	1.00255	11.3106
	0.894234	11.3277	0.687197	11.3292	1.0053	11.3274
	0.893743	11.3445	0.689875	11.346	1.00855	11.3442
	0.895485	11.3613	0.692707	11.3628	1.01136	11.3607
	0.895592	11.378	0.695463	11.3795	1.0145	11.3777
	0.89601	11.3948	0.698211	11.3963	1.01819	11.3944
	0.897199	11.4116	0.700392	11.413	1.02138	11.4112
	0.898551	11.4283	0.70278	11.4298	1.02454	11.428
	0.90053	11.4451	0.705315	11.4464	1.02684	11.4447
	0.902014	11.4619	0.708052	11.4633	1.02794	11.4615
	0.903652	11.4785	0.710883	11.48	1.03055	11.4783
	0.906202	11.4954	0.71376	11.4968	1.03406	11.495
	0.908596	11.5121	0.716287	11.5135	1.03536	11.5118
	0.911225	11.5289	0.718617	11.5304	1.03679	11.5285
	0.914243	11.5457	0.721104	11.5472	1.03664	11.5453
	0.916887	11.5625	0.723372	11.5639	1.03672	11.5621
	0.919517	11.5793	0.725479	11.5807	1.0359	11.5788
	0.921632	11.596	0.727647	11.5975	1.03532	11.5956
	0.923683	11.6128	0.72991	11.6142	1.03423	11.6124
	0.925552	11.6295	0.731822	11.631	1.03352	11.6291
	0.928238	11.6463	0.733799	11.6477	1.03428	11.6459
	0.931601	11.6631	0.735746	11.6645	1.03426	11.6626
	0.933823	11.6798	0.737566	11.6812	1.03376	11.6794
	0.935555	11.6965	0.739289	11.698	1.03424	11.6962
	0.937606	11.7131	0.740729	11.7148	1.03505	11.7128
	0.940163	11.7301	0.74268	11.7315	1.03669	11.7297
	0.941844	11.7469	0.744525	11.7483	1.03947	11.7465
	0.94421	11.7637	0.746017	11.7651	1.04178	11.7631
	0.946213	11.7804	0.747412	11.7818	1.04381	11.78
	0.947485	11.7972	0.748552	11.7986	1.04516	11.7966
	0.949411	11.8139	0.74981	11.8154	1.04738	11.8136
	0.950399	11.8307	0.750932	11.8321	1.04894	11.8304
	0.951833	11.8475	0.752297	11.8489	1.05059	11.8471
	0.953263	11.8642	0.75369	11.8655	1.05212	11.8639
	0.953977	11.881	0.755455	11.8823	1.0542	11.8806
	0.955105	11.8977	0.757672	11.8992	1.05747	11.8974
	0.957121	11.9145	0.759737	11.9159	1.05957	11.914
	0.957542	11.9313	0.762159	11.9327	1.06248	11.9309
	0.959566	11.948	0.763944	11.9495	1.06478	11.9477
	0.960337	11.9648	0.765868	11.9662	1.06681	11.9644
	0.961733	11.9814	0.767591	11.9828	1.06963	11.9811
	0.962971	11.9983	0.769497	11.9997	1.07145	11.9979
	0.963974	12.0151	0.771321	12.0165	1.07221	12.0147
	0.966394	12.0319	0.772904	12.0334	1.0741	12.0315
	0.968991	12.0487	0.774439	12.0501	1.07522	12.0483
	0.970357	12.0654	0.775181	12.0669	1.07607	12.0649
	0.972537	12.082	0.776342	12.0836	1.07622	12.0818
	0.974337	12.0989	0.7772	12.1003	1.07652	12.0986
	0.97645	12.1157	0.777972	12.1171	1.07668	12.1153
	0.97767	12.1325	0.778954	12.1339	1.07678	12.1319
	0.97983	12.1491	0.779423	12.1507	1.07728	12.1489
	0.981358	12.166	0.779907	12.1674	1.07804	12.1656
	0.982957	12.1827	0.78067	12.1842	1.07945	12.1824
	0.983995	12.1995	0.781613	12.2009	1.07999	12.1991
	0.984943	12.2161	0.782722	12.2177	1.0817	12.2159
	0.986008	12.233	0.784004	12.2344	1.08384	12.2327
	0.987174	12.2498	0.784982	12.2512	1.08734	12.2494
	0.98776	12.2665	0.785938	12.268	1.08891	12.2662
	0.988692	12.2833	0.786811	12.2845	1.09163	12.283
	0.990118	12.3001	0.787307	12.3015	1.09446	12.2997
	0.990223	12.3169	0.788335	12.3182	1.09702	12.3165
	0.990499	12.3337	0.789539	12.3351	1.09928	12.3333
	0.99143	12.3504	0.791178	12.3519	1.10024	12.3499
	0.993262	12.3672	0.79253	12.3686	1.10108	12.3668
	0.994032	12.384	0.793587	12.3852	1.10166	12.3835
	0.99366	12.4007	0.794693	12.402	1.10226	12.4003
	0.993471	12.4174	0.796092	12.4189	1.10313	12.4171
	0.994511	12.4342	0.797307	12.4355	1.10334	12.4339
	0.99527	12.4509	0.79859	12.4524	1.10445	12.4506
	0.997234	12.4678	0.799952	12.4692	1.10562	12.4672
	0.999921	12.4845	0.800735	12.4859	1.10707	12.484
	1.00104	12.5013	0.801608	12.5025	1.10857	12.5009
	1.003	12.5179	0.802234	12.5195	1.11144	12.5176
	1.00637	12.5348	0.802772	12.5361	1.11254	12.5344
	1.0088	12.5516	0.803662	12.5528	1.11407	12.5512
	1.00936	12.5682	0.80418	12.5698	1.11507	12.5679
	1.01099	12.5851	0.804594	12.5865	1.11585	12.5848
	1.01189	12.6018	0.805125	12.6032	1.11731	12.6013
	1.01234	12.6186	0.80519	12.6201	1.12089	12.6183
	1.01357	12.6354	0.805271	12.6368	1.12335	12.635
	1.01478	12.6522	0.805416	12.6536	1.12493	12.6518
	1.01529	12.6689	0.806089	12.6704	1.12762	12.6686
	1.01563	12.6857	0.806209	12.6871	1.12992	12.6853
	1.01656	12.7024	0.806035	12.7039	1.13311	12.7021
	1.01672	12.7192	0.806085	12.7207	1.13603	12.7189
	1.01652	12.736	0.805541	12.7374	1.13951	12.7356
	1.01674	12.7528	0.805535	12.7542	1.14425	12.7521
	1.01701	12.7695	0.805866	12.7709	1.14704	12.7691
	1.0173	12.7863	0.80666	12.7877	1.15058	12.7857
	1.01857	12.803	0.806582	12.8043	1.15259	12.8026
	1.02022	12.8198	0.807506	12.8212	1.15416	12.8194
	1.02072	12.8366	0.80837	12.838	1.15425	12.8362
	1.02147	12.8533	0.808866	12.8547	1.15438	12.853
	1.02268	12.8701	0.809833	12.8715	1.15505	12.8698
	1.02518	12.8868	0.809963	12.8883	1.15478	12.8863
	1.02694	12.9036	0.81028	12.905	1.15394	12.9033
	1.02903	12.9204	0.810485	12.9217	1.1527	12.92
	1.03107	12.9372	0.810408	12.9386	1.15208	12.9368
	1.03129	12.9539	0.811263	12.9552	1.15151	12.9534
	1.03096	12.9705	0.811931	12.9722	1.14972	12.9701
	1.03215	12.9875	0.813286	12.9888	1.14747	12.9871
	1.03285	13.0043	0.814601	13.0057	1.14645	13.0038
	1.03455	13.0208	0.816133	13.0224	1.14533	13.0204
	1.03515	13.0377	0.817895	13.0391	1.14463	13.0372
	1.03586	13.0545	0.819801	13.0559	1.1441	13.0541
	1.03654	13.0712	0.821633	13.0726	1.14411	13.0709
	1.03749	13.088	0.823424	13.0894	1.14559	13.0877
	1.03838	13.1048	0.825058	13.1062	1.14647	13.1044
	1.03934	13.1216	0.826892	13.123	1.14844	13.1212
	1.0401	13.1383	0.828932	13.1398	1.15056	13.138
	1.03886	13.1549	0.830473	13.1566	1.15325	13.1547
	1.0401	13.1719	0.832243	13.1733	1.15499	13.1715
	1.04105	13.1887	0.833829	13.1901	1.15749	13.1882
	1.04065	13.2054	0.835275	13.2068	1.15943	13.205
	1.04147	13.2221	0.836696	13.2234	1.1612	13.2218
	1.04362	13.2389	0.838088	13.2404	1.16236	13.2385
	1.04445	13.2557	0.839787	13.2571	1.16292	13.2553
	1.04596	13.2725	0.841322	13.2739	1.16344	13.272
	1.0486	13.2892	0.843209	13.2907	1.16531	13.2888
	1.0504	13.306	0.84492	13.3074	1.16659	13.3054
	1.05454	13.3228	0.846796	13.3242	1.16881	13.3223
	1.0574	13.3395	0.848708	13.3408	1.17165	13.3391
	1.05889	13.3563	0.850553	13.3577	1.17436	13.3559
	1.06054	13.373	0.852701	13.3744	1.1762	13.3726
	1.06346	13.3898	0.854221	13.391	1.17769	13.3894
	1.06549	13.4066	0.855802	13.4079	1.17891	13.4062
	1.06745	13.4233	0.857383	13.4248	1.18005	13.423
	1.06961	13.4401	0.859705	13.4415	1.18157	13.4396
	1.07102	13.4569	0.86178	13.4583	1.18285	13.4563
	1.07307	13.4736	0.863641	13.4751	1.18308	13.4733
	1.07495	13.4904	0.865273	13.4918	1.18427	13.4901
	1.07708	13.5072	0.866948	13.5086	1.18505	13.5068
	1.07917	13.5239	0.868566	13.5254	1.18612	13.5236
	1.08091	13.5407	0.870243	13.5422	1.18731	13.5403
	1.0829	13.5574	0.871912	13.5589	1.18735	13.557
	1.08478	13.5742	0.873239	13.5756	1.18952	13.5738
	1.0867	13.5909	0.874481	13.5924	1.19152	13.5906
	1.0886	13.6076	0.875881	13.6091	1.19401	13.6073
	1.09053	13.6245	0.877539	13.6257	1.19645	13.6241
	1.09193	13.6413	0.879261	13.6427	1.19885	13.6409
	1.09309	13.6579	0.881454	13.6593	1.20055	13.6577
	1.09439	13.6748	0.883774	13.6762	1.20301	13.6744
	1.09597	13.6916	0.886087	13.693	1.206	13.6912
	1.09808	13.7083	0.888497	13.7096	1.20907	13.708
	1.10013	13.725	0.890631	13.7266	1.21177	13.7247
	1.10149	13.7419	0.892964	13.7434	1.2138	13.7415
	1.10222	13.7585	0.895342	13.7601	1.21696	13.7583
	1.10297	13.7754	0.897804	13.7768	1.21984	13.775
	1.10435	13.7921	0.900387	13.7936	1.22187	13.7918
	1.1054	13.8087	0.90257	13.8102	1.2229	13.8084
	1.10634	13.8255	0.904837	13.8272	1.22407	13.8253
	1.1088	13.8424	0.907127	13.8438	1.22553	13.8421
	1.11197	13.8592	0.909507	13.8606	1.22648	13.8588
	1.11363	13.8759	0.911574	13.8774	1.22663	13.8755
	1.11627	13.8927	0.913612	13.8941	1.22663	13.8923
	1.11741	13.9095	0.915479	13.9109	1.22702	13.9091
	1.11979	13.9263	0.917538	13.9277	1.22704	13.9259
	1.122	13.9431	0.919561	13.9445	1.22801	13.9427
	1.12418	13.9598	0.921383	13.9611	1.22859	13.9594
	1.12607	13.9766	0.922891	13.978	1.22899	13.9762
	1.12835	13.9934	0.924097	13.9948	1.22941	13.993
	1.13122	14.0101	0.924151	14.0115	1.23116	14.0096
	1.13256	14.0269	0.924845	14.0283	1.2328	14.0265
	1.13678	14.0436	0.92522	14.0451	1.23474	14.0432
	1.13937	14.0602	0.92573	14.0617	1.23677	14.0599
	1.14144	14.0772	0.927139	14.0784	1.2399	14.0768
	1.14272	14.0939	0.928165	14.0953	1.24154	14.0935
	1.14397	14.1106	0.928697	14.1119	1.24328	14.1103
	1.14521	14.1274	0.928919	14.1289	1.24585	14.1271
	1.14628	14.1442	0.929202	14.1455	1.24781	14.1436
	1.14849	14.1609	0.929451	14.1623	1.24932	14.1606
	1.14929	14.1777	0.930084	14.179	1.25035	14.1773
	1.15094	14.1945	0.929997	14.1959	1.25172	14.1941
	1.15217	14.2113	0.93023	14.2125	1.25314	14.2109
	1.15353	14.228	0.931063	14.2295	1.25442	14.2276
	1.15568	14.2446	0.932266	14.2462	1.25488	14.2445
	1.15676	14.2616	0.933017	14.263	1.25688	14.2612
	1.159	14.2783	0.933659	14.2798	1.25861	14.278
	1.16177	14.2951	0.934338	14.2965	1.26075	14.2948
	1.16521	14.3117	0.93546	14.3133	1.26318	14.3115
	1.16598	14.3286	0.937445	14.3301	1.26544	14.3283
	1.16808	14.3454	0.939412	14.3468	1.26633	14.345
	1.16882	14.3621	0.941834	14.3636	1.26825	14.3617
	1.17004	14.3789	0.944027	14.3803	1.27016	14.3785
	1.17119	14.3956	0.94614	14.3971	1.27061	14.3953
	1.1731	14.4124	0.948255	14.4139	1.27134	14.412
	1.17498	14.4292	0.950342	14.4306	1.27169	14.4287
	1.1769	14.446	0.95212	14.4475	1.27285	14.4456
	1.17894	14.4627	0.954028	14.464	1.27294	14.4622
	1.18136	14.4795	0.954934	14.4807	1.27539	14.4791
	1.18206	14.4963	0.956087	14.4977	1.27695	14.4959
	1.18502	14.5131	0.957491	14.5144	1.27802	14.5127
	1.18809	14.5298	0.959292	14.5312	1.27907	14.5295
	1.18914	14.5465	0.960991	14.548	1.28196	14.5462
	1.18945	14.5633	0.962298	14.5647	1.28515	14.5628
	1.19087	14.5801	0.963715	14.5815	1.28784	14.5797
	1.1933	14.5966	0.964898	14.5983	1.28876	14.5965
	1.19562	14.6136	0.966052	14.6149	1.28803	14.6132
	1.19801	14.6303	0.967352	14.6318	1.2874	14.63
	1.20058	14.6469	0.968915	14.6485	1.28696	14.6466
	1.20397	14.6639	0.970242	14.6652	1.2865	14.6635
	1.20593	14.6807	0.971041	14.6821	1.28647	14.6802
	1.20721	14.6973	0.972013	14.6988	1.28619	14.6968
	1.21042	14.7142	0.97292	14.7157	1.28543	14.7138
	1.21292	14.731	0.97382	14.7324	1.28488	14.7306
	1.21473	14.7478	0.974929	14.7492	1.28449	14.7474
	1.21545	14.7645	0.975917	14.766	1.28322	14.764
	1.21678	14.7813	0.977215	14.7826	1.28092	14.7809
	1.21791	14.7981	0.978555	14.7994	1.2799	14.7977
	1.2202	14.8148	0.978509	14.8162	1.27933	14.8144
	1.22171	14.8314	0.978422	14.833	1.27881	14.8312
	1.22323	14.8483	0.97831	14.8498	1.27892	14.8479
	1.22444	14.8651	0.978442	14.8665	1.27711	14.8647
	1.22608	14.8815	0.97806	14.8833	1.2738	14.8814
	1.22778	14.8986	0.977582	14.8999	1.27123	14.8982
	1.2289	14.9153	0.976522	14.9168	1.2692	14.915
	1.23048	14.9321	0.975715	14.9336	1.26743	14.9317
	1.23208	14.9489	0.974951	14.9503	1.26587	14.9483
	1.2331	14.9657	0.973891	14.967	1.26395	14.9653
	1.23367	14.9825	0.973585	14.9838	1.26277	14.9818
	1.23503	14.999	0.973266	15.0006	1.26057	14.9988
	1.23627	15.016	0.973245	15.0172	1.25772	15.0155
	1.23803	15.0327	0.973295	15.0342	1.25615	15.0324
	1.23928	15.0495	0.973522	15.0509	1.25478	15.0491
	1.24162	15.0663	0.973674	15.0677	1.25454	15.0657
	1.24291	15.083	0.973816	15.0845	1.25367	15.0827
	1.24318	15.0998	0.974013	15.1012	1.25322	15.0995
	1.24336	15.1166	0.97427	15.118	1.25196	15.116
	1.24406	15.1333	0.97508	15.1348	1.25061	15.133
	1.24502	15.1501	0.976119	15.1515	1.24968	15.1496
	1.2441	15.1668	0.976417	15.1683	1.24918	15.1664
	1.24397	15.1836	0.976832	15.185	1.24897	15.1832
	1.24513	15.2004	0.977311	15.2018	1.24905	15.2
	1.24656	15.2171	0.977601	15.2184	1.2486	15.2166
	1.24779	15.2339	0.978242	15.2353	1.24707	15.2335
	1.24875	15.2505	0.978991	15.2521	1.24454	15.2503
	1.24975	15.2674	0.979444	15.2686	1.24244	15.2671
	1.25104	15.2842	0.979801	15.2856	1.23942	15.2838
	1.25259	15.301	0.979561	15.3024	1.23745	15.3006
	1.25304	15.3177	0.977779	15.3192	1.23655	15.3172
	1.25401	15.3344	0.978187	15.3358	1.23624	15.3341
	1.255	15.3512	0.977445	15.3527	1.23724	15.3509
	1.25592	15.368	0.976717	15.3694	1.2378	15.3677
	1.25712	15.3848	0.976434	15.3862	1.23816	15.3844
	1.25816	15.4015	0.976492	15.403	1.23915	15.4012
	1.25879	15.4183	0.977096	15.4198	1.24025	15.4179
	1.25974	15.4349	0.977543	15.4365	1.24264	15.4346
	1.26085	15.4518	0.977605	15.4532	1.24401	15.4514
	1.26209	15.4686	0.977632	15.47	1.24427	15.4682
	1.26395	15.485	0.977965	15.4868	1.24553	15.4848
	1.26448	15.5021	0.978709	15.5035	1.24709	15.5018
	1.26449	15.5189	0.979709	15.5203	1.24833	15.5185
	1.2653	15.5357	0.980394	15.537	1.25076	15.5353
	1.26563	15.5524	0.98104	15.5538	1.25294	15.5521
	1.2648	15.5692	0.981554	15.5706	1.25491	15.5688
	1.26474	15.586	0.981924	15.5874	1.25686	15.5856
	1.26398	15.6027	0.982202	15.6042	1.25921	15.6023
	1.26373	15.6195	0.981455	15.621	1.26154	15.6191
	1.26355	15.6362	0.981549	15.6376	1.26216	15.6359
	1.26382	15.653	0.981722	15.6545	1.26135	15.6526
	1.26675	15.6696	0.982007	15.6712	1.25986	15.6694
	1.2668	15.6866	0.982362	15.688	1.26058	15.6862
	1.2676	15.7033	0.982965	15.7048	1.26055	15.7029
	1.26818	15.72	0.983335	15.7215	1.26135	15.7197
	1.26953	15.7368	0.983212	15.7383	1.26312	15.7363
	1.26876	15.7534	0.983313	15.7548	1.26538	15.7532
	1.26665	15.7704	0.983499	15.7717	1.26802	15.77
	1.26307	15.7872	0.983734	15.7885	1.27098	15.7867
	1.26232	15.8039	0.983746	15.8053	1.27357	15.8035
	1.26267	15.8207	0.983502	15.8219	1.2761	15.8203
	1.26308	15.8374	0.983072	15.8389	1.27818	15.837
	1.26237	15.8542	0.983323	15.8556	1.28081	15.8539
	1.26227	15.871	0.983343	15.8724	1.28372	15.8706
	1.26302	15.8877	0.983523	15.889	1.2879	15.8874
	1.26211	15.9045	0.983686	15.9059	1.29126	15.9041
	1.26271	15.9209	0.983947	15.9227	1.29511	15.9208
	1.26432	15.938	0.983865	15.9393	1.29932	15.9376
	1.26541	15.9548	0.984338	15.9562	1.30318	15.9544
	1.26642	15.9716	0.985043	15.9728	1.30706	15.9711
	1.26757	15.9881	0.985649	15.9897	1.31104	15.9879
	1.26892	16.0051	0.986768	16.0065	1.31439	16.0046
	1.27087	16.0218	0.987947	16.0233	1.3167	16.0214
	1.2712	16.0386	0.98965	16.0399	1.31938	16.0382
	1.27172	16.0554	0.990774	16.0566	1.32242	16.0549
	1.27243	16.0721	0.991897	16.0735	1.32425	16.0717
	1.27252	16.0889	0.99314	16.0903	1.3257	16.0885
	1.27318	16.1057	0.994302	16.1071	1.32769	16.1051
	1.27557	16.1224	0.995217	16.1238	1.32901	16.1221
	1.27507	16.1392	0.995881	16.1406	1.32994	16.1387
	1.27626	16.156	0.996942	16.1572	1.33026	16.1556
	1.27656	16.1727	0.997562	16.174	1.33269	16.1722
	1.27801	16.1895	0.998058	16.191	1.3339	16.1891
	1.27754	16.2062	0.99872	16.2077	1.33593	16.2059
	1.27798	16.223	0.999544	16.2245	1.33759	16.2226
	1.27967	16.2398	1.00074	16.2412	1.33927	16.2392
	1.28015	16.2565	1.00184	16.2579	1.34128	16.2561
	1.28033	16.2731	1.00298	16.2746	1.34431	16.2727
	1.28047	16.2901	1.00414	16.2913	1.34738	16.2897
	1.28002	16.3068	1.00556	16.3081	1.35014	16.3063
	1.27972	16.3236	1.00714	16.3251	1.35335	16.3232
	1.27946	16.3404	1.00863	16.3418	1.3566	16.34
	1.27912	16.3571	1.01044	16.3585	1.35935	16.3568
	1.27903	16.3739	1.01121	16.3753	1.36176	16.3733
	1.27866	16.3907	1.01261	16.3921	1.36383	16.3903
	1.27837	16.4074	1.01324	16.4089	1.36638	16.4071
	1.27864	16.4242	1.01449	16.4255	1.36841	16.4238
	1.27968	16.4409	1.01582	16.4424	1.37059	16.4406
	1.28095	16.4577	1.01652	16.4592	1.37137	16.4573
	1.28081	16.4744	1.01763	16.4759	1.37036	16.4741
	1.28057	16.4912	1.01855	16.4927	1.37027	16.4909
	1.27944	16.5079	1.01882	16.5095	1.37162	16.5076
	1.27893	16.5247	1.01815	16.5262	1.37301	16.5244
	1.27879	16.5415	1.01794	16.5429	1.37379	16.5411
	1.27894	16.5581	1.01771	16.5597	1.37477	16.5575
	1.2793	16.5751	1.01775	16.5763	1.37548	16.5747
	1.28	16.5919	1.01759	16.5933	1.37527	16.5914
	1.28094	16.6085	1.01805	16.61	1.37691	16.6082
	1.28153	16.6254	1.01863	16.6268	1.37722	16.625
	1.2821	16.642	1.01925	16.6436	1.37809	16.6417
	1.28351	16.6589	1.02076	16.6603	1.37817	16.6584
	1.28025	16.6757	1.02179	16.6769	1.37891	16.6753
	1.28067	16.6924	1.02301	16.6939	1.37921	16.6921
	1.28103	16.7091	1.02452	16.7106	1.38001	16.7089
	1.28203	16.7259	1.02584	16.7274	1.38078	16.7254
	1.28268	16.7427	1.02665	16.7442	1.38074	16.7423
	1.28418	16.7595	1.02826	16.7609	1.38036	16.7591
	1.28433	16.7762	1.02972	16.7777	1.38049	16.7758
	1.28504	16.793	1.03115	16.7944	1.37996	16.7925
	1.28595	16.8097	1.03284	16.8112	1.38062	16.8094
	1.28692	16.8265	1.03446	16.828	1.38046	16.8261
	1.28789	16.8433	1.0363	16.8447	1.38013	16.8429
	1.28942	16.8601	1.03799	16.8615	1.37949	16.8595
	1.29067	16.8767	1.03976	16.8782	1.37886	16.8764
	1.28998	16.8936	1.04184	16.895	1.37846	16.8932
	1.28865	16.9104	1.04429	16.9117	1.37747	16.91
	1.29009	16.9269	1.04689	16.9285	1.37549	16.9268
	1.29063	16.9439	1.04918	16.9453	1.37305	16.9435
	1.29245	16.9606	1.05069	16.9621	1.37124	16.9603
	1.29376	16.9774	1.0519	16.9788	1.36995	16.9769
	1.28998	16.994	1.05314	16.9956	1.36895	16.9938
	1.28288	17.0107	1.05437	17.0124	1.36781	17.0105
	1.28456	17.0277	1.05552	17.0291	1.36592	17.0273
	1.28876	17.0445	1.05625	17.0459	1.36286	17.044
	1.29318	17.0612	1.05737	17.0626	1.35936	17.0609
	1.29712	17.078	1.05891	17.0794	1.35605	17.0776
	1.30024	17.0948	1.06009	17.0962	1.35383	17.0944
	1.30333	17.1115	1.06143	17.1129	1.3534	17.1112
	1.3061	17.1283	1.06339	17.1298	1.35233	17.1279
	1.30842	17.1451	1.06423	17.1465	1.3518	17.1447
	1.3117	17.1617	1.0653	17.1632	1.35143	17.1613
	1.31502	17.1784	1.06638	17.18	1.35116	17.1782
	1.31737	17.1954	1.06748	17.1968	1.35131	17.195
	1.32171	17.2122	1.06853	17.2136	1.35171	17.2118
	1.3252	17.2289	1.06985	17.2304	1.3514	17.2285
	1.32669	17.2456	1.07091	17.2471	1.35206	17.2453
	1.32713	17.2624	1.07224	17.2639	1.35242	17.262
	1.32859	17.2792	1.07339	17.2806	1.35283	17.2788
	1.33002	17.2959	1.07457	17.2974	1.35252	17.2956
	1.33252	17.3127	1.07557	17.314	1.35243	17.3123
	1.33411	17.3294	1.07659	17.3309	1.3509	17.3291
	1.33632	17.3461	1.07769	17.3476	1.3494	17.3458
	1.33788	17.363	1.07919	17.3644	1.34766	17.3624
	1.33808	17.3798	1.08099	17.381	1.34528	17.3794
	1.34064	17.3965	1.08282	17.398	1.34338	17.3961
	1.34354	17.4133	1.08522	17.4146	1.34213	17.4128
	1.3459	17.4299	1.08735	17.4313	1.34141	17.4297
	1.34743	17.4468	1.08931	17.4483	1.33916	17.4465
	1.34959	17.4636	1.09139	17.465	1.33723	17.4633
	1.35148	17.4804	1.09285	17.4818	1.3357	17.48
	1.35208	17.4971	1.09288	17.4986	1.33415	17.4967
	1.35256	17.5137	1.09421	17.5153	1.33189	17.5135
	1.35343	17.5307	1.09673	17.5321	1.32955	17.5302
	1.35422	17.5474	1.0984	17.5489	1.32751	17.547
	1.35526	17.5642	1.10026	17.5654	1.32531	17.5638
	1.35645	17.5809	1.10195	17.5824	1.3233	17.5805
	1.35785	17.5975	1.10359	17.5991	1.32149	17.5973
	1.35908	17.6145	1.10499	17.6157	1.31916	17.6141
	1.35963	17.6312	1.10676	17.6326	1.31655	17.6308
	1.36089	17.6478	1.10815	17.6494	1.31413	17.6476
	1.36019	17.6646	1.10952	17.6662	1.31332	17.6643
	1.36034	17.6815	1.11077	17.6829	1.31207	17.6811
	1.36135	17.6983	1.11215	17.6997	1.31117	17.698
	1.36236	17.7151	1.11353	17.7165	1.31175	17.7147
	1.36176	17.7318	1.11498	17.7331	1.31255	17.7315
	1.36085	17.7486	1.11616	17.75	1.31311	17.7482
	1.36095	17.7654	1.11668	17.7668	1.31329	17.765
	1.36071	17.7821	1.11653	17.7835	1.31322	17.7816
	1.36055	17.7989	1.11608	17.8003	1.31332	17.7985
	1.35921	17.8157	1.11584	17.8171	1.31292	17.8151
	1.35837	17.8324	1.1154	17.8337	1.31201	17.832
	1.35742	17.8492	1.11442	17.8505	1.31112	17.8487
	1.35619	17.8659	1.11363	17.8673	1.31007	17.8656
	1.35562	17.8827	1.11241	17.8839	1.30818	17.8823
	1.35434	17.8995	1.1117	17.9009	1.30666	17.8991
	1.35342	17.9162	1.11187	17.9176	1.30389	17.9159
	1.3523	17.9328	1.1117	17.9344	1.30143	17.9326
	1.35152	17.9496	1.11151	17.9511	1.29986	17.9494
	1.35011	17.9665	1.11121	17.9679	1.29848	17.9662
	1.34885	17.9833	1.11091	17.9846	1.29709	17.9829
	1.34714	18.0001	1.11	18.0015	1.29673	17.9997
	1.34549	18.0167	1.10923	18.0181	1.29691	18.0165
	1.34348	18.0336	1.10868	18.0351	1.29706	18.0332
	1.34255	18.0503	1.10814	18.0518	1.29629	18.0498
	1.34242	18.0671	1.10773	18.0686	1.29772	18.0667
	1.34355	18.0839	1.10773	18.0853	1.29834	18.0835
	1.34324	18.1006	1.10838	18.1021	1.2995	18.1003
	1.34171	18.1174	1.10888	18.1189	1.30093	18.117
	1.34128	18.1341	1.10905	18.1356	1.30216	18.1338
	1.34184	18.1509	1.1093	18.1523	1.30353	18.1505
	1.3416	18.1677	1.10822	18.1691	1.30437	18.1673
	1.33951	18.1845	1.10755	18.1858	1.30457	18.1841
	1.33798	18.2013	1.10681	18.2027	1.30489	18.2009
	1.33792	18.218	1.10631	18.2194	1.30543	18.2176
	1.33556	18.2347	1.10571	18.2361	1.30607	18.2341
	1.33251	18.2515	1.10554	18.2528	1.30657	18.2512
	1.3302	18.2683	1.10557	18.2697	1.30766	18.268
	1.32989	18.2851	1.1061	18.2865	1.31014	18.2847
	1.32754	18.3018	1.10713	18.3033	1.3115	18.3015
	1.32621	18.3186	1.10868	18.3201	1.3123	18.3183
	1.32541	18.3353	1.11055	18.3368	1.31353	18.3348
	1.32544	18.3521	1.11333	18.3536	1.31478	18.3517
	1.32494	18.3689	1.11451	18.3701	1.31592	18.3685
	1.32501	18.3857	1.11604	18.3871	1.31612	18.3852
	1.32405	18.4022	1.11775	18.4036	1.31448	18.402
	1.3225	18.419	1.11995	18.4206	1.31257	18.4187
	1.32045	18.4359	1.12148	18.4373	1.31011	18.4355
	1.32048	18.4527	1.12189	18.454	1.30781	18.4523
	1.31867	18.4693	1.12246	18.4709	1.30647	18.4689
	1.31795	18.4862	1.12257	18.4876	1.3053	18.4859
	1.31769	18.503	1.12204	18.5044	1.30388	18.5027
	1.31752	18.5198	1.12167	18.5213	1.30206	18.5194
	1.31851	18.5365	1.12311	18.538	1.30075	18.536
	1.31735	18.5533	1.12326	18.5547	1.30014	18.553
	1.31594	18.5701	1.12392	18.5715	1.29954	18.5697
	1.3148	18.5868	1.12468	18.5883	1.29925	18.5865
	1.31118	18.6033	1.12575	18.6051	1.29892	18.6032
	1.30976	18.6203	1.12679	18.6218	1.29846	18.6199
	1.30725	18.6371	1.12836	18.6385	1.30025	18.6367
	1.30574	18.6539	1.13078	18.6553	1.30215	18.6535
	1.30531	18.6706	1.13195	18.672	1.30503	18.6702
	1.30333	18.6872	1.13334	18.6888	1.3082	18.687
	1.30216	18.7042	1.13367	18.7056	1.31048	18.7037
	1.29913	18.7209	1.13501	18.7223	1.31219	18.7206
	1.29835	18.7377	1.13659	18.7391	1.31397	18.7371
	1.298	18.7543	1.13888	18.7558	1.31518	18.7541
	1.29722	18.7712	1.14071	18.7726	1.3166	18.7709
	1.29595	18.788	1.14115	18.7895	1.31883	18.7876
	1.29432	18.8048	1.1421	18.8062	1.31888	18.8044
	1.29471	18.8216	1.14271	18.8228	1.31917	18.8212
	1.29336	18.8381	1.1426	18.8398	1.31927	18.8377
	1.29131	18.855	1.14279	18.8565	1.3192	18.8547
	1.29059	18.8718	1.14304	18.8733	1.31924	18.8714
	1.29003	18.8886	1.14296	18.89	1.31989	18.888
	1.28952	18.9053	1.14355	18.9068	1.32038	18.905
	1.28739	18.9221	1.1434	18.9236	1.31992	18.9217
	1.28617	18.9388	1.14358	18.9403	1.3184	18.9384
	1.28548	18.9556	1.14363	18.957	1.31673	18.9552
	1.28459	18.9724	1.14353	18.9738	1.31468	18.972
	1.28445	18.9892	1.14327	18.9904	1.31266	18.9888
	1.28483	19.0058	1.14318	19.0074	1.31094	19.0055
	1.28458	19.0227	1.14287	19.0241	1.30973	19.0223
	1.28488	19.0395	1.14264	19.0408	1.30965	19.0391
	1.28483	19.0563	1.1422	19.0575	1.30924	19.0559
	1.28458	19.073	1.14192	19.0744	1.30791	19.0727
	1.28446	19.0898	1.14235	19.0912	1.30733	19.0894
	1.28441	19.1064	1.14336	19.108	1.3071	19.1061
	1.28306	19.1233	1.14443	19.1247	1.30725	19.1229
	1.2836	19.1401	1.14492	19.1415	1.30793	19.1397
	1.28343	19.1568	1.14574	19.1583	1.3084	19.1564
	1.28383	19.1736	1.14704	19.175	1.30842	19.1732
	1.2841	19.1904	1.14883	19.1918	1.30892	19.1899
	1.28389	19.2069	1.14986	19.2085	1.31005	19.2067
	1.2829	19.2238	1.15087	19.2253	1.31117	19.2235
	1.28148	19.2406	1.15227	19.2419	1.31233	19.2402
	1.28011	19.2571	1.15261	19.2588	1.31351	19.257
	1.27923	19.274	1.15238	19.2756	1.31655	19.2738
	1.27829	19.291	1.15284	19.2922	1.31678	19.2906
	1.2772	19.3077	1.15289	19.3091	1.31723	19.3074
	1.27587	19.3245	1.15331	19.3259	1.31786	19.3241
	1.27423	19.3411	1.15281	19.3426	1.31826	19.3409
	1.27329	19.358	1.15406	19.3594	1.3186	19.3577
	1.27226	19.3747	1.15468	19.3762	1.31911	19.3744
	1.27221	19.3915	1.1554	19.3929	1.31806	19.3912
	1.27134	19.4083	1.1561	19.4097	1.31829	19.4079
	1.27064	19.425	1.15682	19.4265	1.31886	19.4246
	1.27039	19.4418	1.15802	19.443	1.32006	19.4414
	1.27054	19.4586	1.1592	19.46	1.32001	19.458
	1.26892	19.4753	1.16081	19.4768	1.32007	19.475
	1.26991	19.4921	1.1628	19.4935	1.31971	19.4915
	1.27043	19.5089	1.16468	19.5103	1.32075	19.5084
	1.27098	19.5256	1.16723	19.5268	1.32154	19.5253
	1.27317	19.5424	1.1692	19.5438	1.3221	19.542
	1.27311	19.5592	1.17095	19.5605	1.32147	19.5588
	1.27338	19.5759	1.17279	19.5773	1.32036	19.5756
	1.27459	19.5927	1.17471	19.594	1.31996	19.5921
	1.27599	19.6095	1.17693	19.6109	1.31904	19.6091
	1.27756	19.6261	1.17896	19.6277	1.31752	19.6259
	1.27864	19.643	1.18025	19.6443	1.31697	19.6426
	1.2793	19.6597	1.1823	19.661	1.31787	19.6594
	1.27958	19.6765	1.18446	19.678	1.31785	19.6761
	1.27993	19.6929	1.18598	19.6946	1.31844	19.6929
	1.27995	19.71	1.18747	19.7115	1.31925	19.7096
	1.28053	19.7268	1.18878	19.7282	1.32033	19.7263
	1.28107	19.7435	1.18978	19.745	1.32088	19.7432
	1.28142	19.7603	1.19144	19.7617	1.32138	19.76
	1.2818	19.7771	1.1932	19.7786	1.32015	19.7766
	1.28158	19.7939	1.19482	19.7953	1.32115	19.7935
	1.28126	19.8106	1.19643	19.812	1.32144	19.8102
	1.28031	19.8274	1.19814	19.8288	1.32156	19.827
	1.27914	19.8441	1.19995	19.8455	1.32183	19.8438
	1.27826	19.8609	1.20176	19.8624	1.32209	19.8605
	1.27747	19.8777	1.20317	19.8791	1.32286	19.8772
	1.27686	19.8945	1.20443	19.8959	1.32367	19.8941
	1.27619	19.9112	1.20554	19.9127	1.32346	19.9108
	1.27501	19.9279	1.20615	19.9293	1.32331	19.9276
	1.27477	19.9447	1.20649	19.9462	1.32315	19.9443
	1.27397	19.9615	1.20679	19.963	1.32299	19.9611
	1.27183	19.9783	1.20734	19.9797	1.32277	19.9779
	1.27069	19.995	1.2086	19.9965	1.3228	19.9946
	1.26973	20.0118	1.20907	20.0132	1.32282	20.0112
	1.2686	20.0285	1.20973	20.0299	1.32198	20.0282
	1.26796	20.0451	1.20998	20.0466	1.3221	20.0449
	1.26688	20.0621	1.21066	20.0635	1.32175	20.0617
	1.26715	20.0789	1.21172	20.0801	1.32066	20.0785
	1.26777	20.0956	1.21271	20.0971	1.32037	20.0953
	1.26858	20.1122	1.21375	20.1138	1.32054	20.1121
	1.26896	20.1292	1.21476	20.1306	1.32173	20.1288
	1.26955	20.146	1.21557	20.1473	1.32201	20.1454
	1.27065	20.1627	1.21647	20.1639	1.32088	20.1623
	1.27215	20.1795	1.21761	20.1809	1.32109	20.179
	1.27333	20.1962	1.21856	20.1975	1.32197	20.1958
	1.27499	20.213	1.21984	20.2144	1.32251	20.2124
	1.27617	20.2298	1.22022	20.2312	1.32308	20.2293
	1.27661	20.2465	1.22057	20.2479	1.32394	20.2461
	1.27801	20.2632	1.2211	20.2647	1.32535	20.2629
	1.27712	20.28	1.22163	20.2815	1.32587	20.2796
	1.27684	20.2968	1.22233	20.2982	1.32805	20.2964
	1.27761	20.3136	1.22283	20.315	1.32894	20.3131
	1.27944	20.3303	1.22326	20.3317	1.33006	20.3299
	1.27871	20.3471	1.22425	20.3483	1.33093	20.3467
	1.27918	20.3637	1.22566	20.3653	1.33243	20.3634
	1.27968	20.3806	1.22707	20.3821	1.33411	20.3803
	1.28009	20.3974	1.22874	20.3989	1.33413	20.397
	1.28149	20.414	1.23072	20.4156	1.33331	20.4138
	1.28247	20.4309	1.23267	20.4324	1.33244	20.4304
	1.28316	20.4477	1.23436	20.4492	1.33156	20.4473
	1.28283	20.4644	1.23593	20.4657	1.32976	20.4641
	1.28365	20.4812	1.23766	20.4827	1.32789	20.4808
	1.28509	20.498	1.23918	20.4994	1.32654	20.4976
	1.28624	20.5146	1.24071	20.5161	1.32543	20.514
	1.2884	20.5315	1.24259	20.5329	1.32443	20.5311
	1.28991	20.5482	1.2444	20.5497	1.32377	20.5479
	1.29109	20.565	1.24575	20.5664	1.32297	20.5645
	1.29155	20.5818	1.24694	20.5832	1.32303	20.5814
	1.29384	20.5986	1.24863	20.5999	1.32347	20.598
	1.29453	20.6153	1.25041	20.6167	1.3242	20.6149
	1.29682	20.6321	1.25362	20.6335	1.32454	20.6317
	1.29802	20.6489	1.25611	20.6502	1.32494	20.6484
	1.29987	20.6657	1.25755	20.6667	1.32503	20.6651
	1.29975	20.6824	1.25917	20.6838	1.32444	20.682
	1.29864	20.699	1.26045	20.7006	1.32421	20.6988
	1.29792	20.7159	1.26205	20.7174	1.32409	20.7155
	1.2968	20.7327	1.26339	20.7341	1.32407	20.7323
	1.29775	20.7494	1.26574	20.7509	1.32435	20.7491
	1.29811	20.7662	1.26859	20.7677	1.32398	20.7658
	1.29653	20.783	1.27091	20.7844	1.32385	20.7826
	1.29377	20.7997	1.27251	20.801	1.32398	20.7993
	1.29263	20.8164	1.27335	20.8179	1.32305	20.8161
	1.29248	20.8332	1.27473	20.8346	1.32161	20.8329
	1.29326	20.85	1.2759	20.8514	1.32001	20.8496
	1.2943	20.8668	1.27669	20.8682	1.31798	20.8664
	1.29489	20.8834	1.27831	20.885	1.31502	20.8832
	1.29549	20.9003	1.27968	20.9018	1.31261	20.9
	1.297	20.9171	1.2809	20.9185	1.31098	20.9168
	1.29832	20.9336	1.28184	20.9353	1.30974	20.9333
	1.29951	20.9505	1.28255	20.9521	1.30805	20.9503
	1.30106	20.9674	1.2838	20.9688	1.30727	20.9671
	1.30215	20.9841	1.2845	20.9857	1.30685	20.9838
	1.30282	21.0009	1.28572	21.0024	1.30648	21.0006
	1.30459	21.0177	1.2869	21.0191	1.30583	21.0173
	1.30598	21.0344	1.28753	21.0359	1.30517	21.034
	1.30733	21.0512	1.28737	21.0526	1.30411	21.0508
	1.30856	21.068	1.28676	21.0694	1.30362	21.0675
	1.30988	21.0847	1.28622	21.0861	1.30379	21.0843
	1.31103	21.1015	1.28542	21.1027	1.30336	21.1011
	1.31248	21.1181	1.28467	21.1197	1.30267	21.1178
	1.31172	21.135	1.28377	21.1364	1.30166	21.1345
	1.31128	21.1518	1.28216	21.1532	1.30136	21.1514
	1.3113	21.1686	1.27999	21.17	1.30126	21.168
	1.31144	21.1853	1.27799	21.1868	1.30064	21.185
	1.31157	21.202	1.276	21.2034	1.3001	21.2017
	1.31102	21.2189	1.27389	21.2203	1.29929	21.2185
	1.30915	21.2356	1.272	21.237	1.29715	21.2353
	1.30837	21.2524	1.27037	21.2539	1.29583	21.252
	1.30734	21.2691	1.26739	21.2706	1.29416	21.2686
	1.30554	21.2859	1.2657	21.2874	1.29276	21.2855
	1.30257	21.3025	1.26504	21.3041	1.29278	21.3023
	1.29913	21.3194	1.26384	21.3208	1.29123	21.3189
	1.29671	21.3362	1.26259	21.3375	1.29094	21.3358
	1.29624	21.353	1.26157	21.3544	1.29144	21.3526
	1.29493	21.3694	1.26045	21.3711	1.29002	21.3693
	1.29368	21.3865	1.25892	21.3879	1.28941	21.3861
	1.29349	21.4032	1.25672	21.4047	1.2885	21.4029
	1.29191	21.42	1.25439	21.4214	1.28785	21.4197
	1.2903	21.4366	1.25258	21.4382	1.28759	21.4364
	1.28829	21.4534	1.25106	21.4549	1.28795	21.4532
	1.2878	21.4703	1.25014	21.4718	1.28818	21.47
	1.28703	21.4871	1.24954	21.4885	1.28862	21.4867
	1.28595	21.5039	1.24899	21.5051	1.2895	21.5035
	1.28513	21.5206	1.24821	21.5221	1.29046	21.5202
	1.28515	21.5373	1.24643	21.5388	1.29087	21.537
	1.28394	21.5542	1.24482	21.5556	1.29079	21.5538
	1.28271	21.5709	1.24314	21.5724	1.29277	21.5705
	1.28187	21.5877	1.2417	21.5891	1.29334	21.5873
	1.27965	21.6044	1.24024	21.6057	1.29452	21.6038
	1.27831	21.621	1.23874	21.6226	1.29627	21.6208
	1.2783	21.638	1.23641	21.6394	1.29677	21.6376
	1.2774	21.6548	1.23427	21.656	1.29602	21.6543
	1.27613	21.6715	1.23201	21.6729	1.29376	21.6711
	1.27395	21.6883	1.22984	21.6897	1.293	21.6877
	1.27209	21.705	1.22799	21.7064	1.29158	21.7047
	1.2722	21.7216	1.22631	21.723	1.29101	21.7215
	1.27265	21.7386	1.22483	21.74	1.29112	21.7382
	1.27222	21.7553	1.22291	21.7566	1.29167	21.755
	1.27112	21.7721	1.21944	21.7735	1.29192	21.7718
	1.27012	21.7887	1.2163	21.7902	1.29226	21.7883
	1.26947	21.8056	1.21299	21.807	1.29266	21.8052
	1.26891	21.8224	1.21046	21.8238	1.29325	21.8218
	1.26806	21.8392	1.20906	21.8406	1.29369	21.8387
	1.2674	21.8559	1.20677	21.8572	1.29389	21.8555
	1.26655	21.8726	1.20429	21.8741	1.29425	21.8723
	1.26558	21.8894	1.20177	21.8909	1.29472	21.8891
	1.26498	21.9062	1.19941	21.9074	1.29634	21.9058
	1.26419	21.9228	1.19745	21.9244	1.29632	21.9225
	1.26338	21.9397	1.19584	21.9411	1.29682	21.9394
	1.26321	21.9565	1.19455	21.9577	1.29789	21.9561
	1.2628	21.9731	1.19376	21.9747	1.29925	21.9729
	1.26295	21.99	1.19281	21.9914	1.30061	21.9897
	1.26318	22.0068	1.19144	22.0082	1.30184	22.0062
	1.26245	22.0236	1.18991	22.0248	1.30407	22.0232
	1.26214	22.0401	1.18836	22.0417	1.30583	22.04
	1.26113	22.0571	1.1873	22.0586	1.30759	22.0567
	1.26049	22.0738	1.18651	22.0753	1.30847	22.0735
	1.25949	22.0906	1.18623	22.0921	1.30869	22.0902
	1.25932	22.1074	1.18615	22.1089	1.30905	22.1068
	1.25961	22.124	1.1858	22.1255	1.30953	22.1237
	1.25929	22.1409	1.18578	22.1422	1.31053	22.1405
	1.26001	22.1576	1.18607	22.1591	1.31123	22.1573
	1.26022	22.1744	1.18672	22.1758	1.31111	22.1741
	1.26043	22.191	1.18669	22.1926	1.31147	22.1906
	1.26074	22.2079	1.18631	22.2093	1.31058	22.2076
	1.26107	22.2247	1.18636	22.2261	1.31031	22.2243
	1.26134	22.2415	1.18612	22.2429	1.31074	22.2411
	1.26086	22.2583	1.18583	22.2597	1.31242	22.2577
	1.26104	22.2751	1.18607	22.2765	1.31393	22.2746
	1.25948	22.2918	1.18688	22.2932	1.31517	22.2914
	1.25759	22.3086	1.18683	22.31	1.31666	22.3082
	1.25678	22.3254	1.18675	22.3268	1.31867	22.3249
	1.25764	22.3421	1.18658	22.3434	1.32089	22.3417
	1.25788	22.3588	1.18604	22.3603	1.32293	22.3583
	1.25852	22.3754	1.18534	22.3771	1.32515	22.3752
	1.25918	22.3924	1.18494	22.3936	1.32761	22.392
	1.25962	22.4091	1.18522	22.4105	1.32974	22.4087
	1.2612	22.4258	1.18498	22.4273	1.33134	22.4255
	1.26146	22.4426	1.18451	22.444	1.33385	22.4423
	1.26185	22.4594	1.18411	22.4609	1.33645	22.459
	1.26216	22.476	1.18425	22.4775	1.33975	22.4758
	1.26148	22.493	1.18476	22.4944	1.34259	22.4926
	1.26133	22.5097	1.18562	22.5111	1.34511	22.5093
	1.26102	22.5263	1.18654	22.5279	1.3474	22.5261
	1.26019	22.5433	1.18804	22.5447	1.3493	22.5429
	1.26037	22.5601	1.18874	22.5615	1.35133	22.5596
	1.2591	22.5768	1.18954	22.5782	1.35352	22.5764
	1.25826	22.5935	1.18947	22.595	1.35567	22.5932
	1.25709	22.6101	1.19097	22.6117	1.35818	22.6098
	1.25622	22.6269	1.19159	22.6285	1.36017	22.6267
	1.25456	22.6439	1.19165	22.6453	1.36089	22.6434
	1.25384	22.6606	1.19238	22.662	1.36186	22.6602
	1.2542	22.6772	1.19297	22.6788	1.36292	22.677
	1.25303	22.6939	1.19338	22.6955	1.36295	22.6937
	1.25159	22.7108	1.19349	22.7122	1.36338	22.7105
	1.25122	22.7277	1.19348	22.7291	1.36357	22.7272
	1.25145	22.7444	1.19452	22.7458	1.36299	22.744
	1.25175	22.7612	1.19527	22.7626	1.36289	22.7608
	1.25138	22.778	1.19664	22.7794	1.36414	22.7776
	1.25121	22.7946	1.19772	22.7962	1.36428	22.7944
	1.25021	22.8115	1.19779	22.8129	1.36482	22.8109
	1.24905	22.8283	1.19852	22.8297	1.36625	22.8279
	1.2478	22.845	1.19875	22.8464	1.3689	22.8445
	1.24734	22.8618	1.19932	22.8633	1.3709	22.8614
	1.24707	22.8784	1.20038	22.8798	1.37401	22.8782
	1.24665	22.8953	1.20193	22.8967	1.37829	22.8949
	1.24648	22.9121	1.20314	22.9135	1.381	22.9117
	1.24621	22.9288	1.20379	22.9303	1.38339	22.9284
	1.24563	22.9456	1.2042	22.947	1.38629	22.9452
	1.24502	22.9623	1.20445	22.9638	1.38987	22.962
	1.24419	22.9789	1.2049	22.9805	1.39354	22.9787
	1.2437	22.9959	1.2059	22.9973	1.3962	22.9955
	1.24114	23.0126	1.20706	23.014	1.39784	23.0123
	1.23957	23.0294	1.20734	23.0308	1.40065	23.029
	1.23782	23.046	1.20807	23.0476	1.40294	23.0458
	1.23514	23.0629	1.20895	23.0644	1.40426	23.0627
	1.23353	23.0798	1.20982	23.0812	1.40538	23.0794
	1.23179	23.0965	1.21044	23.0979	1.40714	23.0961
	1.23117	23.1133	1.21108	23.1147	1.4086	23.1129
	1.23066	23.13	1.21179	23.1315	1.40981	23.1296
	1.22805	23.1468	1.21272	23.1482	1.41158	23.1464
	1.22662	23.1635	1.21355	23.165	1.41543	23.1632
	1.2242	23.1803	1.214	23.1818	1.41832	23.1799
	1.22294	23.1971	1.21398	23.1985	1.42054	23.1966
	1.22133	23.2137	1.21378	23.2153	1.42317	23.2134
	1.22044	23.2306	1.2144	23.2321	1.42575	23.2302
	1.21866	23.2473	1.21504	23.2488	1.42774	23.2468
	1.21753	23.2642	1.21579	23.2656	1.42874	23.2637
	1.21738	23.2809	1.21504	23.2821	1.43031	23.2804
	1.21679	23.2977	1.21508	23.299	1.43181	23.2973
	1.21805	23.3144	1.21592	23.3158	1.43335	23.3141
	1.21813	23.3312	1.21605	23.3322	1.43622	23.3309
	1.21593	23.348	1.21605	23.3494	1.43973	23.3476
	1.21678	23.3647	1.21613	23.3662	1.44303	23.3642
	1.21634	23.3815	1.21629	23.3829	1.44656	23.3812
	1.21598	23.3981	1.2163	23.3995	1.45075	23.3979
	1.2157	23.415	1.21656	23.4164	1.45409	23.4146
	1.2156	23.4318	1.21658	23.433	1.45767	23.4314
	1.21455	23.4486	1.2151	23.45	1.45961	23.4481
	1.21342	23.4651	1.21576	23.4667	1.46009	23.4649
	1.21219	23.4821	1.21566	23.4835	1.46222	23.4817
	1.21174	23.4988	1.21594	23.5002	1.46262	23.4982
	1.21195	23.5156	1.21638	23.517	1.46328	23.5152
	1.21123	23.5324	1.21727	23.5338	1.46348	23.532
	1.21079	23.5491	1.21737	23.5505	1.46357	23.5487
	1.21061	23.5659	1.21733	23.5673	1.46342	23.5655
	1.20924	23.5827	1.21785	23.5841	1.46324	23.5823
	1.20829	23.5994	1.21836	23.6008	1.46316	23.5991
	1.20783	23.6162	1.21854	23.6176	1.46244	23.6158
	1.20658	23.633	1.21905	23.6344	1.46149	23.6326
	1.20628	23.6497	1.22029	23.6511	1.46111	23.6492
	1.20461	23.6665	1.22112	23.668	1.46063	23.6661
	1.20288	23.6831	1.22212	23.6847	1.45979	23.6827
	1.20176	23.7	1.2233	23.7013	1.45793	23.6996
	1.19981	23.7168	1.22466	23.7182	1.45626	23.7163
	1.19912	23.7335	1.2257	23.7349	1.45371	23.7331
	1.1974	23.7503	1.22659	23.7517	1.45137	23.7499
	1.19482	23.767	1.22764	23.7685	1.44841	23.7666
	1.19435	23.7838	1.22865	23.7852	1.44592	23.7834
	1.19206	23.8006	1.23023	23.802	1.44431	23.8002
	1.18991	23.8173	1.23187	23.8187	1.44284	23.817
	1.18841	23.8341	1.23329	23.8353	1.43897	23.8338
	1.18738	23.8509	1.23502	23.8523	1.43638	23.8505
	1.18495	23.8675	1.23622	23.8691	1.43493	23.8672
	1.185	23.8844	1.23754	23.8857	1.43385	23.884
	1.18607	23.9012	1.23853	23.9026	1.43134	23.9008
	1.18626	23.9178	1.23932	23.9194	1.42686	23.9174
	1.18626	23.9347	1.23957	23.9362	1.42491	23.9343
	1.18571	23.9515	1.23949	23.9529	1.42323	23.9511
	1.18529	23.9682	1.23953	23.9697	1.42133	23.9679
	1.18513	23.985	1.23954	23.9865	1.41944	23.9846
	1.18515	24.0018	1.23901	24.0032	1.41864	24.0014
	1.18617	24.0185	1.23813	24.0199	1.41659	24.0179
	1.18709	24.0353	1.23718	24.0367	1.41478	24.0349
	1.18877	24.0519	1.23698	24.0535	1.41386	24.0517
	1.18933	24.0688	1.23831	24.0703	1.41247	24.0684
	1.18992	24.0856	1.2386	24.087	1.4108	24.0852
	1.19129	24.1023	1.23901	24.1037	1.40818	24.102
	1.19148	24.1191	1.23883	24.1205	1.40474	24.1187
	1.19026	24.1359	1.2385	24.1373	1.40167	24.1355
	1.1906	24.1527	1.23981	24.1541	1.39953	24.1523
	1.19026	24.1694	1.23973	24.1709	1.3973	24.169
	1.18962	24.1862	1.23934	24.1874	1.39526	24.1859
	1.19001	24.203	1.23903	24.2044	1.394	24.2026
	1.19006	24.2197	1.23955	24.2211	1.39159	24.2194
	1.19063	24.2365	1.24034	24.2378	1.38841	24.2361
	1.19205	24.2532	1.24127	24.2547	1.38534	24.2529
	1.19307	24.27	1.24267	24.2714	1.38314	24.2696
	1.19341	24.2866	1.24417	24.2882	1.38132	24.2864
	1.19446	24.3035	1.24572	24.305	1.37982	24.3031
	1.19493	24.3203	1.2471	24.3217	1.37818	24.3199
	1.19689	24.3371	1.24883	24.3385	1.37535	24.3365
	1.19819	24.3537	1.25048	24.3552	1.37263	24.3534
	1.19874	24.3706	1.25177	24.372	1.36972	24.3702
	1.19917	24.3872	1.25301	24.3888	1.36706	24.387
	1.19996	24.4041	1.2542	24.4055	1.36416	24.4038
	1.20136	24.4209	1.2552	24.4223	1.36176	24.4205
	1.20289	24.4375	1.25519	24.4388	1.35935	24.4373
	1.20456	24.4544	1.25534	24.4559	1.35744	24.4541
	1.20601	24.4712	1.25532	24.4727	1.35585	24.4708
	1.20687	24.4879	1.25499	24.4894	1.35452	24.4874
	1.20617	24.5045	1.25466	24.5059	1.353	24.5044
	1.20708	24.5215	1.25433	24.5229	1.35138	24.5211
	1.20788	24.5382	1.25411	24.5397	1.35066	24.5379
	1.20839	24.5548	1.25433	24.5563	1.3502	24.5546
	1.20892	24.5717	1.25534	24.5732	1.34971	24.5713
	1.20996	24.5885	1.25561	24.5899	1.34879	24.5881
	1.21149	24.6051	1.25647	24.6065	1.34768	24.6049
	1.21412	24.6221	1.25753	24.6234	1.34564	24.6217
	1.21658	24.6388	1.25825	24.6403	1.34344	24.6384
	1.21896	24.6555	1.25882	24.657	1.34221	24.6552
	1.22041	24.6724	1.25967	24.6738	1.34088	24.672
	1.22288	24.6892	1.26034	24.6906	1.34041	24.6888
	1.22581	24.7058	1.2606	24.7072	1.34022	24.7055
	1.2317	24.7225	1.26062	24.724	1.34047	24.7223
	1.23405	24.7394	1.25967	24.7407	1.34001	24.739
	1.23668	24.7562	1.25907	24.7576	1.33859	24.7558
	1.23937	24.7729	1.25711	24.7744	1.33771	24.7726
	1.24084	24.7895	1.25619	24.7912	1.33764	24.7893
	1.24164	24.8064	1.25585	24.8079	1.33844	24.8061
	1.24278	24.8232	1.25653	24.8246	1.33892	24.8228
	1.24383	24.84	1.25604	24.8415	1.33962	24.8396
	1.24561	24.8567	1.25589	24.858	1.34038	24.8564
	1.24601	24.8735	1.25605	24.8749	1.3415	24.8731
	1.2469	24.8903	1.25546	24.8917	1.3425	24.8899
	1.2476	24.9071	1.25488	24.9084	1.34373	24.9065
	1.2489	24.9239	1.25407	24.9252	1.34546	24.9234
	1.25068	24.9406	1.25362	24.942	1.34676	24.9403
	1.25281	24.9574	1.25415	24.9586	1.34906	24.957
	1.2542	24.9742	1.25305	24.9752	1.35119	24.9738
	1.25541	24.9909	1.25166	24.9923	1.35308	24.9905
	1.25635	25.0075	1.25022	25.0089	1.3551	25.0073
	1.25726	25.0244	1.24811	25.0258	1.35679	25.0241
	1.25818	25.0411	1.24776	25.0426	1.35768	25.0407
	1.25863	25.0579	1.24617	25.0594	1.35873	25.0574
	1.25962	25.0745	1.24483	25.0759	1.35994	25.0743
	1.26057	25.0914	1.24317	25.0929	1.36016	25.0909
	1.26065	25.1082	1.24165	25.1095	1.35979	25.1076
	1.26121	25.125	1.24009	25.1264	1.35924	25.1246
	1.26131	25.1414	1.23822	25.1432	1.35874	25.1414
	1.25942	25.1585	1.23587	25.16	1.35852	25.1581
	1.25791	25.1753	1.2341	25.1767	1.35838	25.1748
	1.25681	25.1921	1.23277	25.1935	1.358	25.1917
	1.25688	25.2088	1.2315	25.21	1.35723	25.2085
	1.25507	25.2256	1.23017	25.227	1.35675	25.2251
	1.2551	25.2424	1.22908	25.2438	1.35671	25.242
	1.25484	25.2591	1.22881	25.2605	1.35762	25.2588
	1.25442	25.2759	1.22804	25.2773	1.35866	25.2755
	1.25515	25.2926	1.22708	25.2941	1.361	25.2923
	1.2558	25.3094	1.22615	25.3108	1.36268	25.309
	1.25576	25.3262	1.22462	25.3276	1.3651	25.3256
	1.25552	25.3427	1.22364	25.3444	1.36715	25.3425
	1.25533	25.3597	1.22298	25.3611	1.36935	25.3591
	1.25336	25.3764	1.22268	25.3779	1.37154	25.376
	1.25385	25.393	1.22227	25.3946	1.37406	25.3928
	1.2526	25.41	1.22192	25.4114	1.37619	25.4096
	1.25049	25.4268	1.22186	25.4282	1.37843	25.4264
	1.24706	25.4435	1.22226	25.4449	1.38018	25.4432
	1.2459	25.4603	1.22255	25.4618	1.38177	25.4598
	1.2451	25.4771	1.22271	25.4785	1.38348	25.4767
	1.24489	25.4937	1.22303	25.4952	1.38423	25.4935
	1.24389	25.5106	1.22342	25.512	1.38301	25.5102
	1.2414	25.5274	1.22367	25.5286	1.38121	25.5269
	1.2397	25.544	1.22378	25.5456	1.37909	25.5436
	1.23819	25.5609	1.22343	25.5623	1.37761	25.5605
	1.2368	25.5776	1.22322	25.5791	1.37657	25.5773
	1.23569	25.5943	1.22309	25.5959	1.37553	25.5938
	1.2361	25.6112	1.22336	25.6126	1.3758	25.6107
	1.23477	25.6279	1.22363	25.6294	1.37589	25.6275
	1.23246	25.6447	1.22449	25.6462	1.37613	25.6443
	1.23132	25.6615	1.22485	25.6629	1.37505	25.6611
	1.23053	25.6782	1.22579	25.6796	1.37463	25.6778
	1.22942	25.695	1.22699	25.6964	1.37423	25.6946
	1.22925	25.7118	1.22826	25.7131	1.37464	25.7114
	1.22886	25.7284	1.22913	25.73	1.37487	25.7282
	1.22897	25.7453	1.22996	25.7467	1.37588	25.745
	1.22928	25.7621	1.23096	25.7635	1.37652	25.7617
	1.22847	25.7787	1.23124	25.7803	1.37583	25.7784
	1.22801	25.7956	1.23146	25.7968	1.37533	25.7953
	1.22844	25.8124	1.2318	25.8138	1.37507	25.8118
	1.22832	25.8289	1.23217	25.8306	1.37513	25.8287
	1.22807	25.8459	1.2325	25.8473	1.37514	25.8455
	1.2267	25.8626	1.23269	25.8641	1.37534	25.8622
	1.22778	25.8794	1.23216	25.8808	1.37564	25.8788
	1.22775	25.8962	1.23234	25.8976	1.37641	25.8958
	1.22865	25.9129	1.23208	25.9142	1.37841	25.9125
	1.22935	25.9297	1.23237	25.9311	1.38059	25.9293
	1.22896	25.9465	1.23309	25.9479	1.38329	25.9459
	1.22612	25.9632	1.23328	25.9646	1.38686	25.9628
	1.22719	25.98	1.23316	25.9813	1.38908	25.9796
	1.227	25.9968	1.23291	25.9981	1.39115	25.9964
	1.22735	26.0135	1.23314	26.0149	1.39355	26.013
	1.22796	26.0303	1.23364	26.0317	1.3963	26.03
	1.22919	26.0471	1.23438	26.0485	1.39788	26.0467
	1.22947	26.0638	1.23537	26.0653	1.39961	26.0635
	1.23029	26.0806	1.23664	26.082	1.40128	26.0802
	1.23194	26.0973	1.23805	26.0988	1.40322	26.097
	1.23434	26.1139	1.23914	26.1153	1.40636	26.1137
	1.23553	26.1309	1.2395	26.1323	1.40883	26.1304
	1.23649	26.1474	1.24027	26.1491	1.41032	26.1472
	1.23681	26.1642	1.24128	26.1658	1.41124	26.164
	1.23741	26.1811	1.24262	26.1826	1.411	26.1807
	1.23655	26.1979	1.2439	26.1993	1.41095	26.1976
	1.23661	26.2145	1.24474	26.2161	1.41201	26.2143
	1.23686	26.2313	1.24539	26.2327	1.41154	26.2311
	1.23498	26.2483	1.24648	26.2496	1.41084	26.2479
	1.23367	26.265	1.24795	26.2664	1.4096	26.2646
	1.23171	26.2817	1.2493	26.283	1.40858	26.2814
	1.22988	26.2986	1.25013	26.2999	1.40879	26.2982
	1.22867	26.3153	1.25105	26.3167	1.40977	26.3149
	1.22798	26.3319	1.25186	26.3335	1.41075	26.3317
	1.2272	26.3488	1.25146	26.3503	1.41222	26.3484
	1.22731	26.3654	1.25123	26.3671	1.41346	26.3652
	1.22788	26.3822	1.25101	26.3837	1.41463	26.3818
	1.22755	26.3989	1.25082	26.4006	1.41623	26.3987
	1.22782	26.4159	1.25139	26.4173	1.4176	26.4155
	1.22698	26.4326	1.2524	26.4341	1.41804	26.4322
	1.22765	26.4493	1.25395	26.4509	1.4177	26.449
	1.22844	26.4661	1.25456	26.4675	1.41682	26.4658
	1.22781	26.4829	1.2554	26.4841	1.41507	26.4825
	1.22786	26.4997	1.2558	26.5011	1.41384	26.4993
	1.22664	26.5165	1.25657	26.5178	1.41128	26.5161
	1.22613	26.5332	1.25685	26.5345	1.40962	26.5329
	1.2264	26.55	1.25676	26.5514	1.40819	26.5497
	1.22653	26.5666	1.25732	26.5681	1.40787	26.5664
	1.22705	26.5836	1.25754	26.5849	1.40767	26.583
	1.22805	26.6003	1.25768	26.6015	1.40841	26.6
	1.22891	26.6171	1.25751	26.6185	1.40856	26.6167
	1.22938	26.6338	1.25814	26.6351	1.40824	26.6333
	1.22629	26.6505	1.25868	26.652	1.40922	26.6502
	1.22395	26.6674	1.25911	26.6689	1.40955	26.6669
	1.22625	26.6841	1.25959	26.6855	1.40967	26.6837
	1.22796	26.7008	1.2605	26.7022	1.40948	26.7005
	1.22843	26.7176	1.26143	26.7191	1.40872	26.717
	1.22897	26.7342	1.26264	26.7358	1.40716	26.734
	1.22956	26.751	1.26419	26.7526	1.40591	26.7507
	1.23044	26.7679	1.26507	26.7693	1.40548	26.7673
	1.23154	26.7847	1.26597	26.7859	1.40475	26.7843
	1.23398	26.8015	1.26697	26.8028	1.40494	26.8011
	1.23437	26.8179	1.26784	26.8196	1.40507	26.8179
	1.23478	26.835	1.26911	26.8364	1.40467	26.8346
	1.23348	26.8518	1.27049	26.8532	1.40321	26.8514
	1.23197	26.8685	1.27158	26.8699	1.40391	26.8682
	1.23114	26.8853	1.27184	26.8867	1.40315	26.8849
	1.23119	26.902	1.27216	26.9035	1.40129	26.9017
	1.23139	26.9188	1.27281	26.9203	1.40086	26.9185
	1.22923	26.9356	1.27435	26.9371	1.39913	26.9352
	1.22852	26.9524	1.27509	26.9538	1.39594	26.9519
	1.22763	26.9691	1.27478	26.9705	1.39219	26.9687
	1.22745	26.9858	1.27559	26.9873	1.38804	26.9854
	1.22715	27.0026	1.27627	27.004	1.386	27.0021
	1.22772	27.0194	1.2771	27.0208	1.38372	27.019
	1.22906	27.0362	1.27818	27.0376	1.38098	27.0356
	1.22826	27.0529	1.27944	27.0541	1.37938	27.0525
	1.22831	27.0697	1.28067	27.0709	1.37806	27.0693
	1.22765	27.0864	1.28129	27.0879	1.37656	27.0861
	1.22621	27.1032	1.28142	27.1046	1.37503	27.1029
	1.22432	27.12	1.28199	27.1214	1.37326	27.1196
	1.22471	27.1368	1.28229	27.1382	1.3711	27.1364
	1.22507	27.1535	1.28259	27.155	1.36832	27.1531
	1.22396	27.1702	1.28349	27.1717	1.36713	27.1699
	1.22182	27.187	1.28451	27.1885	1.36683	27.1867
	1.22137	27.2038	1.28559	27.2051	1.36433	27.2034
	1.21975	27.2204	1.28657	27.222	1.36312	27.22
	1.22011	27.2371	1.28806	27.2386	1.36188	27.2369
	1.21944	27.2541	1.28957	27.2556	1.36069	27.2536
	1.21914	27.2708	1.29099	27.2722	1.35954	27.2703
	1.21866	27.2876	1.29232	27.289	1.35771	27.2872
	1.21821	27.3044	1.2933	27.3058	1.35654	27.3039
	1.2173	27.3212	1.29362	27.3226	1.3558	27.3208
	1.21704	27.3379	1.29304	27.3394	1.35636	27.3375
	1.21577	27.3547	1.29382	27.3561	1.35642	27.3544
	1.21367	27.3715	1.29448	27.3729	1.35703	27.3711
	1.21357	27.3883	1.29456	27.3897	1.35867	27.3879
	1.21234	27.4048	1.29432	27.4064	1.36076	27.4047
	1.21187	27.4218	1.29407	27.4232	1.36326	27.4214
	1.21151	27.4385	1.29392	27.44	1.36623	27.4382
	1.21189	27.4551	1.29396	27.4567	1.36883	27.4549
	1.21177	27.472	1.29435	27.4733	1.372	27.4716
	1.21236	27.4888	1.29477	27.4902	1.37462	27.4884
	1.21411	27.5054	1.29488	27.507	1.37723	27.5052
	1.21538	27.5223	1.29504	27.5238	1.3795	27.5219
	1.2159	27.5391	1.29534	27.5405	1.3829	27.5385
	1.2156	27.5559	1.29508	27.5573	1.38729	27.5553
	1.21654	27.5726	1.29407	27.574	1.38985	27.5722
	1.21661	27.5894	1.29365	27.5906	1.3932	27.589
	1.21671	27.6062	1.29277	27.6076	1.39589	27.6058
	1.21695	27.6229	1.29219	27.6243	1.39922	27.6226
	1.21686	27.6395	1.29138	27.6411	1.40273	27.6393
	1.21713	27.6565	1.29017	27.6579	1.40629	27.6559
	1.21756	27.6732	1.28824	27.6746	1.41028	27.6729
	1.21898	27.69	1.28504	27.6914	1.41436	27.6895
	1.21844	27.7067	1.28334	27.7082	1.41822	27.7064
	1.21991	27.7235	1.28242	27.7249	1.42179	27.7232
	1.22049	27.7403	1.28171	27.7418	1.42571	27.7398
	1.22029	27.757	1.28094	27.7585	1.42902	27.7566
	1.22179	27.7738	1.28112	27.7752	1.43248	27.7734
	1.22231	27.7906	1.28203	27.7918	1.43665	27.7901
	1.22272	27.8073	1.28165	27.8087	1.44027	27.807
	1.22284	27.8241	1.28256	27.8255	1.44317	27.8237
	1.22304	27.8409	1.28477	27.8423	1.44605	27.8405
	1.22405	27.8576	1.28606	27.859	1.4492	27.8573
	1.22466	27.8744	1.28771	27.8758	1.45294	27.874
	1.22633	27.8911	1.28945	27.8925	1.45612	27.8908
	1.22812	27.9078	1.29078	27.9092	1.45869	27.9076
	1.22796	27.9247	1.29206	27.9261	1.46084	27.9243
	1.22829	27.9415	1.29363	27.9429	1.46301	27.9411
	1.22762	27.9582	1.29506	27.9595	1.46529	27.9578
	1.22701	27.9748	1.29603	27.9764	1.46693	27.9746
	1.22759	27.9917	1.29658	27.9932	1.46748	27.9914
	1.22716	28.0085	1.29679	28.01	1.46856	28.0081
	1.22615	28.0253	1.29578	28.0267	1.46938	28.0249
	1.22436	28.042	1.29542	28.0434	1.47078	28.0416
	1.2241	28.0586	1.29505	28.0602	1.47276	28.0582
	1.22254	28.0754	1.29445	28.0769	1.47577	28.0752
	1.22071	28.0923	1.29311	28.0937	1.47955	28.0919
	1.22068	28.1091	1.29013	28.1105	1.48389	28.1087
	1.21957	28.1257	1.28743	28.1273	1.48844	28.1255
	1.21879	28.1426	1.28507	28.144	1.49292	28.1422
	1.21861	28.1594	1.28359	28.1608	1.49686	28.159
	1.2182	28.1762	1.28316	28.1775	1.50104	28.1758
	1.21775	28.193	1.2818	28.1944	1.50507	28.1925
	1.21711	28.2097	1.28104	28.211	1.50791	28.2093
	1.21702	28.2265	1.28035	28.2279	1.51083	28.2261
	1.21613	28.2431	1.28016	28.2447	1.51336	28.2428
	1.21363	28.26	1.27947	28.2614	1.5155	28.2594
	1.21155	28.2768	1.27915	28.278	1.51552	28.2763
	1.20978	28.2935	1.2785	28.2949	1.51665	28.2929
	1.20981	28.3102	1.27851	28.3117	1.51874	28.3099
	1.21041	28.327	1.27795	28.3285	1.52053	28.3266
	1.21128	28.3438	1.27718	28.345	1.52232	28.3434
	1.21241	28.3605	1.27607	28.3619	1.5233	28.3602
	1.2136	28.3773	1.27431	28.3787	1.52338	28.3769
	1.21494	28.3941	1.27317	28.3955	1.52427	28.3937
	1.21656	28.4108	1.27261	28.4123	1.52674	28.4105
	1.21717	28.4274	1.27194	28.4291	1.52696	28.4272
	1.21962	28.4444	1.27168	28.4458	1.52802	28.444
	1.22149	28.4612	1.27174	28.4624	1.52969	28.4608
	1.22242	28.4779	1.27119	28.4793	1.52995	28.4776
	1.22166	28.4944	1.27048	28.4961	1.53096	28.4943
	1.22243	28.5114	1.26998	28.5128	1.53081	28.5111
	1.2241	28.5282	1.26923	28.5296	1.52981	28.5278
	1.22571	28.545	1.26906	28.5464	1.52847	28.5446
	1.22717	28.5615	1.26835	28.5632	1.52711	28.5613
	1.22817	28.5785	1.26765	28.5799	1.52574	28.5781
	1.22873	28.5952	1.26701	28.5967	1.52488	28.5948
	1.22894	28.612	1.26719	28.6134	1.52353	28.6117
	1.22918	28.6288	1.26757	28.63	1.52168	28.6284
	1.22856	28.6455	1.26756	28.647	1.51899	28.6452
	1.22653	28.6623	1.2675	28.6637	1.51497	28.662
	1.22475	28.6791	1.26752	28.6805	1.51154	28.6785
	1.22449	28.6959	1.26901	28.6971	1.50824	28.6955
	1.22266	28.7127	1.26956	28.714	1.50485	28.7121
	1.22117	28.7294	1.26927	28.7309	1.50053	28.729
	1.22166	28.7462	1.2698	28.7475	1.4965	28.7458
	1.22076	28.7629	1.27037	28.7644	1.49274	28.7626
	1.21946	28.7797	1.2722	28.7811	1.49001	28.7791
	1.21766	28.7964	1.27312	28.7979	1.48762	28.7961
	1.21509	28.8132	1.273	28.8147	1.48443	28.8126
	1.21281	28.83	1.2737	28.8314	1.48193	28.8296
	1.21064	28.8466	1.2741	28.848	1.47835	28.8463
	1.208	28.8635	1.27435	28.8649	1.47419	28.863
	1.20664	28.8802	1.275	28.8816	1.46792	28.8797
	1.20509	28.897	1.27684	28.8982	1.46576	28.8966
	1.20324	28.9136	1.27768	28.9152	1.46257	28.9134
	1.20116	28.9306	1.27795	28.932	1.4587	28.9302
	1.19901	28.9474	1.27906	28.9487	1.4542	28.9468
	1.19782	28.9641	1.27957	28.9655	1.44958	28.9637
	1.19576	28.9809	1.28009	28.9823	1.44548	28.9805
	1.19469	28.9976	1.28058	28.9989	1.44128	28.9971
	1.19299	29.0144	1.28053	29.0159	1.43675	29.014
	1.1915	29.0312	1.28041	29.0326	1.43354	29.0308
	1.19061	29.0479	1.2802	29.0494	1.43178	29.0476
	1.18972	29.0647	1.2805	29.0661	1.42861	29.0643
	1.18936	29.0814	1.28111	29.0829	1.42502	29.081
	1.18844	29.0982	1.28123	29.0997	1.42193	29.0976
	1.18721	29.115	1.2819	29.1164	1.41913	29.1146
	1.18642	29.1317	1.28309	29.1332	1.41745	29.1313
	1.18611	29.1485	1.2838	29.1497	1.41694	29.1481
	1.185	29.1651	1.28472	29.1666	1.41666	29.1648
	1.18475	29.182	1.28508	29.1834	1.41548	29.1816
	1.18385	29.1988	1.28537	29.2001	1.41471	29.1984
	1.18315	29.2154	1.2856	29.217	1.41404	29.2152
	1.1828	29.2323	1.28582	29.2338	1.4137	29.2318
	1.18207	29.2491	1.28659	29.2505	1.41348	29.2488
	1.18154	29.2659	1.28781	29.2671	1.41334	29.2655
	1.18172	29.2826	1.28984	29.284	1.41325	29.2823
	1.18228	29.2994	1.29171	29.3007	1.41255	29.299
	1.18298	29.3162	1.29537	29.3176	1.41165	29.3158
	1.18357	29.3329	1.2972	29.3344	1.41139	29.3326
	1.1836	29.3497	1.29964	29.3511	1.41169	29.3492
	1.18351	29.3664	1.30223	29.3678	1.41262	29.3659
	1.18282	29.3832	1.30412	29.3846	1.41255	29.3828
	1.18291	29.4	1.30591	29.4014	1.413	29.3995
	1.18375	29.4167	1.30822	29.4181	1.41368	29.4163
	1.18339	29.4335	1.31068	29.4349	1.41505	29.4331
	1.18436	29.4503	1.31286	29.4517	1.41596	29.4498
	1.18505	29.467	1.3148	29.4682	1.41696	29.4666
	1.1858	29.4838	1.31582	29.4852	1.41831	29.4834
	1.18584	29.5005	1.31629	29.502	1.41963	29.5002
	1.18621	29.5173	1.31626	29.5187	1.42124	29.517
	1.18674	29.5341	1.3153	29.5356	1.42309	29.5338
	1.18871	29.5508	1.31577	29.5523	1.42532	29.5505
	1.19088	29.5676	1.3152	29.5691	1.42783	29.5673
	1.19097	29.5842	1.313	29.5858	1.43114	29.584
	1.19189	29.6011	1.312	29.6026	1.4339	29.6008
	1.19195	29.6179	1.31133	29.6194	1.43691	29.6175
	1.19237	29.6347	1.30819	29.6361	1.43981	29.6342
	1.19213	29.6512	1.30693	29.6528	1.44235	29.651
	1.1924	29.6682	1.30489	29.6696	1.44459	29.6677
	1.19327	29.685	1.30202	29.6862	1.44577	29.6845
	1.19293	29.7017	1.30023	29.7031	1.44691	29.7013
	1.19339	29.7185	1.2982	29.7199	1.4486	29.7181
	1.19456	29.7351	1.29635	29.7366	1.45032	29.7348
	1.19469	29.752	1.29435	29.7534	1.45292	29.7516
	1.19571	29.7688	1.29295	29.7702	1.45548	29.7684
	1.19611	29.7856	1.29067	29.7869	1.45825	29.7851
	1.19629	29.8023	1.28901	29.8038	1.46196	29.802
	1.19608	29.8191	1.28703	29.8205	1.46602	29.8188
	1.19511	29.8358	1.28544	29.8373	1.47014	29.8355
	1.19524	29.8526	1.28441	29.8541	1.47471	29.8522
	1.19563	29.8693	1.28282	29.8708	1.4781	29.869
	1.19567	29.8862	1.28136	29.8874	1.48152	29.8857
	1.19687	29.9029	1.28044	29.9043	1.48374	29.9025
	1.19728	29.9195	1.28013	29.9211	1.4861	29.9193
	1.19716	29.9364	1.2793	29.9379	1.48736	29.9358
	1.19736	29.9531	1.27969	29.9544	1.49035	29.9528
	1.19719	29.9699	1.27994	29.9713	1.4922	29.9696
	1.19774	29.9867	1.28012	29.9881	1.4919	29.9861
	1.19855	30.0035	1.28045	30.0049	1.49166	30.0031
	1.19821	30.0203	1.28072	30.0215	1.4893	30.0199
	1.19823	30.0369	1.28136	30.0385	1.48607	30.0367
	1.19756	30.0538	1.28164	30.0552	1.4837	30.0535
	1.19538	30.0706	1.28171	30.072	1.48087	30.0702
	1.19524	30.0873	1.28141	30.0887	1.47743	30.087
	1.19596	30.1039	1.28104	30.1055	1.47532	30.1037
	1.1959	30.1208	1.28143	30.1223	1.47309	30.1204
	1.19637	30.1376	1.28196	30.1388	1.4724	30.1372
	1.19698	30.1542	1.28277	30.1558	1.473	30.1539
	1.19752	30.171	1.28339	30.1726	1.47457	30.1707
	1.19711	30.1879	1.28405	30.1893	1.47642	30.1875
	1.19663	30.2046	1.28536	30.2061	1.4774	30.2042
	1.19681	30.2214	1.28616	30.2228	1.47705	30.221
	1.19625	30.2382	1.28721	30.2396	1.47781	30.2378
	1.19589	30.255	1.28824	30.2563	1.4782	30.2545
	1.19469	30.2717	1.28906	30.2731	1.47921	30.2714
	1.19502	30.2885	1.2904	30.2899	1.48057	30.2881
	1.19451	30.3053	1.29148	30.3067	1.48204	30.3049
	1.19426	30.322	1.29272	30.3234	1.48187	30.3217
	1.19427	30.3388	1.29451	30.3401	1.48258	30.3384
	1.1939	30.3556	1.29643	30.357	1.48386	30.3552
	1.19349	30.3723	1.29947	30.3737	1.48444	30.3719
	1.19178	30.3891	1.30191	30.3905	1.4856	30.3885
	1.19071	30.4058	1.30392	30.4073	1.48546	30.4055
	1.18871	30.4226	1.30549	30.4238	1.48643	30.4222
	1.18779	30.4393	1.30701	30.4408	1.4874	30.4389
	1.18736	30.4561	1.30821	30.4575	1.48797	30.4554
	1.18628	30.4729	1.30892	30.4743	1.48889	30.4725
	1.18563	30.4897	1.30982	30.4911	1.49012	30.4891
	1.18538	30.5064	1.31086	30.5078	1.49143	30.5061
	1.18456	30.523	1.31191	30.5245	1.49304	30.5228
	1.1845	30.5399	1.31223	30.5413	1.49558	30.5394
	1.18407	30.5567	1.31284	30.5581	1.49782	30.5564
	1.18366	30.5735	1.31302	30.5747	1.50036	30.5731
	1.18326	30.5901	1.31119	30.5916	1.50251	30.5899
	1.18303	30.6071	1.31202	30.6085	1.50404	30.6066
	1.18279	30.6238	1.31221	30.6252	1.50491	30.6232
	1.1819	30.6406	1.31254	30.642	1.50688	30.6402
	1.18184	30.6573	1.31257	30.6588	1.50882	30.6569
	1.18146	30.674	1.31175	30.6755	1.51136	30.6735
	1.18071	30.6908	1.3109	30.6923	1.51203	30.6903
	1.17965	30.7076	1.30972	30.7091	1.51407	30.7072
	1.17781	30.7243	1.30884	30.7258	1.51499	30.724
	1.17633	30.7411	1.308	30.7425	1.51408	30.7407
	1.17518	30.7578	1.30747	30.7591	1.51366	30.7575
	1.1741	30.7747	1.30733	30.776	1.51439	30.7741
	1.17392	30.7914	1.30639	30.7929	1.51431	30.791
	1.17381	30.8082	1.30621	30.8096	1.51489	30.8079
	1.17224	30.825	1.30627	30.8262	1.51599	30.8244
	1.17124	30.8417	1.30629	30.8431	1.51748	30.8412
	1.17039	30.8585	1.30594	30.8599	1.51846	30.8581
	1.16896	30.8753	1.30562	30.8767	1.51973	30.8749
	1.16681	30.892	1.30471	30.8935	1.5205	30.8916
	1.16573	30.9088	1.30324	30.9102	1.51857	30.9082
	1.1662	30.9255	1.30213	30.927	1.51747	30.9251
	1.16548	30.9421	1.30155	30.9435	1.51594	30.9419
	1.16542	30.9591	1.30132	30.9605	1.51467	30.9586
	1.16586	30.9758	1.30074	30.9771	1.51407	30.9753
	1.16645	30.9925	1.30001	30.994	1.5135	30.9922
	1.16741	31.0093	1.29934	31.0106	1.51365	31.0088
	1.16877	31.0261	1.29892	31.0275	1.51345	31.0257
	1.16999	31.0428	1.29896	31.0442	1.51277	31.0425
	1.17131	31.0597	1.2988	31.0611	1.51049	31.0592
	1.17327	31.0764	1.29935	31.0778	1.50799	31.0761
	1.17557	31.0932	1.30097	31.0946	1.50539	31.0928
	1.17767	31.11	1.30168	31.1114	1.50223	31.1096
	1.17924	31.1267	1.30156	31.1282	1.49921	31.1264
	1.18028	31.1435	1.30246	31.1449	1.4959	31.1431
	1.18225	31.1601	1.30317	31.1617	1.49153	31.1599
	1.1837	31.177	1.30362	31.1784	1.48827	31.1767
	1.18568	31.1938	1.30423	31.1952	1.48646	31.1934
	1.18715	31.2105	1.30497	31.212	1.48389	31.2102
	1.18747	31.2271	1.30585	31.2287	1.48199	31.2267
	1.18864	31.244	1.3061	31.2455	1.48024	31.2436
	1.18977	31.2606	1.3064	31.2622	1.48001	31.2605
	1.19172	31.2774	1.307	31.2789	1.47839	31.2772
	1.19267	31.2943	1.30814	31.2957	1.47768	31.2939
	1.19276	31.3111	1.30911	31.3125	1.47747	31.3107
	1.19296	31.3279	1.30922	31.3293	1.47761	31.3274
	1.19298	31.3446	1.30851	31.346	1.47787	31.3443
	1.19352	31.3614	1.30715	31.3628	1.47814	31.3611
	1.19413	31.3782	1.30575	31.3796	1.47913	31.3778
	1.19532	31.395	1.30472	31.3964	1.48133	31.3947
	1.19496	31.4116	1.30379	31.4132	1.48132	31.4112
	1.19509	31.4285	1.30304	31.43	1.48259	31.4281
	1.19576	31.4452	1.30211	31.4467	1.48395	31.4449
	1.19654	31.462	1.30092	31.4635	1.48457	31.4616
	1.19817	31.4787	1.29976	31.4802	1.48581	31.4784
	1.19977	31.4955	1.29887	31.497	1.48698	31.4951
	1.20132	31.5123	1.29763	31.5138	1.48796	31.5119
	1.20254	31.529	1.29612	31.5304	1.48827	31.5286
	1.20259	31.5458	1.29517	31.5472	1.4875	31.5454
	1.20295	31.5626	1.29372	31.5638	1.48598	31.5622
	1.20194	31.5794	1.292	31.5807	1.48472	31.579
	1.20087	31.596	1.29007	31.5976	1.48347	31.5957
	1.19961	31.6129	1.28951	31.6143	1.48215	31.6126
	1.19811	31.6297	1.28918	31.631	1.47976	31.6293
	1.19677	31.6464	1.28876	31.6478	1.47704	31.6461
	1.19491	31.6632	1.28858	31.6646	1.47428	31.6629
	1.19376	31.68	1.28806	31.6814	1.47114	31.6796
	1.19254	31.6967	1.2879	31.6982	1.46779	31.6963
	1.1919	31.7134	1.28796	31.7149	1.46619	31.7131
	1.19194	31.7302	1.28814	31.7317	1.46544	31.7299
	1.18993	31.747	1.28783	31.7484	1.46424	31.7466
	1.18888	31.7638	1.28733	31.7652	1.46324	31.7633
	1.18916	31.7805	1.28685	31.782	1.46211	31.7801
	1.18856	31.7973	1.28686	31.7987	1.46088	31.7969
	1.18821	31.814	1.28668	31.8155	1.45984	31.8136
	1.18763	31.8306	1.2868	31.8322	1.45824	31.8304
	1.1869	31.8474	1.28694	31.8489	1.45631	31.8472
	1.18378	31.8644	1.2865	31.8658	1.45437	31.8637
	1.18208	31.8811	1.28595	31.8825	1.45198	31.8807
	1.18085	31.8977	1.28485	31.8993	1.44958	31.8976
	1.18073	31.9147	1.28442	31.9161	1.44664	31.9143
	1.17883	31.9313	1.28373	31.9328	1.44371	31.9311
	1.17794	31.9482	1.28336	31.9496	1.44101	31.9478
	1.17738	31.9649	1.28292	31.9664	1.43822	31.9646
	1.17707	31.9817	1.28196	31.9832	1.43503	31.9814
	1.17728	31.9985	1.2812	31.9999	1.43253	31.9981
	1.17671	32.0152	1.28074	32.0165	1.43063	32.0149
	1.17526	32.032	1.28068	32.0335	1.42816	32.0314
	1.17431	32.0488	1.28016	32.0502	1.42609	32.0483
	1.1736	32.0655	1.28038	32.0669	1.42354	32.065
	1.17283	32.0823	1.28045	32.0837	1.42099	32.0819
	1.17191	32.0991	1.28074	32.1001	1.41937	32.0987
	1.17219	32.1158	1.28129	32.1172	1.41798	32.1153
	1.17155	32.1326	1.28151	32.134	1.4169	32.1322
	1.17188	32.1493	1.28209	32.1507	1.41581	32.149
	1.17181	32.1661	1.28212	32.1675	1.41543	32.1658
	1.17222	32.1829	1.28276	32.1843	1.41509	32.1824
	1.17274	32.1995	1.28357	32.2011	1.41502	32.1993
	1.17333	32.2165	1.28456	32.2179	1.41519	32.216
	1.17359	32.2332	1.28575	32.2346	1.41496	32.2328
	1.17358	32.2499	1.28672	32.2514	1.41605	32.2496
	1.17363	32.2665	1.28781	32.2682	1.41689	32.2663
	1.1752	32.2834	1.28907	32.2849	1.41679	32.2831
	1.17618	32.3002	1.2905	32.3017	1.41772	32.2998
	1.17754	32.317	1.29209	32.3185	1.4184	32.3166
	1.17761	32.3337	1.29332	32.3351	1.41904	32.3334
	1.17835	32.3505	1.29578	32.352	1.42054	32.3501
	1.17928	32.3673	1.29712	32.3687	1.42279	32.3669
	1.18028	32.3841	1.29839	32.3855	1.42496	32.3837
	1.18166	32.4008	1.2992	32.4023	1.42726	32.4004
	1.18356	32.4176	1.29965	32.4189	1.42865	32.4172
	1.18502	32.4344	1.3003	32.4357	1.43031	32.434
	1.18702	32.4511	1.3016	32.4525	1.43226	32.4506
	1.18932	32.4679	1.30432	32.4693	1.43399	32.4675
	1.19106	32.4847	1.30613	32.4861	1.43633	32.4843
	1.1934	32.5014	1.30684	32.5029	1.43822	32.5009
	1.19519	32.5182	1.30842	32.5194	1.44006	32.5178
	1.1977	32.535	1.31095	32.5364	1.4418	32.5345
	1.19971	32.5517	1.31221	32.5531	1.44364	32.5513
	1.20121	32.5685	1.31407	32.5699	1.44492	32.5681
	1.20289	32.5852	1.31602	32.5867	1.44614	32.5847
	1.20367	32.6019	1.31818	32.6034	1.44533	32.6016
	1.20369	32.6187	1.31934	32.62	1.44412	32.6184
	1.20396	32.6355	1.32039	32.6369	1.44366	32.6351
	1.20408	32.6521	1.32143	32.6535	1.44442	32.6519
	1.20463	32.6691	1.32199	32.6705	1.44466	32.6686
	1.20552	32.6857	1.32296	32.6871	1.44479	32.6853
	1.20598	32.7026	1.32396	32.704	1.44532	32.7022
	1.20715	32.7194	1.32501	32.7208	1.44595	32.7188
	1.2085	32.7361	1.32644	32.7375	1.4466	32.7358
	1.20925	32.7528	1.32706	32.7543	1.44689	32.7525
	1.21086	32.7696	1.32719	32.7711	1.44724	32.7693
	1.21263	32.7864	1.32776	32.7879	1.44887	32.786
	1.2143	32.8032	1.32856	32.8047	1.4501	32.8028
	1.21663	32.8199	1.32946	32.8214	1.45201	32.8195
	1.21836	32.8367	1.3309	32.8381	1.45398	32.8363
	1.22016	32.8534	1.33184	32.8549	1.45628	32.8531
	1.22108	32.87	1.33324	32.8716	1.4585	32.8699
	1.22221	32.887	1.3341	32.8884	1.46111	32.8866
	1.2224	32.9037	1.33506	32.9052	1.46554	32.9032
	1.22176	32.9205	1.33587	32.9217	1.46931	32.9201
	1.22057	32.9371	1.3363	32.9385	1.47265	32.9368
	1.22107	32.954	1.33691	32.9554	1.47571	32.9537
	1.22182	32.9708	1.33644	32.9722	1.47918	32.9704
	1.22258	32.9876	1.33602	32.9891	1.4841	32.9872
	1.22059	33.0044	1.33538	33.0058	1.48802	33.0038
	1.2205	33.0212	1.33392	33.0226	1.49186	33.0207
	1.21969	33.0377	1.33264	33.0393	1.49599	33.0375
	1.21862	33.0546	1.33135	33.0561	1.49924	33.0543
	1.2172	33.0714	1.33003	33.0729	1.50104	33.071
	1.21563	33.088	1.32823	33.0896	1.5036	33.0877
	1.21486	33.1049	1.32637	33.1064	1.50615	33.1045
	1.21481	33.1217	1.32431	33.1231	1.50681	33.1213
	1.21476	33.1384	1.32282	33.1398	1.50795	33.1379
	1.21561	33.1552	1.32273	33.1567	1.50918	33.1548
	1.21611	33.172	1.32056	33.1734	1.51017	33.1716
	1.21688	33.1888	1.31932	33.1901	1.51052	33.1884
	1.21818	33.2055	1.31728	33.207	1.5102	33.2049
	1.21743	33.2223	1.31512	33.2237	1.51013	33.2219
	1.21752	33.239	1.31342	33.2403	1.51056	33.2387
	1.21762	33.2559	1.3117	33.2572	1.51115	33.2554
	1.21828	33.2724	1.3107	33.274	1.51138	33.2722
	1.21901	33.2894	1.30985	33.2908	1.51112	33.289
	1.22052	33.3061	1.30896	33.3076	1.51119	33.3057
	1.22131	33.3229	1.30831	33.3243	1.50981	33.3225
	1.22181	33.3396	1.30779	33.3411	1.50773	33.3393
	1.22296	33.3564	1.30743	33.3578	1.5069	33.356
	1.22447	33.373	1.30776	33.3745	1.50754	33.3728
	1.22591	33.3899	1.30829	33.3914	1.50707	33.3895
	1.22728	33.4066	1.30882	33.408	1.50617	33.4063
	1.22849	33.4234	1.30874	33.4248	1.50544	33.423
	1.22968	33.4402	1.30809	33.4416	1.50515	33.4398
	1.23096	33.457	1.30758	33.4584	1.50511	33.4566
[truncated: 4,002 more rows]

## Sheet: Figure2j
Figure2j
	cycles	normalize voltage
	0.03	0.898943
	0.06	0.968134
	0.09	0.987176
	0.12	0.95587
	0.15	0.878444
	0.18	0.758476
	0.21	0.596578
	0.24	0.406102
	0.27	0.207057
	0.3	0.0379229
	0.33	-0.134915
	0.36	-0.297567
	0.39	-0.452809
	0.42	-0.60641
	0.45	-0.736826
	0.48	-0.840013
	0.51	-0.920113
	0.54	-0.972768
	0.57	-0.990572
	0.6	-0.972797
	0.63	-0.920104
	0.66	-0.839911
	0.69	-0.731045
	0.72	-0.59932
	0.75	-0.448449
	0.78	-0.284915
	0.81	-0.117087
	0.84	0.0513151
	0.87	0.212976
	0.9	0.365635
	0.93	0.508146
	0.96	0.641556
	0.99	0.76239
	1.02	0.869206
	1.05	0.952652
	1.08	0.989857
	1.11	0.974991
	1.14	0.912642
	1.17	0.806735
	1.2	0.657532
	1.23	0.475455
	1.26	0.273731
	1.29	0.0936089
	1.32	-0.075728
	1.35	-0.248114
	1.38	-0.402979
	1.41	-0.56169
	1.44	-0.701681
	1.47	-0.814596
	1.5	-0.901021
	1.53	-0.963613
	1.56	-0.992089
	1.59	-0.985259
	1.62	-0.941387
	1.65	-0.868589
	1.68	-0.768504
	1.71	-0.6428
	1.74	-0.497182
	1.77	-0.335491
	1.8	-0.1688
	1.83	-0.000690464
	1.86	0.162572
	1.89	0.317977
	1.92	0.462059
	1.95	0.59643
	1.98	0.71978
	2.01	0.830323
	2.04	0.922538
	2.07	0.977732
	2.1	0.980981
	2.13	0.935744
	2.16	0.845438
	2.19	0.711452
	2.22	0.540005
	2.25	0.343556
	2.28	0.15307
	2.31	-0.0131818
	2.34	-0.188375
	2.37	-0.344802
	2.4	-0.503811
	2.43	-0.651597
	2.46	-0.77591
	2.49	-0.871152
	2.52	-0.94465
	2.55	-0.986184
	2.58	-0.993299
	2.61	-0.962953
	2.64	-0.899918
	2.67	-0.80942
	2.7	-0.691271
	2.73	-0.551703
	2.76	-0.393435
	2.79	-0.226567
	2.82	-0.0568991
	2.85	0.109847
	2.88	0.269635
	2.91	0.419023
	2.94	0.557851
	2.97	0.686189
	3	0.800725
	3.03	0.899713
	3.06	0.96906
	3.09	0.988633
	3.12	0.95669
	3.15	0.879063
	3.18	0.758567
	3.21	0.596644
	3.24	0.406833
	3.27	0.207413
	3.3	0.0376594
	3.33	-0.134668
	3.36	-0.298684
	3.39	-0.452392
	3.42	-0.605798
	3.45	-0.737294
	3.48	-0.840661
	3.51	-0.919919
	3.54	-0.973174
	3.57	-0.9916
	3.6	-0.974119
	3.63	-0.921422
	3.66	-0.840786
	3.69	-0.73215
	3.72	-0.600042
	3.75	-0.448351
	3.78	-0.284035
	3.81	-0.116201
	3.84	0.0514992
	3.87	0.213469
	3.9	0.366673
	3.93	0.508781
	3.96	0.641845
	3.99	0.761901
	4.02	0.868533
	4.05	0.952065
	4.08	0.990675
	4.11	0.975927
	4.14	0.912813
	4.17	0.806948
	4.2	0.658076
	4.23	0.476558
	4.26	0.27525
	4.29	0.0947513
	4.32	-0.0745415
	4.35	-0.246178
	4.38	-0.400631
	4.41	-0.55874
	4.44	-0.699489
	4.47	-0.813231
	4.5	-0.899083
	4.53	-0.962522
	4.56	-0.991928
	4.59	-0.985873
	4.62	-0.94233
	4.65	-0.869781
	4.68	-0.770122
	4.71	-0.645063
	4.74	-0.499369
	4.77	-0.337328
	4.8	-0.17042
	4.83	-0.00255422
	4.86	0.161241
	4.89	0.317924
	4.92	0.462493
	4.95	0.59747
	4.98	0.720522
	5.01	0.831218
	5.04	0.924172
	5.07	0.978926
	5.1	0.981143
	5.13	0.934028
	5.16	0.843486
	5.19	0.70969
	5.22	0.538554
	5.25	0.342173
	5.28	0.151821
	5.31	-0.0141504
	5.34	-0.188203
	5.37	-0.346303
	5.4	-0.503563
	5.43	-0.652294
	5.46	-0.774989
	5.49	-0.870051
	5.52	-0.942948
	5.55	-0.985526
	5.58	-0.992485
	5.61	-0.961928
	5.64	-0.898687
	5.67	-0.808841
	5.7	-0.691469
	5.73	-0.551839
	5.76	-0.393435
	5.79	-0.226757
	5.82	-0.0581961
	5.85	0.108057
	5.88	0.268275
	5.91	0.417823
	5.94	0.555994
	5.97	0.684006
	6	0.799156
	6.03	0.899316
	6.06	0.969267
	6.09	0.988629
	6.12	0.956026
	6.15	0.877915
	6.18	0.757526
	6.21	0.595679
	6.24	0.405863
	6.27	0.206237
	6.3	0.0365906
	6.33	-0.134695
	6.36	-0.298859
	6.39	-0.452637
	6.42	-0.606459
	6.45	-0.737954
	6.48	-0.840736
	6.51	-0.920031
	6.54	-0.973588
	6.57	-0.992155
	6.6	-0.974244
	6.63	-0.921341
	6.66	-0.840587
	6.69	-0.732358
	6.72	-0.60032
	6.75	-0.448294
	6.78	-0.283865
	6.81	-0.116404
	6.84	0.0507587
	6.87	0.212752
	6.9	0.366281
	6.93	0.50793
	6.96	0.639993
	6.99	0.759843
	7.02	0.867073
	7.05	0.950479
	7.08	0.98957
	7.11	0.975131
	7.14	0.912539
	7.17	0.807135
	7.2	0.658046
	7.23	0.476345
	7.26	0.274554
	7.29	0.0941477
	7.32	-0.0750185
	7.35	-0.246218
	7.38	-0.400334
	7.41	-0.558761
	7.44	-0.699103
	7.47	-0.81241
	7.5	-0.898103
	7.53	-0.961426
	7.56	-0.990449
	7.59	-0.984389
	7.62	-0.940882
	7.65	-0.868686
	7.68	-0.769415
	7.71	-0.644647
	7.74	-0.49897
	7.77	-0.337016
	7.8	-0.170217
	7.83	-0.00224654
	7.86	0.161636
	7.89	0.318624
	7.92	0.463235
	7.95	0.59767
	7.98	0.720657
	8.01	0.831015
	8.04	0.923239
	8.07	0.977941
	8.1	0.980832
	8.13	0.934736
	8.16	0.845396
	8.19	0.712203
	8.22	0.541232
	8.25	0.344368
	8.28	0.15358
	8.31	-0.0130419
	8.34	-0.187992
	8.37	-0.34618
	8.4	-0.50286
	8.43	-0.650797
	8.46	-0.774353
	8.49	-0.869312
	8.52	-0.943058
	8.55	-0.986025
	8.58	-0.993555
	8.61	-0.963429
	8.64	-0.901019
	8.67	-0.810776
	8.7	-0.692153
	8.73	-0.551356
	8.76	-0.392424
	8.79	-0.225572
	8.82	-0.0564751
	8.85	0.110159
	8.88	0.270292
	8.91	0.419322
	8.94	0.556938
	8.97	0.684692
	9	0.799355
	9.03	0.899213
	9.06	0.969573
	9.09	0.989305
	9.12	0.957285
	9.15	0.879465
	9.18	0.758832
	9.21	0.597283
	9.24	0.407366
	9.27	0.20892
	9.3	0.0400075
	9.33	-0.133428
	9.36	-0.296268
	9.39	-0.450661
	9.42	-0.604886
	9.45	-0.73551
	9.48	-0.838626
	9.51	-0.91831
	9.54	-0.972675
	9.57	-0.990901
	9.6	-0.973399
	9.63	-0.920374
	9.66	-0.840373
	9.69	-0.732333
	9.72	-0.600533
	9.75	-0.448457
	9.78	-0.28421
	9.81	-0.116984
	9.84	0.0505364
	9.87	0.212947
	9.9	0.366905
	9.93	0.508999
	9.96	0.641443
	9.99	0.761938
	10.02	0.868571
	10.05	0.951557
	10.08	0.990001
	10.11	0.975513
	10.14	0.913276
	10.17	0.808111
	10.2	0.65935
	10.23	0.477278
	10.26	0.275361
	10.29	0.0938106
	10.32	-0.0746063
	10.35	-0.246842
	10.38	-0.401943
	10.41	-0.559581
	10.44	-0.699417
	10.47	-0.812427
	10.5	-0.897947
	10.53	-0.961082
	10.56	-0.990287
	10.59	-0.983702
	10.62	-0.93997
	10.65	-0.86772
	10.68	-0.768457
	10.71	-0.643154
	10.74	-0.497199
	10.77	-0.33531
	10.8	-0.168944
	10.83	-0.000945148
	10.86	0.163054
	10.89	0.319181
	10.92	0.463191
	10.95	0.597836
	10.98	0.721314
	11.01	0.831498
	11.04	0.923907
	11.07	0.978821
	11.1	0.981517
	11.13	0.93592
	11.16	0.846087
	11.19	0.712747
	11.22	0.541131
	11.25	0.344296
	11.28	0.152166
	11.31	-0.0123235
	11.34	-0.187649
	11.37	-0.34408
	11.4	-0.503036
	11.43	-0.651844
	11.46	-0.775473
	11.49	-0.870278
	11.52	-0.944067
	11.55	-0.986802
	11.58	-0.994197
	11.61	-0.96348
	11.64	-0.900081
	11.67	-0.809477
	11.7	-0.690797
	11.73	-0.549984
	11.76	-0.391143
	11.79	-0.224386
	11.82	-0.0553283
	11.85	0.111643
	11.88	0.271549
	11.91	0.420513
	11.94	0.558544
	11.97	0.686755
	12	0.801946
	12.03	0.901558
	12.06	0.971415
	12.09	0.989824
	12.12	0.957508
	12.15	0.879119
	12.18	0.758636
	12.21	0.597241
	12.24	0.407801
	12.27	0.209274
	12.3	0.0400428
	12.33	-0.132319
	12.36	-0.295114
	12.39	-0.450276
	12.42	-0.604141
	12.45	-0.735638
	12.48	-0.838729
	12.51	-0.917921
	12.54	-0.971474
	12.57	-0.989885
	12.6	-0.972288
	12.63	-0.919886
	12.66	-0.840369
	12.69	-0.732993
	12.72	-0.601693
	12.75	-0.449974
	12.78	-0.285597
	12.81	-0.117571
	12.84	0.0507528
	12.87	0.213552
	12.9	0.367578
	12.93	0.509783
	12.96	0.642222
	12.99	0.762768
	13.02	0.869428
	13.05	0.952233
	13.08	0.990431
	13.11	0.976018
	13.14	0.914411
	13.17	0.809162
	13.2	0.659649
	13.23	0.476898
	13.26	0.274577
	13.29	0.093547
	13.32	-0.0757545
	13.35	-0.24707
	13.38	-0.400661
	13.41	-0.559741
	13.44	-0.699807
	13.47	-0.812635
	13.5	-0.898352
	13.53	-0.961334
	13.56	-0.990422
	13.59	-0.984236
	13.62	-0.94055
	13.65	-0.867585
	13.68	-0.767282
	13.71	-0.641515
	13.74	-0.495835
	13.77	-0.33411
	13.8	-0.167899
	13.83	-0.00057269
	13.86	0.162594
	13.89	0.318273
	13.92	0.462291
	13.95	0.596445
	13.98	0.720191
	14.01	0.830885
	14.04	0.924263
	14.07	0.979967
	14.1	0.98235
	14.13	0.936978
	14.16	0.846718
	14.19	0.713648
	14.22	0.542081
	14.25	0.344933
	14.28	0.154258
	14.31	-0.0107336
	14.34	-0.186295
	14.37	-0.34352
	14.4	-0.503033
	14.43	-0.651837
	14.46	-0.775824
	14.49	-0.870506
	14.52	-0.944234
	14.55	-0.987076
	14.58	-0.993995
	14.61	-0.963046
	14.64	-0.899735
	14.67	-0.80924
	14.7	-0.690644
	14.73	-0.550035
	14.76	-0.390961
	14.79	-0.223888
	14.82	-0.0541741
	14.85	0.112924
	14.88	0.272652
	14.91	0.42132
	14.94	0.558727
	14.97	0.686422
	15	0.800869
	15.03	0.899628
	15.06	0.968971
	15.09	0.987341
	15.12	0.956015
	15.15	0.878925
	15.18	0.759484
	15.21	0.597982
	15.24	0.407578
	15.27	0.208591
	15.3	0.0401105
	15.33	-0.132548
	15.36	-0.2954
	15.39	-0.450256
	15.42	-0.605148
	15.45	-0.734251
	15.48	-0.837621
	15.51	-0.917313
	15.54	-0.97125
	15.57	-0.989932
	15.6	-0.972154
	15.63	-0.919585
	15.66	-0.839933
	15.69	-0.73243
	15.72	-0.600477
	15.75	-0.44841
	15.78	-0.283937
	15.81	-0.116426
	15.84	0.0519172
	15.87	0.214684
	15.9	0.368912
	15.93	0.511267
	15.96	0.643463
	15.99	0.764473
	16.02	0.87093
	16.05	0.953842
	16.08	0.990681
	16.11	0.975742
	16.14	0.913998
	16.17	0.809318
	16.2	0.660832
	16.23	0.477995
	16.26	0.276469
	16.29	0.0971494
	16.32	-0.073059
	16.35	-0.246121
	16.38	-0.401123
	16.41	-0.561206
	16.44	-0.700084
	16.47	-0.812772
	16.5	-0.898469
	16.53	-0.961783
	16.56	-0.990148
	16.59	-0.983201
	16.62	-0.939264
	16.65	-0.867002
	16.68	-0.767309
	16.71	-0.641468
	16.74	-0.495536
	16.77	-0.334188
	16.8	-0.168642
	16.83	-0.000721378
	16.86	0.163174
	16.89	0.318956
	16.92	0.463041
	16.95	0.59778
	16.98	0.722458
	17.01	0.833678
	17.04	0.926276
	17.07	0.980913
	17.1	0.98244
	17.13	0.936213
	17.16	0.84572
	17.19	0.713089
	17.22	0.542551
	17.25	0.346478
	17.28	0.159186
	17.31	-0.00760962
	17.34	-0.18468
	17.37	-0.343014
	17.4	-0.503318
	17.43	-0.652081
	17.46	-0.775818
	17.49	-0.870581
	17.52	-0.94462
	17.55	-0.986453
	17.58	-0.992948
	17.61	-0.961964
	17.64	-0.899669
	17.67	-0.809742
	17.7	-0.691341
	17.73	-0.550671
	17.76	-0.391782
	17.79	-0.225045
	17.82	-0.0554137
	17.85	0.112519
	17.88	0.273208
	17.91	0.422198
	17.94	0.559389
	17.97	0.686998
	18	0.802105
	18.03	0.900788
	18.06	0.969154
	18.09	0.987319
	18.12	0.955395
	18.15	0.87862
	18.18	0.759381
	18.21	0.598318
	18.24	0.408284
	18.27	0.210354
	18.3	0.0420435
	18.33	-0.132359
	18.36	-0.295266
	18.39	-0.450278
	18.42	-0.603843
	18.45	-0.73401
	18.48	-0.837098
	18.51	-0.917658
	18.54	-0.971235
	18.57	-0.989745
	18.6	-0.971942
	18.63	-0.919934
	18.66	-0.840384
	18.69	-0.73248
	18.72	-0.60042
	18.75	-0.448778
	18.78	-0.284793
	18.81	-0.117261
	18.84	0.051109
	18.87	0.21406
	18.9	0.367895
	18.93	0.510022
	18.96	0.642633
	18.99	0.763727
	19.02	0.870641
	19.05	0.954313
	19.08	0.991825
	19.11	0.97631
	19.14	0.913971
	19.17	0.807939
	19.2	0.658943
	19.23	0.476016
	19.26	0.274084
	19.29	0.0946703
	19.32	-0.0761005
	19.35	-0.248048
	19.38	-0.40266
	19.41	-0.561567
	19.44	-0.701338
	19.47	-0.813455
	19.5	-0.899263
	19.53	-0.962264
	19.56	-0.991363
	19.59	-0.984261
	19.62	-0.940597
	19.65	-0.868147
	19.68	-0.768579
	19.71	-0.642758
	19.74	-0.496781
	19.77	-0.335295
	19.8	-0.16928
	19.83	-0.00137649
	19.86	0.162622
	19.89	0.31851
	19.92	0.462517
	19.95	0.597022
	19.98	0.721165
	20.01	0.832409
	20.04	0.92555
	20.07	0.980821
	20.1	0.982971
	20.13	0.936988
	20.16	0.846177
	20.19	0.713039
	20.22	0.542099
	20.25	0.34546
	20.28	0.155463
	20.31	-0.011028
	20.34	-0.187577
	20.37	-0.345337
	20.4	-0.503556
	20.43	-0.653269
	20.46	-0.77719
	20.49	-0.872336
	20.52	-0.945698
	20.55	-0.988307
	20.58	-0.99464
	20.61	-0.963461
	20.64	-0.900114
	20.67	-0.810023
	20.7	-0.692155
	20.73	-0.551839
	20.76	-0.39302
	20.79	-0.225925
	20.82	-0.0563853
	20.85	0.110983
	20.88	0.271237
	20.91	0.420164
	20.94	0.558216
	20.97	0.6861
	21	0.800641
	21.03	0.899705
	21.06	0.96894
	21.09	0.987865
	21.12	0.956152
	21.15	0.87905
	21.18	0.759028
	21.21	0.597696
	21.24	0.407804
	21.27	0.210061
	21.3	0.0406434
	21.33	-0.132112
	21.36	-0.295247
	21.39	-0.449238
	21.42	-0.603263
	21.45	-0.73456
	21.48	-0.837242
	21.51	-0.917055
	21.54	-0.971054
	21.57	-0.990089
	21.6	-0.972404
	21.63	-0.920138
	21.66	-0.84055
	21.69	-0.733287
	21.72	-0.601465
	21.75	-0.449364
	21.78	-0.28483
	21.81	-0.117052
	21.84	0.0514035
	21.87	0.214637
	21.9	0.368681
	21.93	0.510859
	21.96	0.643509
	21.99	0.764372
	22.02	0.871541
	22.05	0.955002
	22.08	0.993222
	22.11	0.978916
	22.14	0.917251
	22.17	0.812123
	22.2	0.662655
	22.23	0.480082
	22.26	0.278094
	22.29	0.0978487
	22.32	-0.0731311
	22.35	-0.2451
	22.38	-0.39943
	22.41	-0.557673
	22.44	-0.697581
	22.47	-0.811125
	22.5	-0.896258
	22.53	-0.959914
	22.56	-0.988806
	22.59	-0.982533
	22.62	-0.938537
	22.65	-0.86606
	22.68	-0.766172
	22.71	-0.640551
	22.74	-0.494732
	22.77	-0.333389
	22.8	-0.167478
	22.83	0.000214917
	22.86	0.164072
	22.89	0.319658
	22.92	0.463585
	22.95	0.598845
	22.98	0.723263
	23.01	0.834753
	23.04	0.928226
	23.07	0.98342
	23.1	0.986244
	23.13	0.940775
	23.16	0.850611
	23.19	0.717458
	23.22	0.546274
	23.25	0.349965
	23.28	0.159625
	23.31	-0.00693538
	23.34	-0.183736
	23.37	-0.341952
	23.4	-0.500384
	23.43	-0.650008
	23.46	-0.773464
	23.49	-0.868873
	23.52	-0.94249
	23.55	-0.985175
	23.58	-0.992011
	23.61	-0.960917
	23.64	-0.897758
	23.67	-0.807809
	23.7	-0.689919
	23.73	-0.549137
	23.76	-0.390138
	23.79	-0.223164
	23.82	-0.0541005
	23.85	0.113009
	23.88	0.273397
	23.91	0.422347
	23.94	0.559747
	23.97	0.68707
	24	0.802103
	24.03	0.901605
	24.06	0.970649
	24.09	0.98929
	24.12	0.957622
	24.15	0.879985
	24.18	0.759291
	24.21	0.597727
	24.24	0.407742
	24.27	0.210095
	24.3	0.0408407
	24.33	-0.131698
	24.36	-0.295322
	24.39	-0.44936
	24.42	-0.602378
	24.45	-0.734241
	24.48	-0.837064
	24.51	-0.917057
	24.54	-0.970236
	24.57	-0.988981
	24.6	-0.971022
	24.63	-0.918485
	24.66	-0.8387
	24.69	-0.731681
	24.72	-0.600242
	24.75	-0.4484
	24.78	-0.284302
	24.81	-0.116673
	24.84	0.0513902
	24.87	0.214593
	24.9	0.369061
	24.93	0.51169
	24.96	0.644143
	24.99	0.764513
	25.02	0.871248
	25.05	0.953703
	25.08	0.991286
	25.11	0.976292
	25.14	0.914372
	25.17	0.808806
	25.2	0.65947
	25.23	0.477041
	25.26	0.275037
	25.29	0.0950428
	25.32	-0.0766025
	25.35	-0.248567
	25.38	-0.402875
	25.41	-0.56071
	25.44	-0.699835
	25.47	-0.812438
	25.5	-0.898595
	25.53	-0.961113
	25.56	-0.990321
	25.59	-0.983852
	25.62	-0.940576
	25.65	-0.868199
	25.68	-0.768853
	25.71	-0.64302
	25.74	-0.496768
	25.77	-0.334717
	25.8	-0.168545
	25.83	-0.000550609
	25.86	0.163581
	25.89	0.319565
	25.92	0.463347
	25.95	0.597791
	25.98	0.721797
	26.01	0.832696
	26.04	0.924924
	26.07	0.97989
	26.1	0.983013
	26.13	0.937828
	26.16	0.847644
	26.19	0.713904
	26.22	0.542236
	26.25	0.345561
	26.28	0.155133
	26.31	-0.0121939
	26.34	-0.188351
	26.37	-0.34641
	26.4	-0.503588
	26.43	-0.652866
	26.46	-0.776967
	26.49	-0.872228
	26.52	-0.945511
	26.55	-0.987662
	26.58	-0.994849
	26.61	-0.96415
	26.64	-0.900617
	26.67	-0.809947
	26.7	-0.692021
	26.73	-0.551521
	26.76	-0.392371
	26.79	-0.224871
	26.82	-0.0553592
	26.85	0.111703
	26.88	0.271992
	26.91	0.421168
	26.94	0.559218
	26.97	0.686609
	27	0.80133
	27.03	0.900092
	27.06	0.968952
	27.09	0.987074
	27.12	0.955717
	27.15	0.878753
	27.18	0.758836
	27.21	0.597143
	27.24	0.4076
	27.27	0.208988
	27.3	0.0401988
	27.33	-0.13269
	27.36	-0.296068
	27.39	-0.449866
	27.42	-0.603457
	27.45	-0.734553
	27.48	-0.838173
	27.51	-0.917437
	27.54	-0.971606
	27.57	-0.990132
	27.6	-0.973361
	27.63	-0.920726
	27.66	-0.840709
	27.69	-0.7328
	27.72	-0.600859
	27.75	-0.448902
	27.78	-0.284556
	27.81	-0.116716
	27.84	0.0514638
	27.87	0.214434
	27.9	0.368543
	27.93	0.511149
	27.96	0.644143
	27.99	0.76543
	28.02	0.872019
	28.05	0.954956
	28.08	0.992496
	28.11	0.976943
	28.14	0.914467
	28.17	0.808473
	28.2	0.659315
	28.23	0.476711
	28.26	0.275957
	28.29	0.0967991
	28.32	-0.0746504
	28.35	-0.248413
	28.38	-0.4033
	28.41	-0.560171
	28.44	-0.700171
	28.47	-0.812541
	28.5	-0.898899
	28.53	-0.96161
	28.56	-0.990432
	28.59	-0.983437
	28.62	-0.940442
	28.65	-0.86825
	28.68	-0.768558
	28.71	-0.642734
	28.74	-0.496681
	28.77	-0.33515
	28.8	-0.168911
	28.83	-0.000934842
	28.86	0.162983
	28.89	0.318676
	28.92	0.46265
	28.95	0.597149
	28.98	0.721125
	29.01	0.832456
	29.04	0.925255
	29.07	0.98069
	29.1	0.983662
	29.13	0.938146
	29.16	0.847482
	29.19	0.713946
	29.22	0.542269
	29.25	0.346057
	29.28	0.15616
	29.31	-0.0104215
	29.34	-0.186058
	29.37	-0.344816
	29.4	-0.502364
	29.43	-0.651401
	29.46	-0.775367
	29.49	-0.871346
	29.52	-0.945099
	29.55	-0.987772
	29.58	-0.994256
	29.61	-0.963044
	29.64	-0.899713
	29.67	-0.809334
	29.7	-0.690917
	29.73	-0.550269
	29.76	-0.391591
	29.79	-0.224971
	29.82	-0.0559819
	29.85	0.111362
	29.88	0.271842
	29.91	0.420734
	29.94	0.558432
	29.97	0.686067
	30	0.800915
	30.03	0.900134
	30.06	0.969354
	30.09	0.98728
	30.12	0.955561
	30.15	0.878398
	30.18	0.758558
	30.21	0.597342
	30.24	0.407294
	30.27	0.209502
	30.3	0.0405625
	30.33	-0.132221
	30.36	-0.29638
	30.39	-0.449997
	30.42	-0.60346
	30.45	-0.734101
	30.48	-0.837038
	30.51	-0.917313
	30.54	-0.970998
	30.57	-0.989776
	30.6	-0.971818
	30.63	-0.919819
	30.66	-0.840257
	30.69	-0.732753
	30.72	-0.60061
	30.75	-0.44858
	30.78	-0.284408
	30.81	-0.116779
	30.84	0.0519084
	30.87	0.215056
	30.9	0.369074
	30.93	0.511211
	30.96	0.644005
	30.99	0.76525
	31.02	0.872213
	31.05	0.955502
	31.08	0.994002
	31.11	0.979949
	31.14	0.918319
	31.17	0.812854
	31.2	0.662639
	31.23	0.47944
	31.26	0.276918
	31.29	0.0965135
	31.32	-0.073458
	31.35	-0.245719
	31.38	-0.400112
	31.41	-0.558239
	31.44	-0.697191
	31.47	-0.810394
	31.5	-0.89664
	31.53	-0.959912
	31.56	-0.988984
	31.59	-0.982487
	31.62	-0.938889
	31.65	-0.866442
	31.68	-0.766733
	31.71	-0.641202
	31.74	-0.495599
	31.77	-0.334277
	31.8	-0.168417
	31.83	-0.0007361
	31.86	0.162802
	31.89	0.318588
	31.92	0.463042
	31.95	0.597966
	31.98	0.721938
	32.01	0.833186
	32.04	0.926686
	32.07	0.982231
	32.1	0.984784
	32.13	0.939104
	32.16	0.848805
	32.19	0.715463
	32.22	0.54398
	32.25	0.347058
	32.28	0.156771
	32.31	-0.00960293
	32.34	-0.185482
	32.37	-0.342499
	32.4	-0.502518
	32.43	-0.65132
	32.46	-0.774965
	32.49	-0.870326
	32.52	-0.944014
	32.55	-0.986399
	32.58	-0.993274
	32.61	-0.962301
	32.64	-0.898973
	32.67	-0.808601
	32.7	-0.690135
	32.73	-0.54982
	32.76	-0.390996
	32.79	-0.224037
	32.82	-0.0545745
	32.85	0.11257
	32.88	0.272354
	32.91	0.421041
	32.94	0.558688
	32.97	0.686454
	33	0.801143
	33.03	0.900716
	33.06	0.970314
	33.09	0.988703
	33.12	0.957329
	33.15	0.880109
	33.18	0.760236
	33.21	0.598487
	33.24	0.408497
	33.27	0.21006
	33.3	0.0414855
	33.33	-0.131149
	33.36	-0.293735
	33.39	-0.448147
	33.42	-0.602852
	33.45	-0.732897
	33.48	-0.836854
	33.51	-0.917197
	33.54	-0.970748
	33.57	-0.989349
	33.6	-0.971861
	33.63	-0.919038
	33.66	-0.838835
	33.69	-0.730893
	33.72	-0.599036
	33.75	-0.447793
	33.78	-0.28403
	33.81	-0.116388
	33.84	0.0521852
	33.87	0.214681
	33.9	0.368114
	33.93	0.510524
	33.96	0.643768
	33.99	0.765505
	34.02	0.872717
	34.05	0.95599
	34.08	0.993545
	34.11	0.97863
	34.14	0.916153
	34.17	0.810059
	34.2	0.660424
	34.23	0.477873
	34.26	0.276213
	34.29	0.0962529
	34.32	-0.0732754
	34.35	-0.245523
	34.38	-0.40007
	34.41	-0.559083
	34.44	-0.698074
	34.47	-0.811584
	34.5	-0.897267
	34.53	-0.960197
	34.56	-0.988985
	34.59	-0.982366
	34.62	-0.939147
	34.65	-0.866984
	34.68	-0.767599
	34.71	-0.642415
	34.74	-0.497028
	34.77	-0.335276
	34.8	-0.168702
	34.83	-0.000270898
	34.86	0.16345
	34.89	0.318891
	34.92	0.46301
	34.95	0.597492
	34.98	0.721059
	35.01	0.831848
	35.04	0.92463
	35.07	0.980366
	35.1	0.984012
	35.13	0.939836
	35.16	0.850578
	35.19	0.716972
	35.22	0.545061
	35.25	0.347683
	35.28	0.157939
	35.31	-0.0095941
	35.34	-0.185675
	35.37	-0.342052
	35.4	-0.501496
	35.43	-0.649611
	35.46	-0.773818
	35.49	-0.86941
	35.52	-0.943827
	35.55	-0.9862
	35.58	-0.993562
	35.61	-0.963044
	35.64	-0.899777
	35.67	-0.808622
	35.7	-0.689302
	35.73	-0.548879
	35.76	-0.390466
	35.79	-0.223854
	35.82	-0.0543302
	35.85	0.11291
	35.88	0.272082
	35.91	0.420594
	35.94	0.558513
	35.97	0.686749
	36	0.801688
	36.03	0.901355
	36.06	0.970938
	36.09	0.988563
	36.12	0.956995
	36.15	0.879408
	36.18	0.759923
	36.21	0.598432
	36.24	0.408843
	36.27	0.210393
	36.3	0.0424527
	36.33	-0.130341
	36.36	-0.293721
	36.39	-0.449146
	36.42	-0.603754
	36.45	-0.734637
	36.48	-0.838017
	36.51	-0.917817
	36.54	-0.971374
	36.57	-0.989281
	36.6	-0.971474
	36.63	-0.918554
	36.66	-0.838642
	36.69	-0.730619
	36.72	-0.599033
	36.75	-0.447879
	36.78	-0.284313
	36.81	-0.116731
	36.84	0.0517053
	36.87	0.214232
	36.9	0.367977
	36.93	0.510347
	36.96	0.643117
	36.99	0.764267
	37.02	0.871673
	37.05	0.95582
	37.08	0.992473
	37.11	0.977143
	37.14	0.915168
	37.17	0.809939
	37.2	0.660945
	37.23	0.478277
	37.26	0.276463
	37.29	0.0965429
	37.32	-0.0722258
	37.35	-0.244856
	37.38	-0.399797
	37.41	-0.559645
	37.44	-0.698713
	37.47	-0.812109
	37.5	-0.897839
	37.53	-0.961453
	37.56	-0.989969
	37.59	-0.983209
	37.62	-0.939635
	37.65	-0.867463
	37.68	-0.767588
	37.71	-0.641925
	37.74	-0.496135
	37.77	-0.33465
	37.8	-0.168256
	37.83	0.000559401
	37.86	0.164779
	37.89	0.320314
	37.92	0.464417
	37.95	0.598965
	37.98	0.722996
	38.01	0.834371
	38.04	0.927356
	38.07	0.982121
	38.1	0.984735
	38.13	0.939384
	38.16	0.84936
	38.19	0.715767
	38.22	0.543768
	38.25	0.346363
	38.28	0.157328
	38.31	-0.009388
	38.34	-0.184331
	38.37	-0.343151
	38.4	-0.501277
	38.43	-0.648786
	38.46	-0.772455
	38.49	-0.867299
	38.52	-0.941003
	38.55	-0.98288
	38.58	-0.989456
	38.61	-0.958635
	38.64	-0.896398
	38.67	-0.806534
	38.7	-0.688432
	38.73	-0.548776
	38.76	-0.39081
	38.79	-0.224539
	38.82	-0.0552252
	38.85	0.11202
	38.88	0.272032
	38.91	0.421172
	38.94	0.559171
	38.97	0.686733
	39	0.801603
	39.03	0.901177
	39.06	0.970488
	39.09	0.989305
	39.12	0.958245
	39.15	0.881903
	39.18	0.762645
	39.21	0.600948
	39.24	0.410361
	39.27	0.211485
	39.3	0.0412985
	39.33	-0.131812
	39.36	-0.295799
	39.39	-0.449747
	39.42	-0.603601
	39.45	-0.734375
	39.48	-0.837853
	39.51	-0.918012
	39.54	-0.971184
	39.57	-0.989236
	39.6	-0.971521
	39.63	-0.918735
	39.66	-0.83832
	39.69	-0.729558
	39.72	-0.597252
	39.75	-0.445803
	39.78	-0.282127
	39.81	-0.114599
	39.84	0.0536191
	39.87	0.215427
	39.9	0.368269
	39.93	0.510181
	39.96	0.643002
	39.99	0.76363
	40.02	0.870177
	40.05	0.953321
	40.08	0.99118
	40.11	0.976671
	40.14	0.914682
	40.17	0.809078
	40.2	0.660069
	40.23	0.477937
	40.26	0.276731
	40.29	0.0963942
	40.32	-0.0730811
	40.35	-0.245202
	40.38	-0.400019
	40.41	-0.558543
	40.44	-0.698626
	40.47	-0.812445
	40.5	-0.89839
	40.53	-0.961709
	40.56	-0.990094
	40.59	-0.983906
	40.62	-0.940591
	40.65	-0.868777
	40.68	-0.769373
	40.71	-0.644227
	40.74	-0.498718
	40.77	-0.337343
	40.8	-0.170663
	40.83	-0.00176809
	40.86	0.162625
	40.89	0.318819
	40.92	0.46332
	40.95	0.598462
	40.98	0.722227
	41.01	0.832662
	41.04	0.924614
	41.07	0.979268
	41.1	0.981621
	41.13	0.936054
	41.16	0.846155
	41.19	0.712771
	41.22	0.5409
	41.25	0.343972
	41.28	0.152621
	41.31	-0.0136352
	41.34	-0.189267
	41.37	-0.346859
	41.4	-0.50471
	41.43	-0.653079
	41.46	-0.776461
	41.49	-0.871483
	41.52	-0.944523
	41.55	-0.986806
	41.58	-0.993796
	41.61	-0.963814
	41.64	-0.900896
	41.67	-0.810637
	41.7	-0.692367
	41.73	-0.552726
	41.76	-0.39474
	41.79	-0.228212
	41.82	-0.0590013
	41.85	0.108008
	41.88	0.267446
	41.91	0.416033
	41.94	0.554235
	41.97	0.682553
	42	0.79837
	42.03	0.898044
	42.06	0.967964
	42.09	0.986926
	42.12	0.955158
	42.15	0.877317
	42.18	0.756562
	42.21	0.594784
	42.24	0.404636
	42.27	0.205739
	42.3	0.036701
	42.33	-0.136868
	42.36	-0.299999
	42.39	-0.455546
	42.42	-0.609396
	42.45	-0.741002
	42.48	-0.844778
	42.51	-0.92449
	42.54	-0.977355
	42.57	-0.995037
	42.6	-0.977262
	42.63	-0.924166
	42.66	-0.843857
	42.69	-0.735554
	42.72	-0.603841
	42.75	-0.452577
	42.78	-0.288604
	42.81	-0.120442
	42.84	0.0480558
	42.87	0.210284
	42.9	0.3634
	42.93	0.505461
	42.96	0.638031
	42.99	0.758445
	43.02	0.864655
	43.05	0.947738
	43.08	0.985811
	43.11	0.971706
	43.14	0.910441
	43.17	0.805392
	43.2	0.656171
	43.23	0.473955
	43.26	0.272097
	43.29	0.0919542
	43.32	-0.0778318
	43.35	-0.249841
	43.38	-0.404435
	43.41	-0.562669
	43.44	-0.702115
	43.47	-0.816009
	43.5	-0.901758
	43.53	-0.965859
	43.56	-0.994462
	43.59	-0.988862
	43.62	-0.94586
	43.65	-0.874014
	43.68	-0.773713
	43.71	-0.647788
	43.74	-0.501816
	43.77	-0.340196
	43.8	-0.173042
	43.83	-0.00399841
	43.86	0.160005
	43.89	0.3154
	43.92	0.459552
	43.95	0.594497
	43.98	0.718399
	44.01	0.829107
	44.04	0.921992
	44.07	0.977457
	44.1	0.980024
	44.13	0.934527
	44.16	0.843961
	44.19	0.710069
	44.22	0.538249
	44.25	0.340963
	44.28	0.150554
	44.31	-0.0155784
	44.34	-0.19043
	44.37	-0.346999
	44.4	-0.505856
	44.43	-0.654121
	44.46	-0.777948
	44.49	-0.873119
	44.52	-0.946586
	44.55	-0.988227
	44.58	-0.995029
	44.61	-0.964029
	44.64	-0.9009
	44.67	-0.810162
	44.7	-0.691907
	44.73	-0.552394
	44.76	-0.394464
	44.79	-0.227801
	44.82	-0.05833
	44.85	0.108713
	44.88	0.268206
	44.91	0.417155
	44.94	0.555447
	44.97	0.683467
	45	0.798758
	45.03	0.898596
	45.06	0.968427
	45.09	0.987043
	45.12	0.956047
	45.15	0.878918
	45.18	0.759131
	45.21	0.597275
	45.24	0.407187
	45.27	0.208217
	45.3	0.0384028
	45.33	-0.134766
	45.36	-0.297586
	45.39	-0.452557
	45.42	-0.606501
	45.45	-0.73769
	45.48	-0.841352
	45.51	-0.920792
	45.54	-0.973719
	45.57	-0.991143
	45.6	-0.973375
	45.63	-0.920332
	45.66	-0.840553
	45.69	-0.731988
	45.72	-0.599994
	45.75	-0.448587
	45.78	-0.284604
	45.81	-0.116239
	45.84	0.0526224
	45.87	0.214844
	45.9	0.367979
	45.93	0.510056
	45.96	0.642546
	45.99	0.762601
	46.02	0.868721
	46.05	0.951707
	46.08	0.988941
	46.11	0.974655
	46.14	0.913549
	46.17	0.808794
	46.2	0.659805
	46.23	0.47784
	46.26	0.276234
	46.29	0.0956493
	46.32	-0.0743854
	46.35	-0.246486
	46.38	-0.400932
	46.41	-0.558928
	46.44	-0.698865
	46.47	-0.811537
	46.5	-0.898334
	46.53	-0.961231
	46.56	-0.990038
	46.59	-0.983896
	46.62	-0.940968
	46.65	-0.868883
	46.68	-0.768906
	46.71	-0.642862
	46.74	-0.496948
	46.77	-0.33542
	46.8	-0.168835
	46.83	0.000125114
	46.86	0.164203
	46.89	0.319655
	46.92	0.464067
	46.95	0.59888
	46.98	0.72315
	47.01	0.833822
	47.04	0.926489
	47.07	0.981036
	47.1	0.982883
	47.13	0.936884
	47.16	0.846203
	47.19	0.712775
	47.22	0.540953
	47.25	0.34461
	47.28	0.153973
	47.31	-0.0110942
	47.34	-0.186878
	47.37	-0.344303
	47.4	-0.502704
	47.43	-0.650872
	47.46	-0.773892
	47.49	-0.869778
	47.52	-0.942852
	47.55	-0.984489
	47.58	-0.991042
	47.61	-0.960807
	47.64	-0.898449
	47.67	-0.808283
	47.7	-0.689885
	47.73	-0.550076
	47.76	-0.392175
	47.79	-0.225491
	47.82	-0.0556742
	47.85	0.111951
	47.88	0.271347
	47.91	0.419956
	47.94	0.557888
	47.97	0.685936
	48	0.800946
	48.03	0.900162
	48.06	0.970301
	48.09	0.989163
	48.12	0.958613
	48.15	0.881735
	48.18	0.761735
	48.21	0.599852
	48.24	0.409622
	48.27	0.211011
	48.3	0.0425145
	48.33	-0.131641
	48.36	-0.294974
	48.39	-0.450414
	48.42	-0.604153
	48.45	-0.735642
	48.48	-0.839364
	48.51	-0.919752
	48.54	-0.972451
	48.57	-0.990166
	48.6	-0.972281
	48.63	-0.919574
	48.66	-0.839125
	48.69	-0.73039
	48.72	-0.598086
	48.75	-0.446416
	48.78	-0.282071
	48.81	-0.113613
	48.84	0.0549602
	48.87	0.216406
	48.9	0.368965
	48.93	0.510784
	48.96	0.642865
	48.99	0.762595
	49.02	0.867834
	49.05	0.950942
	49.08	0.989269
	49.11	0.976357
	49.14	0.916838
	49.17	0.812541
	49.2	0.663367
	49.23	0.480159
	49.26	0.277151
	49.29	0.0966136
	49.32	-0.0727469
	49.35	-0.24573
	49.38	-0.399876
	49.41	-0.559243
	49.44	-0.698033
	49.47	-0.811637
	49.5	-0.897667
	49.53	-0.961259
	49.56	-0.990003
	49.59	-0.98375
	49.62	-0.940659
	49.65	-0.86859
	49.68	-0.768675
	49.71	-0.642702
	49.74	-0.497146
	49.77	-0.336024
	49.8	-0.169658
	49.83	-0.000744933
	49.86	0.163591
	49.89	0.319474
	49.92	0.464114
	49.95	0.599251
	49.98	0.724663
	50.01	0.836244
	50.04	0.928877
	50.07	0.982699
	50.1	0.983392
	50.13	0.936566
	50.16	0.845485
	50.19	0.711901
	50.22	0.539974
	50.25	0.343831
	50.28	0.154106
	50.31	-0.0106894
	50.34	-0.186817
	50.37	-0.343594
	50.4	-0.502785
	50.43	-0.650531
	50.46	-0.774362
	50.49	-0.869631
	50.52	-0.943335
	50.55	-0.985297
	50.58	-0.991804
	50.61	-0.961722
	50.64	-0.899728
	50.67	-0.810022
	50.7	-0.6914
	50.73	-0.550963
	50.76	-0.392347
	50.79	-0.225316
	50.82	-0.0554416
	50.85	0.112467
	50.88	0.272388
	50.91	0.420968
	50.94	0.558471
	50.97	0.686075
	51	0.800559
	51.03	0.898758
	51.06	0.967852
	51.09	0.987204
	51.12	0.957671
	51.15	0.882415
	51.18	0.763859
	51.21	0.602394
	51.24	0.411574
	51.27	0.212651
	51.3	0.0436378
	51.33	-0.130912
	51.36	-0.295279
	51.39	-0.451271
	51.42	-0.605213
	51.45	-0.735837
	51.48	-0.839244
	51.51	-0.918916
	51.54	-0.972279
	51.57	-0.990054
	51.6	-0.972026
	51.63	-0.919084
	51.66	-0.839281
	51.69	-0.731073
	51.72	-0.598842
	51.75	-0.447319
	51.78	-0.283618
	51.81	-0.115983
	51.84	0.0528167
	51.87	0.215781
	51.9	0.369301
	51.93	0.511445
	51.96	0.644683
	51.99	0.766372
	52.02	0.872704
	52.05	0.955236
	52.08	0.990877
	52.11	0.974917
	52.14	0.912788
	52.17	0.807465
	52.2	0.659358
	52.23	0.477515
	52.26	0.277439
	52.29	0.100123
	52.32	-0.0713881
	52.35	-0.243588
	52.38	-0.399174
	52.41	-0.558163
	52.44	-0.697627
	52.47	-0.810612
	52.5	-0.897832
	52.53	-0.961822
	52.56	-0.99079
	52.59	-0.984544
	52.62	-0.94178
	52.65	-0.870002
	52.68	-0.769926
	52.71	-0.643406
	52.74	-0.496872
	52.77	-0.33498
	52.8	-0.168343
	52.83	0.000462241
	52.86	0.164639
	52.89	0.320456
	52.92	0.464825
	52.95	0.599108
	52.98	0.723044
	53.01	0.833637
	53.04	0.926613
	53.07	0.981876
	53.1	0.98437
	53.13	0.93926
	53.16	0.849086
	53.19	0.715591
	53.22	0.543385
	53.25	0.346174
	53.28	0.156276
	53.31	-0.00919809
	53.34	-0.186109
	53.37	-0.343503
	53.4	-0.503241
	53.43	-0.651548
	53.46	-0.77417
	53.49	-0.869549
	53.52	-0.942783
	53.55	-0.984263
	53.58	-0.990281
	53.61	-0.959414
	53.64	-0.896999
	53.67	-0.80756
	53.7	-0.689795
	53.73	-0.550418
	53.76	-0.392811
	53.79	-0.226843
	53.82	-0.0575336
	53.85	0.110346
	53.88	0.270876
	53.91	0.420451
	53.94	0.559067
	53.97	0.68822
	54	0.803967
	54.03	0.903887
	54.06	0.972391
	54.09	0.988953
	54.12	0.956565
	54.15	0.879131
	54.18	0.759759
	54.21	0.599514
	54.24	0.410038
	54.27	0.213516
	54.3	0.0442399
	54.33	-0.130325
	54.36	-0.293637
	54.39	-0.450205
	54.42	-0.604492
	54.45	-0.735242
	54.48	-0.838588
	54.51	-0.91889
	54.54	-0.971973
	54.57	-0.990084
	54.6	-0.972077
	54.63	-0.919611
	54.66	-0.839623
	54.69	-0.731245
	54.72	-0.599065
	54.75	-0.446934
	54.78	-0.282607
	54.81	-0.114773
	54.84	0.0534144
	54.87	0.21555
	54.9	0.368727
	54.93	0.510014
	54.96	0.641908
	54.99	0.762088
	55.02	0.869428
	55.05	0.952948
	55.08	0.991584
	55.11	0.977564
	55.14	0.915912
	55.17	0.81048
	55.2	0.661416
	55.23	0.479052
	55.26	0.277841
	55.29	0.0983301
	55.32	-0.071497
	55.35	-0.242288
	55.38	-0.39943
	55.41	-0.556791
	55.44	-0.696583
	55.47	-0.809124
	55.5	-0.896902
	55.53	-0.959875
	55.56	-0.988875
	55.59	-0.982567
	55.62	-0.939344
	55.65	-0.867505
	55.68	-0.768308
	55.71	-0.643301
	55.74	-0.497949
	55.77	-0.33671
	55.8	-0.170021
	55.83	-0.00115272
	55.86	0.163351
	55.89	0.319653
	55.92	0.464563
	55.95	0.60022
	55.98	0.724879
	56.01	0.835646
	56.04	0.927172
	56.07	0.981053
	56.1	0.982938
	56.13	0.936688
	56.16	0.847081
	56.19	0.714177
	56.22	0.543349
	56.25	0.34717
	56.28	0.156607
	56.31	-0.00998717
	56.34	-0.186149
	56.37	-0.344022
	56.4	-0.501212
	56.43	-0.649229
	56.46	-0.773166
	56.49	-0.867791
	56.52	-0.941365
	56.55	-0.98284
	56.58	-0.990098
	56.61	-0.960153
	56.64	-0.898104
	56.67	-0.807717
	56.7	-0.689512
	56.73	-0.549733
	56.76	-0.391891
	56.79	-0.225353
	56.82	-0.0560025
	56.85	0.111142
	56.88	0.270728
	56.91	0.419183
	56.94	0.557124
	56.97	0.685481
	57	0.800992
	57.03	0.901156
	57.06	0.971521
	57.09	0.991528
	57.12	0.960178
	57.15	0.882717
	57.18	0.761923
	57.21	0.600187
	57.24	0.409784
	57.27	0.212031
	57.3	0.0418418
	57.33	-0.132137
	57.36	-0.293794
	57.39	-0.44899
	57.42	-0.602435
	57.45	-0.734116
	57.48	-0.837294
	57.51	-0.917284
	57.54	-0.970258
	57.57	-0.988978
	57.6	-0.971751
	57.63	-0.919206
	57.66	-0.839078
	57.69	-0.730858
	57.72	-0.599338
	57.75	-0.447795
	57.78	-0.283397
	57.81	-0.115155
	57.84	0.0528904
	57.87	0.21519
	57.9	0.368782
	57.93	0.510556
	57.96	0.643126
	57.99	0.763232
	58.02	0.869612
	58.05	0.95302
	58.08	0.991244
	58.11	0.976866
	58.14	0.915508
	58.17	0.810406
	58.2	0.662134
	58.23	0.480104
	58.26	0.278744
	58.29	0.0991015
	58.32	-0.0714323
	58.35	-0.242824
	58.38	-0.397674
	58.41	-0.555023
	58.44	-0.695675
	58.47	-0.80905
	58.5	-0.895474
	58.53	-0.959345
	58.56	-0.988635
	58.59	-0.982652
	58.62	-0.939544
	58.65	-0.867505
	58.68	-0.767752
	58.71	-0.64221
	58.74	-0.496314
	58.77	-0.334784
	58.8	-0.168361
	58.83	-0.000265009
	58.86	0.163459
	58.89	0.319839
	58.92	0.464352
	58.95	0.599154
	58.98	0.723178
	59.01	0.834143
	59.04	0.927268
	59.07	0.98262
	59.1	0.98519
	59.13	0.938813
	59.16	0.848565
	59.19	0.715148
	59.22	0.543839
	59.25	0.347112
	59.28	0.156157
	59.31	-0.010261
	59.34	-0.185563
	59.37	-0.342546
	59.4	-0.500192
	59.43	-0.648473
	59.46	-0.772651
	59.49	-0.867015
	59.52	-0.940444
	59.55	-0.982428
	59.58	-0.989548
	59.61	-0.959168
	59.64	-0.896718
	59.67	-0.806997
	59.7	-0.68948
	59.73	-0.549838
	59.76	-0.39128
	59.79	-0.224394
	59.82	-0.0552797
	59.85	0.111465
	59.88	0.27143
	59.91	0.420769
	59.94	0.558694
[truncated: 331,302+ more rows]

## Sheet: Figure3b
Figure3b
	single-feather					multiple-feather
	Bending angle(°)	moment(Nm)(without PVDF)	Bending angle(°)	moment(Nm)(with PVDF)		Bending angle(°)	moment(Nm)(without PVDF)	Bending angle(°)	moment(Nm)(with PVDF)
	-56.6968	-0.00239054	-67.7436	-0.00624386		-78.8367	-0.00925685	-81.1854	-0.00829445
	-56.671	-0.00239124	-67.7315	-0.00624299		-78.8319	-0.00959482	-81.1824	-0.00863324
	-56.6453	-0.0023924	-67.7192	-0.00624671		-78.8268	-0.0099456	-81.1794	-0.00897342
	-56.6196	-0.00239398	-67.7069	-0.00625125		-78.8222	-0.0103087	-81.1764	-0.0092877
	-56.5942	-0.00239601	-67.6942	-0.00625626		-78.8174	-0.0107043	-81.1734	-0.0096
	-56.5683	-0.00239776	-67.6826	-0.00626225		-78.8126	-0.0111367	-81.1704	-0.00991143
	-56.5412	-0.00239927	-67.6703	-0.00626912		-78.8078	-0.0115818	-81.1674	-0.0102173
	-56.5166	-0.00240119	-67.658	-0.00627669		-78.803	-0.0120185	-81.1642	-0.010513
	-56.4906	-0.00240224	-67.6456	-0.0062842		-78.7981	-0.0124454	-81.1613	-0.0108116
	-56.4649	-0.00240271	-67.6333	-0.00629165		-78.7933	-0.0128695	-81.1583	-0.0111102
	-56.439	-0.002403	-67.621	-0.00629858		-78.7884	-0.0133005	-81.1553	-0.0114191
	-56.4129	-0.00240265	-67.6081	-0.00630452		-78.7836	-0.0137454	-81.1522	-0.0117495
	-56.3869	-0.00240265	-67.5964	-0.00631307		-78.7788	-0.0141854	-81.1492	-0.0120927
	-56.3606	-0.002403	-67.584	-0.00632058		-78.7739	-0.0146258	-81.1462	-0.0124438
	-56.3347	-0.00240387	-67.5716	-0.0063264		-78.769	-0.0150625	-81.1431	-0.012761
	-56.3087	-0.00240457	-67.5592	-0.00632873		-78.7642	-0.0154947	-81.1401	-0.0130618
	-56.2824	-0.00240556	-67.5469	-0.00632873		-78.7593	-0.0159334	-81.1371	-0.0133615
	-56.2562	-0.00240661	-67.5339	-0.00632518		-78.7545	-0.0163775	-81.134	-0.0136674
	-56.2298	-0.00240754	-67.5221	-0.00632192		-78.7496	-0.0168318	-81.131	-0.0139848
	-56.2034	-0.00240835	-67.5097	-0.00631971		-78.7447	-0.0172942	-81.1279	-0.0143177
	-56.1773	-0.00240894	-67.4972	-0.00631785		-78.7398	-0.017802	-81.1249	-0.0146724
	-56.1509	-0.00240952	-67.4847	-0.00631657		-78.735	-0.0182978	-81.1218	-0.0150801
	-56.1246	-0.00240928	-67.4723	-0.00631598		-78.7298	-0.0187737	-81.1188	-0.0154988
	-56.0982	-0.00240777	-67.4598	-0.00631616		-78.7252	-0.0192479	-81.1157	-0.015955
	-56.0716	-0.00240573	-67.4473	-0.00631715		-78.7203	-0.0192242	-81.1127	-0.0160851
	-56.0452	-0.00240317	-67.4348	-0.0063175		-78.7154	-0.0191888	-81.1096	-0.0162139
	-56.0186	-0.0024009	-67.4221	-0.00631697		-78.7105	-0.0191476	-81.1064	-0.0162997
	-55.9921	-0.00239916	-67.4096	-0.00631517		-78.7055	-0.0191001	-81.1035	-0.0163389
	-55.9656	-0.00239782	-67.3971	-0.0063136		-78.7006	-0.0190474	-81.1004	-0.0163108
	-55.9389	-0.00239654	-67.3846	-0.00631144		-78.6957	-0.0189942	-81.0974	-0.0162753
	-55.9122	-0.00239613	-67.372	-0.00631255		-78.6908	-0.0189407	-81.0943	-0.0162435
	-55.8854	-0.00239706	-67.3595	-0.00631069		-78.6859	-0.0188881	-81.0912	-0.0162233
	-55.8586	-0.00239875	-67.3468	-0.00630853		-78.6809	-0.0188634	-81.0881	-0.0162134
	-55.832	-0.00240189	-67.3342	-0.00630725		-78.676	-0.0188239	-81.0851	-0.0162139
	-55.805	-0.00240521	-67.3216	-0.00630649		-78.6711	-0.0187706	-81.082	-0.0162257
	-55.778	-0.00240859	-67.3084	-0.00630644		-78.6661	-0.0187154	-81.0789	-0.0162524
	-55.7511	-0.00241214	-67.2964	-0.00630766		-78.6612	-0.0186798	-81.0758	-0.0162792
	-55.7241	-0.00241505	-67.2836	-0.00631133		-78.6562	-0.0186991	-81.0728	-0.0163121
	-55.6973	-0.00241755	-67.2709	-0.00631581		-78.6513	-0.018734	-81.0695	-0.0163349
	-55.6704	-0.00242023	-67.2582	-0.00632076		-78.6463	-0.0187645	-81.0666	-0.0163507
	-55.6433	-0.00242378	-67.2454	-0.00632693		-78.6413	-0.0187901	-81.0635	-0.0163575
	-55.6163	-0.00242739	-67.2328	-0.00633356		-78.6364	-0.0188148	-81.0604	-0.0163474
	-55.5891	-0.00243088	-67.22	-0.00634061		-78.6312	-0.0188155	-81.0573	-0.0163286
	-55.5619	-0.00243554	-67.2073	-0.0063487		-78.6264	-0.0188078	-81.0542	-0.0162797
	-55.5349	-0.00244124	-67.1945	-0.00635586		-78.6214	-0.0187615	-81.0511	-0.0162122
	-55.5076	-0.00244829	-67.1817	-0.00636267		-78.6164	-0.0186856	-81.048	-0.0161737
	-55.479	-0.00245533	-67.169	-0.00636785		-78.6114	-0.0186206	-81.0449	-0.0161577
	-55.4516	-0.00246202	-67.1562	-0.00637507		-78.6065	-0.018606	-81.0418	-0.0161453
	-55.4253	-0.00246709	-67.1434	-0.00638112		-78.6014	-0.0186482	-81.0387	-0.016143
	-55.398	-0.00247093	-67.1306	-0.00638182		-78.5965	-0.018736	-81.0356	-0.0161534
	-55.3705	-0.0024771	-67.1177	-0.00638357		-78.5914	-0.0188276	-81.0325	-0.0161553
	-55.3431	-0.00248158	-67.1048	-0.0063721		-78.5864	-0.0189066	-81.0294	-0.0161505
	-55.3157	-0.00248077	-67.092	-0.00634689		-78.5814	-0.0189798	-81.0262	-0.0161356
	-55.288	-0.0024789	-67.0791	-0.00631429		-78.5761	-0.0190203	-81.0231	-0.0161066
	-55.2604	-0.00247681	-67.0662	-0.00635341		-78.5714	-0.0190337	-81.02	-0.0160558
	-55.2329	-0.00247518	-67.0533	-0.00650918		-78.5663	-0.0190446	-81.0169	-0.016
	-55.2052	-0.00247483	-67.0402	-0.00669948		-78.5613	-0.0190756	-81.0138	-0.0159517
	-55.1777	-0.00247512	-67.0273	-0.00689995		-78.5563	-0.0191235	-81.0106	-0.0159073
	-55.15	-0.00247617	-67.0143	-0.0071059		-78.5512	-0.0191478	-81.0075	-0.0158777
	-55.1221	-0.0024785	-67.0014	-0.00732326		-78.5462	-0.0191278	-81.0044	-0.0158488
	-55.0944	-0.00248094	-66.9885	-0.00754376		-78.5409	-0.01908	-81.0013	-0.0158407
	-55.0664	-0.00248455	-66.9754	-0.00776299		-78.536	-0.0190395	-80.9981	-0.0158308
	-55.0386	-0.00248932	-66.9625	-0.007985		-78.531	-0.0190093	-80.995	-0.0158224
	-55.0108	-0.00249398	-66.9494	-0.00821016		-78.5259	-0.019	-80.9918	-0.0158408
	-54.9827	-0.00250219	-66.9364	-0.00844265		-78.5208	-0.0190095	-80.9887	-0.0158624
	-54.9545	-0.00250522	-66.9235	-0.0086819		-78.5158	-0.0190346	-80.9855	-0.0158799
	-54.9263	-0.0025182	-66.9104	-0.00892959		-78.5107	-0.0190793	-80.9824	-0.0158535
	-54.8968	-0.00254806	-66.8972	-0.0091824		-78.5056	-0.0191261	-80.9793	-0.0158164
	-54.8703	-0.0025944	-66.8842	-0.00943951		-78.5005	-0.0191631	-80.9761	-0.0157678
	-54.8421	-0.00264446	-66.871	-0.00970012		-78.4954	-0.0191871	-80.973	-0.0157017
	-54.814	-0.0026976	-66.8579	-0.00996393		-78.4904	-0.0191836	-80.9698	-0.0156127
	-54.7858	-0.00275704	-66.8448	-0.0102312		-78.4853	-0.0191813	-80.9667	-0.0155144
	-54.7573	-0.00281845	-66.8315	-0.0105012		-78.4801	-0.0191828	-80.9635	-0.0153733
	-54.7291	-0.00288132	-66.8177	-0.0107773		-78.475	-0.0191816	-80.9603	-0.0152301
	-54.7008	-0.00294494	-66.805	-0.011056		-78.4699	-0.0191849	-80.9572	-0.0151044
	-54.6724	-0.00300851	-66.7919	-0.0113332		-78.4648	-0.0191877	-80.954	-0.0150222
	-54.6441	-0.00307277	-66.7782	-0.0116116		-78.4597	-0.0192061	-80.9508	-0.0149936
	-54.6154	-0.00313372	-66.7656	-0.0118904		-78.4545	-0.0192072	-80.9477	-0.0150386
	-54.587	-0.00319542	-66.7524	-0.0121706		-78.4494	-0.0191985	-80.9445	-0.0150996
	-54.5583	-0.00325841	-66.7392	-0.012458		-78.444	-0.0191771	-80.9413	-0.0151469
	-54.5296	-0.00332389	-66.7259	-0.0127457		-78.4391	-0.0191496	-80.9381	-0.0151578
	-54.5011	-0.00338746	-66.7127	-0.0130336		-78.434	-0.0190851	-80.9349	-0.0151395
	-54.4722	-0.00345533	-66.6994	-0.013321		-78.4288	-0.0190504	-80.9318	-0.0151143
	-54.4434	-0.0035356	-66.6854	-0.0136082		-78.4237	-0.0190357	-80.9286	-0.0150933
	-54.4148	-0.00361722	-66.6727	-0.0138963		-78.4186	-0.019045	-80.9254	-0.0150733
	-54.3845	-0.00369947	-66.6593	-0.0141807		-78.4134	-0.0190604	-80.9223	-0.0150552
	-54.3573	-0.00378253	-66.646	-0.0144643		-78.4082	-0.0190753	-80.9191	-0.0150386
	-54.3285	-0.00386415	-66.6326	-0.0147497		-78.403	-0.019091	-80.9159	-0.0150128
	-54.2996	-0.0039457	-66.6192	-0.015039		-78.3978	-0.0191218	-80.9127	-0.0149662
	-54.2706	-0.00402737	-66.6059	-0.0153338		-78.3927	-0.0191634	-80.9095	-0.0148916
	-54.2414	-0.00411119	-66.5924	-0.0156309		-78.3875	-0.0192215	-80.9063	-0.0148098
	-54.2124	-0.0041931	-66.5789	-0.0159295		-78.3823	-0.0193005	-80.9031	-0.01473
	-54.1836	-0.00428757	-66.5655	-0.0162283		-78.3771	-0.0193761	-80.8999	-0.014689
	-54.1544	-0.00438245	-66.552	-0.0165282		-78.3718	-0.0194313	-80.8967	-0.0146986
	-54.1252	-0.00447734	-66.5387	-0.016828		-78.3666	-0.0194486	-80.8933	-0.0147116
	-54.0959	-0.00457112	-66.5253	-0.0171285		-78.3615	-0.0194546	-80.8902	-0.0147104
	-54.0664	-0.00466379	-66.5117	-0.0174305		-78.356	-0.0194506	-80.887	-0.014706
	-54.0371	-0.00475698	-66.4982	-0.0177347		-78.351	-0.0194689	-80.8838	-0.0146894
	-54.0077	-0.00485076	-66.4847	-0.0180444		-78.3458	-0.0195227	-80.8806	-0.0146515
	-53.9784	-0.00494128	-66.4712	-0.0183466		-78.3406	-0.0195783	-80.8774	-0.0146151
	-53.949	-0.00503214	-66.4577	-0.0186578		-78.3353	-0.0196272	-80.8742	-0.0145699
	-53.9196	-0.00512784	-66.444	-0.0189843		-78.3299	-0.0196145	-80.871	-0.0145415
	-53.8902	-0.00522424	-66.4304	-0.0193226		-78.3249	-0.01956	-80.8677	-0.0145422
	-53.8593	-0.00532163	-66.4168	-0.0195906		-78.3196	-0.0195025	-80.8645	-0.0145804
	-53.8311	-0.0054193	-66.4031	-0.0197432		-78.3144	-0.0194706	-80.8613	-0.014649
	-53.8015	-0.00551553	-66.3895	-0.0198602		-78.3091	-0.0194366	-80.858	-0.014735
	-53.7719	-0.00561064	-66.3759	-0.0199671		-78.3039	-0.019411	-80.8548	-0.0148193
	-53.7421	-0.00570529	-66.3622	-0.0200688		-78.2986	-0.0194246	-80.8516	-0.014891
	-53.7125	-0.00579925	-66.3486	-0.0201597		-78.2933	-0.0194801	-80.8483	-0.0149392
	-53.6827	-0.00589425	-66.3348	-0.0202494		-78.288	-0.0195606	-80.8451	-0.0149376
	-53.6528	-0.00598913	-66.3211	-0.0203357		-78.2827	-0.0196345	-80.8418	-0.0148875
	-53.6229	-0.00608075	-66.3075	-0.020421		-78.2774	-0.019691	-80.8386	-0.0148237
	-53.5928	-0.00617191	-66.2938	-0.0205044		-78.2722	-0.0197323	-80.8353	-0.0147806
	-53.5628	-0.00626121	-66.2801	-0.020589		-78.2669	-0.0197509	-80.8321	-0.0147634
	-53.5325	-0.00636075	-66.2656	-0.0206708		-78.2616	-0.0197509	-80.8289	-0.014788
	-53.5023	-0.00645126	-66.2524	-0.0207497		-78.2563	-0.0197362	-80.8254	-0.0148666
	-53.4726	-0.00652636	-66.2387	-0.0208251		-78.251	-0.0197088	-80.8223	-0.0149341
	-53.4424	-0.00658562	-66.2249	-0.0208964		-78.2457	-0.019696	-80.8191	-0.0149917
	-53.4124	-0.00664121	-66.2111	-0.0209643		-78.2401	-0.019706	-80.8158	-0.0150448
	-53.3822	-0.00669348	-66.1973	-0.0210288		-78.2351	-0.0197698	-80.8126	-0.0151086
	-53.3518	-0.00674034	-66.1833	-0.0210902		-78.2297	-0.0198621	-80.8093	-0.0151817
	-53.3218	-0.00678627	-66.1694	-0.02115		-78.2244	-0.0199607	-80.806	-0.0152709
	-53.2915	-0.00683161	-66.1555	-0.0212046		-78.219	-0.0200784	-80.8027	-0.0153602
	-53.2611	-0.00687679	-66.1416	-0.0212538		-78.2137	-0.0201916	-80.7995	-0.0154352
	-53.2306	-0.00692167	-66.1278	-0.0213048		-78.2084	-0.0202896	-80.7962	-0.0154871
	-53.2	-0.0069648	-66.1139	-0.0213565		-78.203	-0.0203536	-80.7929	-0.0155113
	-53.1695	-0.0070102	-66.0999	-0.0214103		-78.1976	-0.0203962	-80.7896	-0.0155026
	-53.139	-0.00705421	-66.0859	-0.0214649		-78.1923	-0.0204082	-80.7864	-0.015469
	-53.1083	-0.00709601	-66.0719	-0.0215165		-78.1869	-0.0204215	-80.7829	-0.015434
	-53.0776	-0.0071339	-66.058	-0.021568		-78.1815	-0.0204553	-80.7798	-0.0154238
	-53.0467	-0.00717279	-66.0441	-0.0216195		-78.1762	-0.0205503	-80.7765	-0.0154291
	-53.0158	-0.00720719	-66.03	-0.0216717		-78.1708	-0.0206715	-80.7732	-0.0154417
	-52.9851	-0.00723012	-66.0152	-0.0217241		-78.1652	-0.0207916	-80.7699	-0.0154468
	-52.9543	-0.00724945	-66.0018	-0.0217755		-78.16	-0.0208801	-80.7666	-0.0154447
	-52.9221	-0.00726889	-65.9878	-0.0218303		-78.1546	-0.020929	-80.7633	-0.0154461
	-52.8929	-0.00728892	-65.9738	-0.0218858		-78.1492	-0.0209478	-80.7598	-0.0154539
	-52.8618	-0.00731313	-65.9596	-0.0219403		-78.1438	-0.0209481	-80.7567	-0.0154788
	-52.8294	-0.00734364	-65.9455	-0.0219915		-78.1384	-0.0209443	-80.7534	-0.0155124
	-52.7999	-0.00737548	-65.9313	-0.0220369		-78.133	-0.0209385	-80.7501	-0.0155509
	-52.7689	-0.00740557	-65.9171	-0.0220802		-78.1276	-0.0209398	-80.7468	-0.0155763
	-52.7377	-0.00743747	-65.903	-0.0221221		-78.1222	-0.0209496	-80.7435	-0.015589
	-52.7064	-0.00745563	-65.8889	-0.0221638		-78.1167	-0.0209826	-80.7402	-0.0155913
	-52.6751	-0.00747251	-65.8747	-0.022205		-78.1113	-0.0210448	-80.7368	-0.0156091
	-52.6439	-0.00748841	-65.8604	-0.0222455		-78.1059	-0.021137	-80.7335	-0.0156324
	-52.6107	-0.00750488	-65.8462	-0.022286		-78.1004	-0.0212191	-80.7302	-0.0156641
	-52.581	-0.0075217	-65.832	-0.0223263		-78.0949	-0.0212976	-80.7269	-0.0156915
	-52.5495	-0.00753853	-65.8178	-0.022366		-78.0895	-0.0213432	-80.7235	-0.0157128
	-52.5181	-0.00755535	-65.8035	-0.0224047		-78.0841	-0.021342	-80.7202	-0.0157207
	-52.4867	-0.00757246	-65.7893	-0.0224444		-78.0786	-0.0213204	-80.7169	-0.0157062
	-52.4551	-0.00758969	-65.7749	-0.0224848		-78.0731	-0.0213092	-80.7136	-0.0156933
	-52.4236	-0.00760593	-65.7606	-0.022527		-78.0677	-0.0213553	-80.7102	-0.0156693
	-52.3921	-0.00762287	-65.7463	-0.0225653		-78.0622	-0.0214517	-80.7069	-0.0156406
	-52.3604	-0.00763911	-65.7319	-0.0226025		-78.0567	-0.0215351	-80.7036	-0.0156064
	-52.3288	-0.00765512	-65.7175	-0.0226393		-78.0512	-0.0215698	-80.7	-0.0155664
	-52.297	-0.00767125	-65.7031	-0.0226777		-78.0457	-0.0215792	-80.6969	-0.0155169
	-52.2634	-0.00768813	-65.6886	-0.0227147		-78.0402	-0.0215731	-80.6935	-0.0155004
	-52.2333	-0.00770611	-65.6743	-0.0227514		-78.0347	-0.0215579	-80.6902	-0.0155034
	-52.2015	-0.00772503	-65.6598	-0.0227886		-78.0292	-0.0215557	-80.6868	-0.0155365
	-52.1694	-0.00774482	-65.6454	-0.022829		-78.0237	-0.0215719	-80.6834	-0.0155874
	-52.1374	-0.00776066	-65.631	-0.0228715		-78.0182	-0.0216076	-80.6801	-0.015684
	-52.1051	-0.00778371	-65.6166	-0.0229131		-78.0123	-0.0216705	-80.6767	-0.0157769
	-52.0731	-0.00780769	-65.602	-0.0229544		-78.0071	-0.0217325	-80.6733	-0.0158423
	-52.0393	-0.00783086	-65.5875	-0.0229906		-78.0016	-0.0217982	-80.67	-0.0158795
	-52.0087	-0.00784949	-65.5729	-0.0230249		-77.996	-0.0218613	-80.6666	-0.015861
	-51.9767	-0.00786707	-65.5585	-0.0230575		-77.9905	-0.0219201	-80.6633	-0.015824
	-51.9443	-0.00788366	-65.5439	-0.0230859		-77.985	-0.0219842	-80.6599	-0.0158007
	-51.9119	-0.00790083	-65.5294	-0.0231179		-77.9795	-0.0220327	-80.6565	-0.0157974
	-51.8796	-0.00791946	-65.5147	-0.0231508		-77.9739	-0.0220685	-80.6532	-0.0158104
	-51.8471	-0.00793482	-65.5	-0.0231844		-77.9683	-0.0220806	-80.6498	-0.0158239
	-51.8149	-0.00794973	-65.4853	-0.0232179		-77.9627	-0.0220627	-80.6464	-0.015836
	-51.7824	-0.00796667	-65.47	-0.0232489		-77.9572	-0.0220247	-80.643	-0.0158515
	-51.7498	-0.00798052	-65.4561	-0.0232787		-77.9516	-0.0219715	-80.6396	-0.0158632
	-51.7172	-0.00800491	-65.4415	-0.023312		-77.946	-0.0219152	-80.6362	-0.0158657
	-51.6845	-0.00803029	-65.4261	-0.0233456		-77.9404	-0.0218609	-80.6328	-0.0158827
	-51.6518	-0.00805631	-65.412	-0.0233776		-77.9348	-0.021813	-80.6294	-0.0159178
	-51.6175	-0.00808192	-65.3974	-0.0234063		-77.9292	-0.0218076	-80.626	-0.0159437
	-51.5861	-0.00810724	-65.3826	-0.023433		-77.9236	-0.0218517	-80.6226	-0.01595
	-51.5533	-0.00813321	-65.3679	-0.0234553		-77.918	-0.0219251	-80.6192	-0.0159748
	-51.5204	-0.00816074	-65.3531	-0.0234776		-77.9124	-0.0220062	-80.6158	-0.0160123
	-51.4874	-0.00818612	-65.3383	-0.0235002		-77.9065	-0.0220664	-80.6124	-0.0160591
	-51.4546	-0.00821109	-65.3235	-0.0235229		-77.9012	-0.0221136	-80.609	-0.016091
	-51.4214	-0.00823688	-65.3086	-0.0235461		-77.8955	-0.0221405	-80.6056	-0.0160945
	-51.3885	-0.00826959	-65.2938	-0.0235667		-77.8899	-0.0221766	-80.6022	-0.0160807
	-51.3554	-0.00830277	-65.279	-0.0235883		-77.8843	-0.0222334	-80.5988	-0.0160637
	-51.322	-0.00833485	-65.264	-0.0236108		-77.8786	-0.0223067	-80.5954	-0.016052
	-51.2889	-0.00836494	-65.2491	-0.0236372		-77.873	-0.0223828	-80.592	-0.0160406
	-51.2558	-0.00839056	-65.2342	-0.0236643		-77.8673	-0.0224413	-80.5885	-0.016031
	-51.2224	-0.0084125	-65.2192	-0.0236915		-77.8616	-0.0224696	-80.5851	-0.0160291
	-51.1891	-0.00843282	-65.2045	-0.0237184		-77.856	-0.0224802	-80.5817	-0.016011
	-51.1556	-0.00845354	-65.1895	-0.0237455		-77.8503	-0.022476	-80.5782	-0.0160002
	-51.1222	-0.00847095	-65.1745	-0.0237722		-77.8446	-0.0224536	-80.5748	-0.0160023
	-51.0887	-0.00849202	-65.1595	-0.0237989		-77.8389	-0.0224307	-80.5712	-0.0159982
	-51.055	-0.00852881	-65.1444	-0.0238259		-77.8332	-0.0224144	-80.5679	-0.0159965
	-51.0198	-0.00857083	-65.1295	-0.0238526		-77.8276	-0.0224027	-80.5644	-0.016004
	-50.9876	-0.00861292	-65.1145	-0.0238786		-77.8219	-0.0223915	-80.561	-0.0160284
	-50.9539	-0.00865477	-65.0994	-0.0239042		-77.8162	-0.0223855	-80.5576	-0.0160799
	-50.9203	-0.00869785	-65.0843	-0.0239297		-77.8105	-0.0223766	-80.5541	-0.0161577
	-50.8862	-0.00874203	-65.0692	-0.023957		-77.8048	-0.022382	-80.5507	-0.0162889
	-50.8524	-0.00878703	-65.054	-0.0239829		-77.7988	-0.0223925	-80.5473	-0.0164266
	-50.8188	-0.0088297	-65.0389	-0.0240049		-77.7933	-0.0224143	-80.5438	-0.0165346
	-50.7849	-0.00887202	-65.0236	-0.0240261		-77.7876	-0.0224628	-80.5403	-0.0165689
	-50.7509	-0.00891876	-65.0085	-0.0240465		-77.7819	-0.0225487	-80.5369	-0.0165512
	-50.7168	-0.00896644	-64.9934	-0.0240657		-77.7761	-0.0226537	-80.5334	-0.0165339
	-50.6826	-0.00901487	-64.9782	-0.0240839		-77.7704	-0.02274	-80.53	-0.0165328
	-50.6487	-0.00906277	-64.9622	-0.0241044		-77.7646	-0.0227772	-80.5265	-0.0165058
	-50.6143	-0.00910963	-64.9477	-0.0241255		-77.7588	-0.0227868	-80.523	-0.0164911
	-50.5784	-0.0091555	-64.9326	-0.0241461		-77.753	-0.0227986	-80.5195	-0.0165012
	-50.5459	-0.00920085	-64.9174	-0.0241623		-77.7473	-0.0228168	-80.516	-0.0165175
	-50.5113	-0.00924905	-64.902	-0.0241783		-77.7415	-0.0228394	-80.5126	-0.0165236
	-50.4768	-0.00929288	-64.8867	-0.0241954		-77.7358	-0.0228581	-80.5091	-0.0165119
	-50.4422	-0.0093359	-64.8714	-0.0242135		-77.73	-0.0228796	-80.5056	-0.0165278
	-50.4078	-0.00937769	-64.8553	-0.0242321		-77.7242	-0.0229066	-80.5021	-0.0165713
	-50.3735	-0.00941838	-64.8407	-0.0242518		-77.7184	-0.0229424	-80.4986	-0.0166347
	-50.3388	-0.00946175	-64.8253	-0.0242721		-77.7126	-0.0229774	-80.4951	-0.0166959
	-50.3041	-0.00950337	-64.8099	-0.0242937		-77.7069	-0.0230205	-80.4917	-0.0167073
	-50.2695	-0.00953888	-64.7945	-0.0243124		-77.7011	-0.0230592	-80.4882	-0.0166992
	-50.2347	-0.00957276	-64.7789	-0.0243344		-77.6952	-0.0230818	-80.4847	-0.0166842
	-50.2	-0.00960931	-64.7635	-0.0243572		-77.6894	-0.0230776	-80.4812	-0.0166491
	-50.1653	-0.00964628	-64.7481	-0.0243805		-77.6836	-0.0230657	-80.4777	-0.0166016
	-50.1302	-0.00968138	-64.7326	-0.0244057		-77.6777	-0.0230774	-80.4742	-0.016537
	-50.0954	-0.00971898	-64.7173	-0.0244316		-77.6719	-0.0231121	-80.4706	-0.0164699
	-50.0602	-0.00974599	-64.7017	-0.0244577		-77.666	-0.0231547	-80.4671	-0.0164111
	-50.0252	-0.00977166	-64.6861	-0.024483		-77.6602	-0.0232355	-80.4636	-0.0163785
	-49.9902	-0.0097967	-64.6706	-0.0245091		-77.6543	-0.0233342	-80.4601	-0.0163594
	-49.9548	-0.00982184	-64.6551	-0.024535		-77.6484	-0.023427	-80.4565	-0.0163792
	-49.9196	-0.00984734	-64.6396	-0.0245595		-77.6426	-0.0235054	-80.4529	-0.0164253
	-49.8842	-0.00987185	-64.6239	-0.0245833		-77.6368	-0.0235515	-80.4495	-0.0164507
	-49.8488	-0.00989507	-64.6082	-0.024606		-77.6309	-0.0235661	-80.446	-0.0164185
	-49.8139	-0.00992057	-64.5926	-0.024628		-77.625	-0.023547	-80.4425	-0.0163765
	-49.7784	-0.00994635	-64.5769	-0.0246493		-77.6191	-0.0235207	-80.4389	-0.0163469
	-49.7428	-0.00997185	-64.5605	-0.0246697		-77.6133	-0.0235131	-80.4354	-0.0163447
	-49.7056	-0.0099945	-64.5456	-0.0246922		-77.6074	-0.023522	-80.4319	-0.0163533
	-49.6717	-0.0100134	-64.5298	-0.0247149		-77.6015	-0.0235457	-80.4282	-0.0163531
	-49.6362	-0.0100361	-64.514	-0.0247368		-77.5955	-0.0235713	-80.4248	-0.0163377
	-49.5988	-0.0100596	-64.4983	-0.0247548		-77.5896	-0.0235858	-80.4212	-0.0163127
	-49.5648	-0.010082	-64.4826	-0.0247718		-77.5837	-0.023589	-80.4177	-0.0162946
	-49.5291	-0.0101072	-64.4669	-0.0247879		-77.5778	-0.023608	-80.4141	-0.0162836
	-49.4931	-0.0101337	-64.451	-0.024805		-77.5718	-0.0236351	-80.4104	-0.0163019
	-49.4572	-0.0101595	-64.4352	-0.024823		-77.5659	-0.0236971	-80.407	-0.0163319
	-49.4212	-0.0101893	-64.4194	-0.0248417		-77.56	-0.0238093	-80.4035	-0.0163445
	-49.3849	-0.010216	-64.4034	-0.0248609		-77.554	-0.023954	-80.3999	-0.0163271
	-49.349	-0.0102287	-64.3877	-0.0248803		-77.548	-0.0240891	-80.3963	-0.0163026
	-49.3131	-0.0102364	-64.3719	-0.0248998		-77.5421	-0.0241712	-80.3928	-0.0162637
	-49.2768	-0.0102446	-64.3558	-0.0249198		-77.5361	-0.0241891	-80.389	-0.0162242
	-49.2408	-0.0102533	-64.3399	-0.0249398		-77.5302	-0.0241784	-80.3856	-0.0161721
	-49.2043	-0.0102613	-64.3239	-0.0249587		-77.5243	-0.0241863	-80.3821	-0.0161114
	-49.168	-0.0102684	-64.308	-0.0249774		-77.5183	-0.0242147	-80.3785	-0.0160238
	-49.132	-0.0102746	-64.292	-0.0249966		-77.5123	-0.0242494	-80.3749	-0.0159265
	-49.0955	-0.0102836	-64.2759	-0.0250151		-77.5063	-0.0242867	-80.3712	-0.0158718
	-49.059	-0.0102917	-64.26	-0.0250337		-77.5003	-0.0243009	-80.3678	-0.0158918
	-49.0224	-0.0102955	-64.2439	-0.0250525		-77.4943	-0.0242979	-80.3642	-0.0159794
	-48.9858	-0.0102986	-64.2278	-0.0250712		-77.4882	-0.0243113	-80.3606	-0.016059
	-48.9476	-0.0103016	-64.2118	-0.0250898		-77.4822	-0.0243699	-80.357	-0.016127
	-48.9127	-0.0103047	-64.1956	-0.0251081		-77.4762	-0.0244791	-80.3534	-0.016202
	-48.8759	-0.0103077	-64.1796	-0.0251256		-77.4701	-0.0246004	-80.3498	-0.0162641
	-48.8389	-0.0103107	-64.1635	-0.025142		-77.4641	-0.024695	-80.3462	-0.0162861
	-48.8017	-0.0103123	-64.1473	-0.0251573		-77.4581	-0.0247551	-80.3426	-0.0162892
	-48.7649	-0.0103137	-64.1311	-0.0251716		-77.4518	-0.0247766	-80.339	-0.0162505
	-48.728	-0.0103145	-64.115	-0.0251845		-77.4461	-0.0247789	-80.3354	-0.0162151
	-48.6911	-0.0103145	-64.0988	-0.0251969		-77.44	-0.0247791	-80.3318	-0.0161755
	-48.6543	-0.0103138	-64.0826	-0.0252086		-77.4339	-0.024779	-80.3281	-0.0161364
	-48.617	-0.0103128	-64.0663	-0.0252202		-77.4279	-0.0247785	-80.3246	-0.016115
	-48.5797	-0.0103089	-64.0499	-0.0252314		-77.4218	-0.0247784	-80.3209	-0.0161087
	-48.5427	-0.0103068	-64.0329	-0.0252437		-77.4157	-0.0247747	-80.3173	-0.0161457
	-48.5053	-0.01031	-64.0173	-0.0252553		-77.4096	-0.0247692	-80.3137	-0.0161755
	-48.4664	-0.010313	-64.0011	-0.0252629		-77.4035	-0.0247706	-80.31	-0.0161842
	-48.4308	-0.0103162	-63.9847	-0.0252696		-77.3975	-0.0248087	-80.3064	-0.0161951
	-48.3931	-0.0103197	-63.9683	-0.0252757		-77.3914	-0.0248792	-80.3028	-0.0162196
	-48.3557	-0.010323	-63.9519	-0.0252812		-77.3853	-0.0249332	-80.2991	-0.0162626
	-48.3181	-0.0103271	-63.9355	-0.0252864		-77.3791	-0.0249738	-80.2955	-0.0163146
	-48.2806	-0.0103305	-63.9182	-0.0252889		-77.373	-0.0250168	-80.2919	-0.0163714
	-48.2429	-0.0103328	-63.9027	-0.0252963		-77.3669	-0.025032	-80.2882	-0.0164049
	-48.203	-0.0103347	-63.8863	-0.0253041		-77.3607	-0.0250591	-80.2846	-0.0164314
	-48.1672	-0.0103378	-63.8699	-0.025313		-77.3546	-0.0250841	-80.2809	-0.0164602
	-48.1293	-0.0103413	-63.8533	-0.0253232		-77.3485	-0.0250888	-80.2773	-0.0164991
	-48.0912	-0.0103449	-63.8366	-0.0253341		-77.3423	-0.025093	-80.2736	-0.0165538
	-48.0535	-0.0103478	-63.8202	-0.0253455		-77.3362	-0.025077	-80.27	-0.016648
	-48.0155	-0.0103503	-63.8038	-0.0253572		-77.33	-0.0250899	-80.2663	-0.0167297
	-47.9776	-0.0103524	-63.7871	-0.0253689		-77.3239	-0.0251125	-80.2626	-0.0167969
	-47.9395	-0.0103533	-63.7706	-0.0253804		-77.3177	-0.0251349	-80.259	-0.0168306
	-47.9011	-0.0103524	-63.7538	-0.0253914		-77.3115	-0.025153	-80.2553	-0.0168651
	-47.863	-0.010353	-63.7372	-0.0254008		-77.3054	-0.0251668	-80.2516	-0.0169004
	-47.8249	-0.0103492	-63.7206	-0.0254085		-77.2992	-0.0251826	-80.248	-0.0169393
	-47.7864	-0.0103443	-63.7038	-0.0254149		-77.2929	-0.0252113	-80.2443	-0.0169932
	-47.7481	-0.010339	-63.6872	-0.0254203		-77.2868	-0.0252394	-80.2406	-0.0170532
	-47.7094	-0.0103322	-63.6705	-0.0254256		-77.2805	-0.0252693	-80.237	-0.0171119
	-47.6709	-0.0103247	-63.6537	-0.0254291		-77.2743	-0.0252887	-80.2332	-0.0171742
	-47.6325	-0.0103167	-63.637	-0.0254311		-77.2681	-0.0252808	-80.2295	-0.0172338
	-47.5938	-0.0103078	-63.6202	-0.0254319		-77.2616	-0.0252331	-80.2259	-0.0173034
	-47.5551	-0.0102981	-63.6035	-0.0254324		-77.2556	-0.0251539	-80.2222	-0.0174004
	-47.5143	-0.0102865	-63.5868	-0.0254333		-77.2494	-0.0250766	-80.2185	-0.0175101
	-47.4773	-0.010274	-63.5699	-0.0254343		-77.2432	-0.0250554	-80.2146	-0.0176396
	-47.4384	-0.0102613	-63.553	-0.0254355		-77.237	-0.0251029	-80.2111	-0.0177703
	-47.3995	-0.0102495	-63.5361	-0.0254362		-77.2307	-0.0252009	-80.2074	-0.0179061
	-47.3607	-0.0102379	-63.5192	-0.0254383		-77.2244	-0.0253131	-80.2037	-0.0180468
	-47.322	-0.0102266	-63.5024	-0.0254414		-77.2182	-0.0254327	-80.2	-0.0181863
	-47.2826	-0.010216	-63.4853	-0.0254449		-77.2119	-0.0255445	-80.1963	-0.018327
	-47.2435	-0.010206	-63.4684	-0.0254485		-77.2056	-0.0256443	-80.1926	-0.0184525
	-47.2044	-0.0101967	-63.4514	-0.0254513		-77.1993	-0.0257289	-80.1888	-0.018526
	-47.1651	-0.0101879	-63.4343	-0.0254538		-77.193	-0.0257475	-80.1851	-0.0185218
	-47.126	-0.0101786	-63.4174	-0.0254567		-77.1867	-0.0257145	-80.1814	-0.018499
	-47.0865	-0.0101681	-63.3995	-0.0254603		-77.1804	-0.0256864	-80.1776	-0.018466
	-47.047	-0.0101567	-63.3833	-0.0254639		-77.1741	-0.0256867	-80.1739	-0.018418
	-47.0055	-0.010145	-63.3663	-0.025468		-77.1678	-0.0257019	-80.1702	-0.0183502
	-46.9677	-0.0101327	-63.3492	-0.0254734		-77.1615	-0.025731	-80.1665	-0.0182869
	-46.9281	-0.0101208	-63.3321	-0.0254803		-77.1551	-0.0257751	-80.1627	-0.0182394
	-46.8866	-0.010109	-63.315	-0.0254893		-77.1488	-0.0258372	-80.159	-0.0182473
	-46.8487	-0.010097	-63.2978	-0.0254992		-77.1425	-0.0259063	-80.1552	-0.0182923
	-46.8091	-0.0100853	-63.2807	-0.0255093		-77.1362	-0.0259683	-80.1515	-0.0183462
	-46.7691	-0.010074	-63.2634	-0.0255192		-77.1298	-0.0260075	-80.1478	-0.0183974
	-46.729	-0.0100632	-63.2462	-0.0255286		-77.1234	-0.0260377	-80.144	-0.0184362
	-46.6892	-0.0100532	-63.229	-0.0255383		-77.1171	-0.0260706	-80.1402	-0.0184662
	-46.6494	-0.0100432	-63.2116	-0.0255489		-77.1107	-0.0261039	-80.1365	-0.0185032
	-46.6094	-0.0100327	-63.1944	-0.02556		-77.1043	-0.026175	-80.1327	-0.01855
	-46.5693	-0.0100227	-63.1772	-0.0255705		-77.098	-0.0262779	-80.129	-0.0186037
	-46.5287	-0.0100129	-63.1598	-0.0255812		-77.0916	-0.0264112	-80.1252	-0.0186603
	-46.4886	-0.0100034	-63.1425	-0.0255923		-77.0852	-0.0265495	-80.1214	-0.0187141
	-46.4485	-0.00999426	-63.1251	-0.0256029		-77.0787	-0.0266797	-80.1176	-0.018762
	-46.408	-0.00998472	-63.1076	-0.0256129		-77.0723	-0.0268005	-80.1139	-0.0188145
	-46.3677	-0.00997499	-63.0904	-0.0256244		-77.0656	-0.0269086	-80.1101	-0.0188648
	-46.3269	-0.00996632	-63.073	-0.0256312		-77.0595	-0.0270083	-80.1063	-0.0189007
	-46.2863	-0.00995811	-63.0556	-0.0256363		-77.0528	-0.0270799	-80.1025	-0.0189198
	-46.2456	-0.00994909	-63.0381	-0.02564		-77.0467	-0.0271355	-80.0986	-0.0188859
	-46.2049	-0.0099403	-63.0204	-0.0256424		-77.0402	-0.0271984	-80.095	-0.0188479
	-46.1645	-0.00993169	-63.0031	-0.0256433		-77.0338	-0.0272333	-80.0912	-0.0188082
	-46.1235	-0.00992325	-62.9856	-0.0256443		-77.0274	-0.0272686	-80.0874	-0.0187759
	-46.0825	-0.00991574	-62.968	-0.0256452		-77.0206	-0.0273026	-80.0836	-0.0187559
	-46.0417	-0.00990887	-62.9504	-0.0256459		-77.0144	-0.0273352	-80.0798	-0.0187517
	-46.0005	-0.00990171	-62.9328	-0.0256464		-77.008	-0.0273695	-80.076	-0.0187841
	-45.9597	-0.00989449	-62.9151	-0.0256473		-77.0015	-0.0274035	-80.0722	-0.0188235
	-45.9189	-0.00988762	-62.8975	-0.0256489		-76.995	-0.0274219	-80.0684	-0.0188743
	-45.8755	-0.00988034	-62.8798	-0.0256511		-76.9885	-0.0274123	-80.0646	-0.0189376
	-45.8363	-0.0098726	-62.8623	-0.0256541		-76.982	-0.0274027	-80.0608	-0.0190033
	-45.795	-0.00986573	-62.8446	-0.025657		-76.9755	-0.0274104	-80.0569	-0.0190624
	-45.7537	-0.0098591	-62.8268	-0.0256609		-76.9689	-0.027427	-80.0531	-0.0190865
	-45.7124	-0.00985229	-62.809	-0.0256659		-76.9625	-0.0274543	-80.0493	-0.0190666
	-45.6706	-0.00984536	-62.7913	-0.0256714		-76.9559	-0.0275097	-80.0454	-0.0190446
	-45.6291	-0.00983884	-62.7737	-0.0256777		-76.9494	-0.0275635	-80.0416	-0.0190215
	-45.5873	-0.00983343	-62.7559	-0.0256844		-76.9429	-0.02761	-80.0378	-0.0189973
	-45.5454	-0.00982871	-62.7379	-0.0256915		-76.9364	-0.0276574	-80.034	-0.0189726
	-45.504	-0.00982405	-62.7201	-0.0256982		-76.9298	-0.027704	-80.0301	-0.0189412
	-45.4622	-0.00981783	-62.7022	-0.0257044		-76.9233	-0.0277447	-80.0263	-0.0189084
	-45.4203	-0.00980997	-62.6843	-0.0257099		-76.9167	-0.0277704	-80.0223	-0.0188821
	-45.3787	-0.00980089	-62.6665	-0.0257145		-76.9102	-0.0277775	-80.0186	-0.0188618
	-45.3367	-0.00979151	-62.6484	-0.025719		-76.9036	-0.0277682	-80.0148	-0.0188534
	-45.2946	-0.00978208	-62.6304	-0.0257227		-76.897	-0.0277501	-80.0109	-0.0188702
	-45.2526	-0.00977359	-62.6125	-0.0257261		-76.8904	-0.0277379	-80.007	-0.0188949
	-45.2103	-0.00976136	-62.5944	-0.0257293		-76.8838	-0.0277419	-80.0032	-0.0189526
	-45.1684	-0.00974925	-62.5765	-0.0257331		-76.8772	-0.0278062	-79.9993	-0.019001
	-45.126	-0.00973889	-62.5585	-0.0257367		-76.8706	-0.0278986	-79.9955	-0.0190269
	-45.0834	-0.00973354	-62.5404	-0.0257397		-76.864	-0.0279673	-79.9916	-0.0190562
	-45.041	-0.00972614	-62.5224	-0.0257427		-76.8574	-0.0279951	-79.9877	-0.0190784
	-44.9985	-0.00973144	-62.5042	-0.0257449		-76.8507	-0.0280018	-79.9838	-0.0191011
	-44.9562	-0.00973825	-62.4861	-0.0257463		-76.8441	-0.0279988	-79.98	-0.0191208
	-44.9134	-0.00974471	-62.468	-0.0257468		-76.8375	-0.0280015	-79.9761	-0.0191285
	-44.8706	-0.00975053	-62.4499	-0.0257456		-76.8308	-0.0280115	-79.9722	-0.0191352
	-44.8258	-0.00975606	-62.4317	-0.0257431		-76.8242	-0.0280082	-79.9683	-0.0191399
	-44.785	-0.00976148	-62.4134	-0.0257397		-76.8176	-0.0279912	-79.9644	-0.0191363
	-44.7422	-0.00976637	-62.3951	-0.0257357		-76.8109	-0.0279871	-79.9606	-0.0191379
	-44.6998	-0.00977027	-62.3768	-0.0257303		-76.8042	-0.0279909	-79.9567	-0.0191515
	-44.6566	-0.00977295	-62.3585	-0.0257232		-76.7975	-0.0280095	-79.9526	-0.0191774
	-44.6136	-0.00977469	-62.3402	-0.0257145		-76.7909	-0.0280419	-79.9489	-0.0192105
	-44.5683	-0.00977644	-62.3219	-0.0257073		-76.7842	-0.0280647	-79.945	-0.0192571
	-44.5269	-0.00977807	-62.3035	-0.0256991		-76.7774	-0.028074	-79.9411	-0.0193052
	-44.4841	-0.00978022	-62.2852	-0.0256861		-76.7707	-0.0280687	-79.9371	-0.0193427
	-44.4409	-0.00978179	-62.2667	-0.0256728		-76.764	-0.0280544	-79.9332	-0.0193548
	-44.3974	-0.00978331	-62.2483	-0.0256595		-76.7572	-0.0280559	-79.9293	-0.0193582
	-44.354	-0.0097847	-62.23	-0.0256468		-76.7506	-0.0280511	-79.9254	-0.0193427
	-44.3104	-0.00978674	-62.2115	-0.0256324		-76.7439	-0.0280405	-79.9215	-0.0193287
	-44.2666	-0.0097893	-62.193	-0.025622		-76.7371	-0.0280354	-79.9176	-0.0193261
	-44.2231	-0.00979239	-62.1745	-0.0256133		-76.7304	-0.0280398	-79.9136	-0.0193441
	-44.1793	-0.00979629	-62.1559	-0.0256056		-76.7236	-0.028071	-79.9097	-0.0194047
	-44.1359	-0.00979972	-62.1374	-0.0255993		-76.7169	-0.0281132	-79.9058	-0.0194787
	-44.0921	-0.00980287	-62.1188	-0.0255932		-76.7102	-0.0281949	-79.9018	-0.0195538
	-44.0479	-0.00980653	-62.1002	-0.0255857		-76.7033	-0.0282918	-79.8979	-0.0196272
	-44.0041	-0.00980985	-62.0816	-0.0255774		-76.6966	-0.0283719	-79.894	-0.019701
	-43.9602	-0.00981206	-62.0629	-0.025568		-76.6898	-0.0284359	-79.89	-0.0197352
	-43.9164	-0.00981352	-62.0441	-0.0255591		-76.683	-0.0284819	-79.8861	-0.0197673
	-43.8722	-0.00981369	-62.0256	-0.0255499		-76.6758	-0.0285338	-79.8821	-0.0197999
	-43.8277	-0.00981404	-62.0067	-0.0255405		-76.6693	-0.028616	-79.8782	-0.0198482
	-43.7813	-0.00981468	-61.9881	-0.0255304		-76.6625	-0.0287244	-79.8742	-0.0198773
	-43.7391	-0.00981503	-61.9694	-0.0255202		-76.6557	-0.028838	-79.87	-0.0198901
	-43.6948	-0.00981375	-61.9505	-0.0255116		-76.6489	-0.0289661	-79.8663	-0.0199011
	-43.6504	-0.00981241	-61.9318	-0.0255031		-76.6421	-0.0291061	-79.8623	-0.0199416
	-43.6056	-0.00981096	-61.913	-0.0254949		-76.6352	-0.0292419	-79.8583	-0.020033
	-43.5608	-0.00981026	-61.8942	-0.0254862		-76.6281	-0.0293427	-79.8544	-0.0201416
	-43.5161	-0.00981037	-61.8753	-0.025477		-76.6216	-0.0294212	-79.8504	-0.0202664
	-43.4714	-0.00980985	-61.8562	-0.0254669		-76.6147	-0.0294986	-79.8464	-0.0203933
	-43.4269	-0.00980898	-61.8374	-0.0254552		-76.6078	-0.0295782	-79.8424	-0.0205014
	-43.3822	-0.00980892	-61.8184	-0.025443		-76.601	-0.0296522	-79.8384	-0.0205838
	-43.3371	-0.00981072	-61.7995	-0.0254302		-76.5941	-0.0297016	-79.8345	-0.0206432
	-43.2921	-0.00981346	-61.7806	-0.0254172		-76.5872	-0.0297442	-79.8305	-0.0206483
	-43.2469	-0.00981788	-61.7614	-0.0254032		-76.5803	-0.0297849	-79.8265	-0.0206198
	-43.202	-0.00982272	-61.7423	-0.0253882		-76.5734	-0.029825	-79.8225	-0.0205703
	-43.1572	-0.00982685	-61.7232	-0.0253721		-76.5665	-0.0298697	-79.8185	-0.0204968
	-43.1116	-0.00982906	-61.7041	-0.0253581		-76.5595	-0.0299053	-79.8145	-0.0204194
	-43.0663	-0.00983447	-61.6851	-0.025344		-76.5526	-0.0299288	-79.8105	-0.020353
	-43.0207	-0.00983925	-61.666	-0.0253258		-76.5457	-0.0299449	-79.8065	-0.0203407
	-42.975	-0.0098421	-61.6459	-0.0253072		-76.5387	-0.029967	-79.8025	-0.0203514
	-42.9295	-0.00984035	-61.6277	-0.0252887		-76.5318	-0.0300133	-79.7984	-0.0203545
	-42.8839	-0.00984099	-61.6084	-0.025267		-76.5248	-0.0300869	-79.7944	-0.0203639
	-42.8383	-0.00982912	-61.5892	-0.0252491		-76.5179	-0.0302182	-79.7902	-0.0203876
	-42.7928	-0.00981666	-61.5701	-0.0252315		-76.511	-0.0303598	-79.7864	-0.0204259
	-42.7467	-0.0098049	-61.5508	-0.0252149		-76.504	-0.0304872	-79.7823	-0.0204787
	-42.7008	-0.00979425	-61.5315	-0.0251996		-76.4967	-0.0305608	-79.7783	-0.0205334
	-42.6548	-0.00978499	-61.5122	-0.0251853		-76.49	-0.0306129	-79.7743	-0.0205907
	-42.6088	-0.00977644	-61.4928	-0.0251709		-76.483	-0.0306839	-79.7702	-0.0206428
	-42.5631	-0.00976806	-61.4735	-0.0251549		-76.476	-0.0307736	-79.7662	-0.0206827
	-42.5168	-0.00976026	-61.454	-0.0251419		-76.469	-0.0308707	-79.7622	-0.0207109
	-42.4706	-0.00975548	-61.4345	-0.0251298		-76.462	-0.0309886	-79.7581	-0.0207265
	-42.4245	-0.00975077	-61.415	-0.0251185		-76.455	-0.0310897	-79.7541	-0.0207194
	-42.3779	-0.00974431	-61.3954	-0.0251024		-76.4479	-0.0311751	-79.75	-0.02069
	-42.3316	-0.00973377	-61.3759	-0.0250847		-76.4409	-0.0312408	-79.7457	-0.0206618
	-42.2852	-0.00972178	-61.3564	-0.0250694		-76.4338	-0.0312757	-79.7419	-0.0206579
	-42.2385	-0.00970915	-61.3369	-0.0250545		-76.4268	-0.0313073	-79.7378	-0.0206891
	-42.1918	-0.00969518	-61.3175	-0.0250467		-76.4198	-0.0313326	-79.7337	-0.0207397
	-42.1447	-0.00968022	-61.2979	-0.0250401		-76.4127	-0.0313683	-79.7297	-0.0207926
	-42.0981	-0.0096656	-61.2783	-0.025038		-76.4056	-0.031419	-79.7256	-0.0208385
	-42.0515	-0.00965064	-61.2586	-0.0250327		-76.3985	-0.0314803	-79.7215	-0.020869
	-42.0045	-0.00963469	-61.238	-0.0250266		-76.3914	-0.0315416	-79.7172	-0.0208778
	-41.9576	-0.00961816	-61.2194	-0.0250197		-76.3844	-0.0315859	-79.7133	-0.0208701
	-41.9103	-0.00960204	-61.1997	-0.0250121		-76.3773	-0.0316229	-79.7093	-0.0208559
	-41.8632	-0.00958644	-61.1799	-0.0250051		-76.3701	-0.0316625	-79.7052	-0.0208389
	-41.8166	-0.00957188	-61.16	-0.0249994		-76.363	-0.0317304	-79.7011	-0.0208259
	-41.7692	-0.00955879	-61.1402	-0.0249945		-76.3559	-0.0318349	-79.697	-0.020814
	-41.722	-0.00954621	-61.1204	-0.0249895		-76.3488	-0.0319643	-79.6929	-0.0208187
	-41.6747	-0.0095351	-61.1007	-0.0249838		-76.3413	-0.0321059	-79.6888	-0.0208094
	-41.6268	-0.00952648	-61.0806	-0.0249782		-76.3345	-0.0321868	-79.6847	-0.0207938
	-41.577	-0.00951897	-61.0607	-0.0249724		-76.3273	-0.0322394	-79.6806	-0.0207564
	-41.532	-0.00951187	-61.0408	-0.0249668		-76.3202	-0.0322946	-79.6765	-0.0207608
	-41.4844	-0.00950494	-61.0208	-0.0249611		-76.313	-0.0323407	-79.6724	-0.0207783
	-41.4367	-0.00949796	-61.001	-0.0249535		-76.3059	-0.0323546	-79.6682	-0.0207887
	-41.3884	-0.00949062	-60.9811	-0.0249444		-76.2987	-0.03234	-79.6641	-0.020792
	-41.3404	-0.00948393	-60.9611	-0.0249341		-76.2915	-0.0323263	-79.66	-0.0207416
	-41.2923	-0.00947677	-60.9411	-0.0249269		-76.2843	-0.0323235	-79.6559	-0.0206699
	-41.2442	-0.00946885	-60.9209	-0.0249162		-76.2771	-0.0323468	-79.6518	-0.0205807
	-41.1964	-0.00946064	-60.9009	-0.0249061		-76.2699	-0.0323828	-79.6476	-0.0204883
	-41.1485	-0.00945249	-60.8808	-0.0248969		-76.2627	-0.03245	-79.6435	-0.0204177
	-41.1001	-0.00944394	-60.8607	-0.0248852		-76.2554	-0.0325313	-79.6394	-0.0203714
	-41.052	-0.00943526	-60.8395	-0.0248751		-76.2483	-0.0326448	-79.6352	-0.0203397
	-41.0033	-0.00942613	-60.8202	-0.0248682		-76.241	-0.0327653	-79.6311	-0.0203548
	-40.955	-0.00941605	-60.7998	-0.0248629		-76.2337	-0.0328847	-79.6269	-0.0203994
	-40.9069	-0.00940593	-60.7796	-0.0248587		-76.2265	-0.0329895	-79.6227	-0.0204606
	-40.8581	-0.00939562	-60.7593	-0.0248593		-76.2192	-0.0330845	-79.6186	-0.0205241
	-40.8095	-0.00938485	-60.7391	-0.024854		-76.2115	-0.0331435	-79.6144	-0.0205911
	-40.7608	-0.00937362	-60.7188	-0.0248482		-76.2046	-0.0332017	-79.6103	-0.0206537
	-40.7118	-0.00936279	-60.6984	-0.0248446		-76.1973	-0.0332627	-79.6061	-0.0207121
	-40.6633	-0.00935243	-60.6781	-0.0248403		-76.19	-0.0333113	-79.6019	-0.0207705
	-40.614	-0.00934224	-60.6576	-0.0248363		-76.1827	-0.0333237	-79.5977	-0.0208321
	-40.565	-0.00933235	-60.6373	-0.0248351		-76.1754	-0.0333071	-79.5936	-0.0208943
	-40.5159	-0.0093217	-60.617	-0.0248297		-76.1681	-0.0332424	-79.5892	-0.0209414
	-40.4661	-0.00931005	-60.5964	-0.024824		-76.1608	-0.033184	-79.5852	-0.0209779
	-40.4171	-0.00929818	-60.576	-0.0248176		-76.1535	-0.0331458	-79.581	-0.0210154
	-40.3678	-0.00928531	-60.5554	-0.0248113		-76.1461	-0.0331653	-79.5768	-0.0210571
	-40.3186	-0.00927076	-60.5348	-0.024806		-76.1388	-0.0332261	-79.5726	-0.0211031
	-40.2695	-0.00925522	-60.5143	-0.0248027		-76.1315	-0.0333002	-79.5684	-0.0211484
	-40.2196	-0.0092402	-60.4937	-0.0248016		-76.1241	-0.0333768	-79.5643	-0.0211962
	-40.1701	-0.00922495	-60.4719	-0.0247991		-76.1163	-0.0334465	-79.5601	-0.0212398
	-40.1206	-0.00920714	-60.4522	-0.0247974		-76.1093	-0.0334839	-79.5556	-0.0212735
	-40.0685	-0.0091895	-60.4313	-0.0247972		-76.1019	-0.0335155	-79.5516	-0.0213101
	-40.0215	-0.00917308	-60.4108	-0.0248005		-76.0945	-0.03354	-79.5472	-0.0213268
	-39.9715	-0.00916092	-60.3902	-0.024807		-76.0871	-0.0335463	-79.5432	-0.0213378
	-39.9211	-0.00915044	-60.3694	-0.0248161		-76.0797	-0.0335782	-79.5389	-0.0213359
	-39.8711	-0.00914083	-60.3487	-0.0248247		-76.0723	-0.0336903	-79.5347	-0.0213051
	-39.8208	-0.00913187	-60.3277	-0.0248271		-76.0649	-0.0338037	-79.5305	-0.0212478
	-39.7707	-0.00912343	-60.3058	-0.0248277		-76.0574	-0.033911	-79.5263	-0.021194
	-39.7206	-0.00911447	-60.2861	-0.0248265		-76.05	-0.0340091	-79.522	-0.0211498
	-39.6701	-0.00910521	-60.2652	-0.024824		-76.0426	-0.0340901	-79.5178	-0.0211252
	-39.6196	-0.00909665	-60.2444	-0.0248209		-76.0352	-0.0341603	-79.5136	-0.021113
	-39.569	-0.00908757	-60.2234	-0.0248176		-76.0277	-0.0342421	-79.5093	-0.0211213
	-39.5184	-0.00907709	-60.2023	-0.0248129		-76.0202	-0.0343457	-79.5051	-0.0211246
	-39.4682	-0.00906621	-60.1813	-0.024807		-76.0127	-0.0344679	-79.5008	-0.0211329
	-39.4176	-0.00905451	-60.1602	-0.0248001		-76.0052	-0.0345911	-79.4966	-0.0211476
	-39.3668	-0.00904153	-60.1392	-0.0247951		-75.9977	-0.0347123	-79.4923	-0.0211779
	-39.3162	-0.00902849	-60.1182	-0.02479		-75.9903	-0.0348222	-79.4881	-0.0212256
	-39.2648	-0.00901487	-60.0969	-0.0247839		-75.9823	-0.0349219	-79.4838	-0.0212612
	-39.2141	-0.00900026	-60.0759	-0.0247775		-75.9752	-0.035026	-79.4795	-0.0212739
	-39.1631	-0.00898553	-60.0546	-0.0247665		-75.9677	-0.0350922	-79.4752	-0.021283
	-39.1119	-0.00897103	-60.0335	-0.0247559		-75.9601	-0.035115	-79.4707	-0.0212495
	-39.0609	-0.00895671	-60.0124	-0.0247461		-75.9522	-0.0351499	-79.4667	-0.0212163
	-39.0092	-0.00894228	-59.9911	-0.0247375		-75.945	-0.035222	-79.4624	-0.02119
	-38.9576	-0.00892784	-59.9699	-0.0247279		-75.9375	-0.0353214	-79.4581	-0.0211715
	-38.9062	-0.00891288	-59.9486	-0.0247232		-75.9299	-0.0354332	-79.4538	-0.0212021
	-38.8545	-0.00889728	-59.9271	-0.0247172		-75.9223	-0.0355412	-79.4496	-0.0212284
	-38.8033	-0.00888127	-59.9058	-0.0247163		-75.9148	-0.0356462	-79.4452	-0.0212403
	-38.7517	-0.00886474	-59.8845	-0.0247164		-75.9072	-0.0357564	-79.441	-0.0212281
	-38.6996	-0.0088478	-59.863	-0.024717		-75.8996	-0.0358409	-79.4367	-0.0211952
	-38.648	-0.00883069	-59.8416	-0.0247205		-75.892	-0.0359228	-79.4324	-0.0211584
	-38.5962	-0.00881311	-59.82	-0.0247239		-75.8844	-0.0360103	-79.4281	-0.0211254
	-38.5446	-0.00879564	-59.7985	-0.0247246		-75.8767	-0.0361102	-79.4237	-0.0210937
	-38.4928	-0.00877795	-59.777	-0.0247257		-75.8691	-0.036225	-79.4194	-0.0210588
	-38.4401	-0.00876066	-59.7554	-0.0247264		-75.8614	-0.0363472	-79.4151	-0.021018
	-38.388	-0.00874343	-59.734	-0.024724		-75.8538	-0.0364306	-79.4108	-0.0209856
	-38.3358	-0.00872626	-59.7123	-0.0247261		-75.8462	-0.0365527	-79.4062	-0.0209592
	-38.2835	-0.00870949	-59.6905	-0.024729		-75.8384	-0.036675	-79.4021	-0.0209462
	-38.2313	-0.00869471	-59.6679	-0.0247328		-75.8308	-0.0367986	-79.3977	-0.0209497
	-38.1786	-0.0086762	-59.6474	-0.0247367		-75.8232	-0.0369357	-79.3934	-0.0209743
	-38.1232	-0.00865716	-59.6258	-0.02474		-75.8155	-0.0371001	-79.3891	-0.0210119
	-38.073	-0.00863772	-59.6029	-0.0247425		-75.8078	-0.0372815	-79.3847	-0.0210509
	-38.0199	-0.00861851	-59.582	-0.0247447		-75.8001	-0.0374787	-79.3804	-0.0210907
	-37.9674	-0.00859982	-59.5603	-0.0247462		-75.792	-0.0376817	-79.3761	-0.0210782
	-37.9149	-0.00858102	-59.5385	-0.0247464		-75.7847	-0.0378708	-79.3717	-0.0210435
	-37.862	-0.00856193	-59.5166	-0.0247449		-75.777	-0.0380555	-79.3674	-0.0210036
	-37.8091	-0.00854388	-59.4948	-0.0247422		-75.7692	-0.0382434	-79.363	-0.0209553
	-37.7556	-0.00852648	-59.4729	-0.0247387		-75.7615	-0.0384275	-79.3586	-0.0209013
	-37.7025	-0.00850872	-59.4508	-0.0247346		-75.7537	-0.0386323	-79.3543	-0.0208263
	-37.6496	-0.00849167	-59.4288	-0.0247302		-75.7459	-0.0388422	-79.3499	-0.0207446
	-37.5961	-0.00847409	-59.4067	-0.0247255		-75.7381	-0.0390422	-79.3455	-0.0206819
	-37.5429	-0.00845668	-59.3847	-0.0247195		-75.7304	-0.0392385	-79.3411	-0.0206458
	-37.4894	-0.00843939	-59.3629	-0.0247125		-75.7226	-0.0394001	-79.3365	-0.020661
	-37.4355	-0.00842106	-59.3407	-0.0247051		-75.7147	-0.0395796	-79.3324	-0.0207047
	-37.382	-0.00840144	-59.3186	-0.0246973		-75.707	-0.0397614	-79.3279	-0.0207599
	-37.3282	-0.00838095	-59.2963	-0.024689		-75.6992	-0.0398706	-79.3235	-0.0208199
	-37.2744	-0.00836064	-59.2742	-0.02468		-75.691	-0.0399791	-79.3191	-0.0208723
	-37.2207	-0.00834009	-59.2522	-0.0246707		-75.6836	-0.0400975	-79.3147	-0.0209042
	-37.1664	-0.0083196	-59.2299	-0.0246607		-75.6757	-0.0402218	-79.3104	-0.0209197
	-37.1124	-0.00829841	-59.2065	-0.0246508		-75.6675	-0.0403617	-79.306	-0.0209235
	-37.0584	-0.00827652	-59.1853	-0.0246417		-75.6601	-0.040507	-79.3015	-0.0209269
	-37.0015	-0.00825551	-59.163	-0.0246328		-75.6522	-0.0406348	-79.2971	-0.0209284
	-36.9504	-0.00823839	-59.1406	-0.0246246		-75.6443	-0.0407492	-79.2927	-0.0209362
	-36.896	-0.00822041	-59.1182	-0.0246171		-75.6364	-0.0408584	-79.2883	-0.0209369
	-36.8414	-0.00819834	-59.0958	-0.0246101		-75.6285	-0.0409736	-79.2839	-0.0209332
	-36.7869	-0.00817564	-59.0733	-0.0246006		-75.6207	-0.0410996	-79.2794	-0.0209262
	-36.7321	-0.00815271	-59.0508	-0.0245925		-75.6127	-0.0412416	-79.275	-0.0209222
	-36.678	-0.00812896	-59.0282	-0.0245855		-75.6048	-0.0413918	-79.2706	-0.0209364
	-36.6235	-0.0081048	-59.0058	-0.0245789		-75.5969	-0.0415804	-79.2661	-0.0209719
	-36.5683	-0.00807965	-58.9833	-0.0245772		-75.5889	-0.0417811	-79.2617	-0.0210159
	-36.5134	-0.00805392	-58.9609	-0.0245754		-75.581	-0.0419937	-79.2572	-0.021069
	-36.4583	-0.00802837	-58.9381	-0.0245725		-75.5731	-0.0422102	-79.2528	-0.021132
	-36.4032	-0.00800375	-58.9154	-0.0245692		-75.5651	-0.0424225	-79.2483	-0.021183
	-36.3481	-0.00797941	-58.8928	-0.0245675		-75.5572	-0.042623	-79.2438	-0.0212058
	-36.2929	-0.00795514	-58.8701	-0.0245609		-75.5492	-0.0427983	-79.2394	-0.0212241
	-36.2379	-0.00793215	-58.8475	-0.0245525		-75.5412	-0.0429438	-79.2349	-0.0212509
	-36.1825	-0.00790991	-58.8247	-0.0245428		-75.5333	-0.0430735	-79.2305	-0.0212978
	-36.1268	-0.00788826	-58.8018	-0.0245313		-75.5249	-0.0431917	-79.226	-0.0213709
	-36.0716	-0.00786695	-58.779	-0.0245185		-75.5173	-0.0433055	-79.2215	-0.0214547
	-36.0161	-0.00784582	-58.7549	-0.024505		-75.5092	-0.0434082	-79.217	-0.0215368
	-35.9607	-0.00782434	-58.7331	-0.0244905		-75.5012	-0.043499	-79.2125	-0.0216137
	-35.9052	-0.00780222	-58.7103	-0.0244759		-75.4932	-0.0435651	-79.2081	-0.0216827
	-35.8487	-0.00777958	-58.6873	-0.0244605		-75.4851	-0.0436082	-79.2036	-0.0217463
	-35.7929	-0.00775577	-58.6644	-0.0244452		-75.4771	-0.0436218	-79.1991	-0.0218068
	-35.7372	-0.00773184	-58.6414	-0.0244292		-75.469	-0.0436762	-79.1946	-0.0218573
	-35.6811	-0.00770833	-58.6182	-0.0244123		-75.4609	-0.0437383	-79.1901	-0.0219034
	-35.6252	-0.00768487	-58.5953	-0.0243953		-75.4528	-0.0438169	-79.1855	-0.0219514
	-35.5688	-0.00765861	-58.5723	-0.024379		-75.4447	-0.0439074	-79.181	-0.022007
	-35.5121	-0.00763527	-58.5492	-0.0243642		-75.4367	-0.0440103	-79.1765	-0.0220611
	-35.4556	-0.0076121	-58.526	-0.0243498		-75.4286	-0.0441088	-79.172	-0.0220981
	-35.399	-0.00758905	-58.5027	-0.024336		-75.4201	-0.0442159	-79.1672	-0.0221214
	-35.3428	-0.00756641	-58.4795	-0.0243232		-75.4124	-0.0443214	-79.1629	-0.0221344
	-35.2838	-0.00754365	-58.4564	-0.0243114		-75.4043	-0.0444231	-79.1584	-0.0221827
	-35.2298	-0.00752077	-58.4331	-0.0243017		-75.3961	-0.0445379	-79.1537	-0.0222316
	-35.1729	-0.00749807	-58.4099	-0.0242941		-75.388	-0.0446545	-79.1494	-0.0222597
	-35.1158	-0.00747473	-58.3863	-0.0242873		-75.3798	-0.0447597	-79.1449	-0.0222756
	-35.0592	-0.00745115	-58.3628	-0.0242803		-75.3716	-0.0448524	-79.1403	-0.022295
	-35.0027	-0.00742775	-58.3383	-0.0242735		-75.3635	-0.0448936	-79.1357	-0.0223372
	-34.9455	-0.00740388	-58.3159	-0.0242674		-75.3553	-0.0449239	-79.1312	-0.0223949
	-34.8853	-0.00737978	-58.2926	-0.0242612		-75.3471	-0.0449599	-79.1266	-0.0224476
	-34.8309	-0.00735493	-58.2693	-0.024255		-75.3389	-0.0450016	-79.1218	-0.0224845
	-34.7734	-0.00732978	-58.2456	-0.0242487		-75.3306	-0.0450894	-79.1175	-0.0225026
	-34.7162	-0.00730498	-58.222	-0.0242411		-75.3224	-0.0451723	-79.1129	-0.0225058
	-34.6587	-0.00728083	-58.1985	-0.0242321		-75.3142	-0.0452283	-79.1083	-0.0224968
	-34.6009	-0.00725655	-58.175	-0.0242221		-75.3059	-0.0452728	-79.1038	-0.0224993
	-34.5432	-0.00723239	-58.1515	-0.0242148		-75.2978	-0.045327	-79.0992	-0.0225245
	-34.4852	-0.00720841	-58.1276	-0.0242037		-75.2895	-0.045388	-79.0946	-0.0226011
	-34.4277	-0.00718478	-58.1038	-0.0241924		-75.2812	-0.0454579	-79.0901	-0.0227223
	-34.37	-0.00716208	-58.0802	-0.0241808		-75.273	-0.0455333	-79.0855	-0.022858
	-34.3118	-0.00713996	-58.0563	-0.0241679		-75.2647	-0.045619	-79.0809	-0.0229945
	-34.2542	-0.00711778	-58.0314	-0.0241544		-75.2564	-0.0457159	-79.0762	-0.0231236
	-34.1961	-0.00709228	-58.0087	-0.0241415		-75.2481	-0.0458379	-79.0715	-0.0232338
	-34.1377	-0.00706783	-57.9847	-0.0241281		-75.2398	-0.0459443	-79.0671	-0.0233277
	-34.0797	-0.00704641	-57.9608	-0.0241139		-75.2315	-0.0460242	-79.0625	-0.0234052
	-34.0213	-0.00702511	-57.9367	-0.0240995		-75.2232	-0.0460398	-79.0578	-0.0234394
	-33.9629	-0.00700328	-57.9128	-0.0240843		-75.2144	-0.0459891	-79.0532	-0.0234491
	-33.9046	-0.00698092	-57.8888	-0.0240693		-75.2064	-0.0459361	-79.0486	-0.0234565
	-33.8456	-0.00695805	-57.8649	-0.0240543		-75.1981	-0.0458904	-79.044	-0.0234747
	-33.787	-0.00693465	-57.8409	-0.024039		-75.1897	-0.0458743	-79.0391	-0.0234895
	-33.7278	-0.00691148	-57.8167	-0.0240227		-75.1814	-0.0458906	-79.0347	-0.0234969
	-33.6688	-0.00688837	-57.7926	-0.0240066		-75.1729	-0.0459065	-79.0301	-0.0234883
	-33.6101	-0.00686555	-57.7686	-0.0239907		-75.1646	-0.0459222	-79.0254	-0.0235082
	-33.551	-0.00684326	-57.7444	-0.0239746		-75.1562	-0.0459441	-79.0208	-0.0235682
	-33.4921	-0.0068209	-57.7202	-0.023958		-75.1478	-0.0459799	-79.0161	-0.0236254
	-33.433	-0.00679896	-57.696	-0.0239412		-75.1394	-0.046037	-79.0115	-0.0236631
	-33.3734	-0.00677707	-57.6715	-0.0239242		-75.1309	-0.046097	-79.0068	-0.0236786
	-33.3146	-0.00675518	-57.6471	-0.0239074		-75.1225	-0.0461545	-79.0022	-0.0236817
	-33.2556	-0.006733	-57.6226	-0.0238909		-75.1141	-0.0462132	-78.9975	-0.0236871
	-33.1961	-0.00671054	-57.5969	-0.0238754		-75.1056	-0.0462697	-78.9929	-0.0236991
	-33.1365	-0.00668754	-57.5739	-0.0238608		-75.0972	-0.0463301	-78.9882	-0.0237236
	-33.0766	-0.00666472	-57.5494	-0.0238464		-75.0887	-0.0464178	-78.9835	-0.0237533
	-33.0169	-0.00664249	-57.5237	-0.0238326		-75.0801	-0.0465361	-78.9786	-0.0237805
	-32.9574	-0.00662037	-57.5004	-0.0238184		-75.0716	-0.0467039	-78.9742	-0.0237889
	-32.8973	-0.00659819	-57.4757	-0.0238034		-75.0631	-0.046876	-78.9695	-0.0237822
	-32.8375	-0.00657578	-57.4514	-0.0237876		-75.0546	-0.0470329	-78.9647	-0.0237633
	-32.7769	-0.00655284	-57.4269	-0.0237759		-75.0461	-0.04713	-78.9601	-0.0237431
	-32.7164	-0.00653043	-57.4021	-0.023763		-75.0376	-0.0471598	-78.9554	-0.0237272
	-32.6563	-0.00650872	-57.3775	-0.0237466		-75.0291	-0.0471465	-78.9507	-0.0237226
	-32.5957	-0.00648724	-57.3514	-0.0237272		-75.0205	-0.0471461	-78.946	-0.0237317
	-32.5325	-0.00646582	-57.328	-0.0237054		-75.0119	-0.0471521	-78.9412	-0.0237549
	-32.4724	-0.00644428	-57.3034	-0.0236788		-75.0034	-0.0471679	-78.9365	-0.0237824
	-32.4148	-0.00642274	-57.2784	-0.0236517		-74.9948	-0.0471912	-78.9318	-0.0238057
	-32.3544	-0.00640109	-57.2535	-0.023624		-74.9862	-0.0472199	-78.9271	-0.023819
	-32.2936	-0.00637943	-57.2284	-0.0235958		-74.9776	-0.047261	-78.9224	-0.0238407
	-32.2328	-0.00635766	-57.2033	-0.0235648		-74.969	-0.0473	-78.9177	-0.023871
	-32.1726	-0.00633589	-57.1786	-0.0235344		-74.9604	-0.0473397	-78.9129	-0.0239026
	-32.1113	-0.0063136	-57.1536	-0.0235091		-74.9513	-0.0473983	-78.9082	-0.0239287
	-32.0504	-0.00629136	-57.1286	-0.0234837		-74.9431	-0.0474524	-78.9034	-0.0239445
	-31.9892	-0.00626918	-57.1036	-0.0234581		-74.9345	-0.047518	-78.8987	-0.0239563
	-31.9279	-0.00624735	-57.0784	-0.0234329		-74.9257	-0.0475979	-78.8937	-0.0239675
	-31.8668	-0.00622675	-57.0534	-0.0234081		-74.9171	-0.0477262	-78.8892	-0.0239785
	-31.8025	-0.00620672	-57.0283	-0.0233843		-74.9084	-0.0478854	-78.8844	-0.0239951
	-31.7436	-0.00618629	-57.0031	-0.0233607		-74.8998	-0.0480501	-78.8794	-0.0240278
	-31.6819	-0.00616586	-56.978	-0.0233377		-74.8911	-0.0481784	-78.8749	-0.0240613
	-31.6199	-0.00614484	-56.9525	-0.0233111		-74.8824	-0.0482537	-78.8702	-0.0240781
	-31.5586	-0.00612307	-56.9272	-0.0232883		-74.8736	-0.0483143	-78.8654	-0.02405
	-31.4971	-0.00610398	-56.902	-0.023266		-74.8645	-0.0483609	-78.8606	-0.0239822
	-31.4351	-0.00608454	-56.8766	-0.0232445		-74.8562	-0.0483889	-78.8558	-0.0238968
	-31.3706	-0.00606073	-56.8513	-0.0232242		-74.8475	-0.0483851	-78.851	-0.0238109
	-31.3114	-0.00603611	-56.8258	-0.0232036		-74.8387	-0.0483514	-78.8462	-0.0237394
	-31.2493	-0.00601154	-56.8002	-0.0231829		-74.8299	-0.0482721	-78.8414	-0.0236931
	-31.1876	-0.00598709	-56.7746	-0.0231631		-74.8211	-0.0481862	-78.8366	-0.0236784
	-31.1252	-0.0059634	-56.749	-0.0231446		-74.8124	-0.0481158	-78.8318	-0.023673
	-31.0631	-0.00594099	-56.7236	-0.0231268		-74.8036	-0.0481014	-78.827	-0.0237045
	-31.0007	-0.00591992	-56.6982	-0.0231095		-74.7947	-0.0481544	-78.8222	-0.0237493
	-30.9376	-0.0058996	-56.6724	-0.0230918		-74.7859	-0.0482257	-78.8174	-0.0237789
	-30.8749	-0.00587934	-56.6467	-0.0230735		-74.7771	-0.0482971	-78.8125	-0.0237748
	-30.8121	-0.00586013	-56.6209	-0.0230563		-74.7683	-0.0483742	-78.8077	-0.0237657
	-30.7493	-0.00584075	-56.5951	-0.0230399		-74.7594	-0.0484403	-78.8029	-0.0237529
	-30.6867	-0.00582038	-56.5683	-0.0230235		-74.7506	-0.0485048	-78.7981	-0.0237443
	-30.6235	-0.0057993	-56.5437	-0.0230067		-74.7417	-0.0485735	-78.7932	-0.0237301
	-30.5608	-0.0057773	-56.5179	-0.02299		-74.7329	-0.0486385	-78.7884	-0.0237138
	-30.4978	-0.0057553	-56.492	-0.0229744		-74.724	-0.0487389	-78.7836	-0.0236956
	-30.4345	-0.00573213	-56.466	-0.0229593		-74.7151	-0.0488495	-78.7787	-0.0236819
	-30.3718	-0.00570809	-56.4401	-0.0229439		-74.7062	-0.0489619	-78.7739	-0.023667
	-30.3082	-0.00568335	-56.4141	-0.0229287		-74.6973	-0.049049	-78.769	-0.023653
	-30.245	-0.00565843	-56.3879	-0.0229142		-74.6883	-0.0490891	-78.7642	-0.0236346
	-30.1819	-0.00563399	-56.3619	-0.0228992		-74.6794	-0.049087	-78.7593	-0.0236199
	-30.118	-0.00561041	-56.3358	-0.0228831		-74.6704	-0.0490798	-78.7544	-0.0236107
	-30.0544	-0.00558666	-56.3096	-0.0228672		-74.6615	-0.0490689	-78.7495	-0.0236128
	-29.991	-0.00556239	-56.2835	-0.0228507		-74.6525	-0.0490511	-78.7447	-0.0236322
	-29.9268	-0.00553782	-56.2572	-0.0228349		-74.6435	-0.0490152	-78.7398	-0.0236855
	-29.8629	-0.00551384	-56.2312	-0.022821		-74.6346	-0.0489894	-78.7349	-0.0237642
	-29.7985	-0.00549026	-56.2049	-0.0228079		-74.6256	-0.0489807	-78.73	-0.0238601
	-29.7342	-0.0054671	-56.1785	-0.0227907		-74.6165	-0.0490313	-78.7251	-0.0239316
	-29.6703	-0.00544364	-56.1523	-0.0227747		-74.6075	-0.0491528	-78.7202	-0.0239628
	-29.606	-0.00541977	-56.1257	-0.0227616		-74.5985	-0.049306	-78.7153	-0.0239665
	-29.5418	-0.00539544	-56.0981	-0.0227507		-74.589	-0.0494427	-78.7104	-0.0239332
	-29.4777	-0.00537099	-56.0731	-0.0227422		-74.5805	-0.0495254	-78.7055	-0.0238999
	-29.4129	-0.00534736	-56.0464	-0.0227381		-74.5714	-0.0495739	-78.7006	-0.0238895
	-29.3486	-0.00532425	-56.0198	-0.0227335		-74.5623	-0.0496035	-78.6954	-0.0239079
	-29.2839	-0.00530143	-55.9932	-0.0227284		-74.5532	-0.0496114	-78.6908	-0.0239619
	-29.2196	-0.00527861	-55.9665	-0.0227225		-74.5441	-0.0496039	-78.6858	-0.0240221
	-29.1553	-0.00525602	-55.9399	-0.0227183		-74.535	-0.0496048	-78.6809	-0.0240774
	-29.0899	-0.00523338	-55.9132	-0.022714		-74.5254	-0.049613	-78.676	-0.0241312
	-29.0246	-0.00521184	-55.8864	-0.0227043		-74.5167	-0.049656	-78.671	-0.0241856
	-28.9597	-0.00519036	-55.8598	-0.022694		-74.5076	-0.0497499	-78.6661	-0.0242413
	-28.8946	-0.00516906	-55.8329	-0.0226832		-74.4985	-0.0498375	-78.6611	-0.0242966
	-28.8298	-0.00514711	-55.8062	-0.0226722		-74.4893	-0.0499125	-78.6561	-0.0243493
	-28.7645	-0.00512377	-55.7795	-0.0226609		-74.4802	-0.0499213	-78.6512	-0.0243996
	-28.6985	-0.00509979	-55.7525	-0.0226492		-74.471	-0.0498898	-78.6462	-0.0244459
	-28.6329	-0.00507516	-55.7257	-0.0226383		-74.4619	-0.0498634	-78.6413	-0.024476
	-28.5671	-0.00505083	-55.6986	-0.0226272		-74.4527	-0.0498792	-78.6363	-0.0244905
	-28.502	-0.00502597	-55.6715	-0.0226169		-74.4434	-0.0499416	-78.6313	-0.0245075
	-28.4369	-0.00500147	-55.6445	-0.022607		-74.4342	-0.0500089	-78.6263	-0.0245418
	-28.3706	-0.00497318	-55.6175	-0.0225972		-74.4245	-0.050072	-78.6214	-0.0245896
	-28.3051	-0.00494436	-55.5904	-0.0225866		-74.4157	-0.0501402	-78.6164	-0.0246555
	-28.239	-0.00491957	-55.5617	-0.0225756		-74.4065	-0.0502331	-78.6114	-0.0247332
	-28.1728	-0.00489518	-55.5357	-0.0225652		-74.3972	-0.0503649	-78.6062	-0.0248007
	-28.1072	-0.00487113	-55.5085	-0.0225538		-74.388	-0.0505178	-78.6014	-0.0248403
	-28.0406	-0.00484628	-55.4812	-0.0225419		-74.3787	-0.0506726	-78.5964	-0.0248446
	-27.9745	-0.00482136	-55.454	-0.0225297		-74.3694	-0.0508047	-78.5914	-0.024841
	-27.9085	-0.0047954	-55.4268	-0.0225167		-74.3601	-0.0509132	-78.5864	-0.0248373
	-27.8418	-0.00476921	-55.3993	-0.0225031		-74.3507	-0.0510111	-78.5814	-0.0248324
	-27.7753	-0.00474394	-55.3719	-0.0224891		-74.3415	-0.0510917	-78.5763	-0.0248262
	-27.7085	-0.00471897	-55.3444	-0.0224744		-74.3321	-0.0511719	-78.5713	-0.0248331
	-27.6418	-0.00469318	-55.3169	-0.0224584		-74.3227	-0.0512401	-78.5663	-0.0248437
	-27.5751	-0.00466705	-55.2895	-0.0224455		-74.3134	-0.051324	-78.5612	-0.0248728
	-27.5079	-0.00464499	-55.2619	-0.0224285		-74.3041	-0.0514208	-78.5562	-0.0249145
	-27.4412	-0.00462234	-55.2343	-0.0224108		-74.2947	-0.0515128	-78.5512	-0.0249698
	-27.3744	-0.00459888	-55.2067	-0.0223929		-74.2853	-0.0516222	-78.5461	-0.0250259
	-27.3072	-0.0045717	-55.1788	-0.0223742		-74.2759	-0.0517276	-78.5408	-0.0250841
	-27.2406	-0.00454364	-55.151	-0.0223559		-74.2665	-0.0518238	-78.536	-0.0251514
	-27.173	-0.00451564	-55.1232	-0.0223376		-74.2571	-0.0519136	-78.531	-0.0251969
	-27.1055	-0.00448875	-55.0953	-0.0223189		-74.2476	-0.0519975	-78.5259	-0.0252463
	-27.0385	-0.00446267	-55.0661	-0.0223004		-74.2382	-0.0520831	-78.5208	-0.0252964
	-26.9709	-0.00443711	-55.0395	-0.0222811		-74.2287	-0.0521861	-78.5157	-0.0253364
	-26.9003	-0.00441179	-55.0117	-0.0222616		-74.2192	-0.0522864	-78.5107	-0.0253593
	-26.8363	-0.00438752	-54.9825	-0.0222414		-74.2097	-0.0523679	-78.5053	-0.0253681
	-26.7678	-0.004364	-54.9559	-0.0222206		-74.2002	-0.0524471	-78.5005	-0.0253668
	-26.6966	-0.00434113	-54.9279	-0.0221987		-74.1907	-0.0525343	-78.4954	-0.0253458
	-26.6318	-0.00431836	-54.8998	-0.0221768		-74.1813	-0.0526188	-78.4903	-0.025323
	-26.5636	-0.0042956	-54.8715	-0.0221557		-74.1717	-0.0526919	-78.4852	-0.0253
	-26.4959	-0.00427244	-54.8436	-0.0221342		-74.1622	-0.0527585	-78.4801	-0.0253028
	-26.4275	-0.00424915	-54.8154	-0.0221131		-74.1526	-0.0528181	-78.475	-0.0253288
	-26.3596	-0.00422645	-54.7872	-0.0220921		-74.1431	-0.0528922	-78.4698	-0.0253586
	-26.2914	-0.00420375	-54.7589	-0.0220717		-74.1336	-0.0529862	-78.4647	-0.0253716
	-26.2229	-0.00418011	-54.7303	-0.0220517		-74.124	-0.0531313	-78.4596	-0.0253795
	-26.1548	-0.00415549	-54.7019	-0.022032		-74.1144	-0.0532802	-78.4545	-0.0253685
	-26.0864	-0.00413034	-54.6734	-0.0220126		-74.1048	-0.0534073	-78.4491	-0.0253508
	-26.0176	-0.00410485	-54.6449	-0.021993		-74.0952	-0.0535216	-78.4442	-0.0253312
	-25.9494	-0.0040797	-54.6166	-0.0219734		-74.0856	-0.0536194	-78.4391	-0.0253212
	-25.8804	-0.0040549	-54.588	-0.0219537		-74.076	-0.0537012	-78.434	-0.0253188
	-25.8115	-0.00403034	-54.5596	-0.0219334		-74.0663	-0.0537672	-78.4288	-0.0253095
	-25.7426	-0.00400519	-54.5311	-0.0219129		-74.0566	-0.0537967	-78.4236	-0.0252829
	-25.6731	-0.00398063	-54.5023	-0.0218929		-74.0469	-0.053778	-78.4185	-0.0252411
	-25.6044	-0.00395647	-54.4737	-0.0218736		-74.0372	-0.0537633	-78.413	-0.025197
	-25.5352	-0.0039326	-54.4451	-0.0218531		-74.0275	-0.0537701	-78.4081	-0.0251585
	-25.4621	-0.00390903	-54.4149	-0.0218325		-74.0178	-0.053812	-78.403	-0.0251424
	-25.3959	-0.00388539	-54.3876	-0.0218124		-74.0082	-0.0538963	-78.3978	-0.0251456
	-25.3264	-0.00386176	-54.3587	-0.0217927		-73.9984	-0.0540068	-78.3926	-0.0251755
	-25.2573	-0.00383754	-54.3297	-0.0217736		-73.9887	-0.0541222	-78.3874	-0.0252362
	-25.1883	-0.00381379	-54.301	-0.0217546		-73.979	-0.0542371	-78.3822	-0.0253153
	-25.1182	-0.00379039	-54.2718	-0.0217351		-73.9687	-0.0543463	-78.377	-0.0253991
	-25.0486	-0.00376763	-54.2428	-0.0217157		-73.9594	-0.0544551	-78.3718	-0.025468
	-24.9753	-0.00374592	-54.2136	-0.0216973		-73.9497	-0.0545553	-78.3666	-0.0254915
	-24.909	-0.00372432	-54.1843	-0.0216792		-73.9398	-0.054644	-78.3614	-0.0254683
	-24.8395	-0.00370296	-54.1552	-0.0216605		-73.93	-0.0547115	-78.3562	-0.0254084
	-24.7692	-0.00368177	-54.1259	-0.0216412		-73.9202	-0.0547602	-78.351	-0.0253661
	-24.6992	-0.00366146	-54.0955	-0.0216247		-73.9103	-0.0547919	-78.3458	-0.0253502
	-24.6289	-0.00364132	-54.0679	-0.0216075		-73.9005	-0.0548309	-78.3405	-0.0253382
	-24.5582	-0.00362152	-54.0385	-0.0215875		-73.8906	-0.0548821	-78.3353	-0.0253184
	-24.4878	-0.00360162	-54.0093	-0.021567		-73.8807	-0.054936	-78.33	-0.0253078
	-24.4176	-0.00358107	-53.9799	-0.0215466		-73.8709	-0.0549966	-78.3248	-0.0253117
	-24.3469	-0.00356093	-53.9506	-0.0215271		-73.8609	-0.0550789	-78.3196	-0.0253303
	-24.276	-0.00354102	-53.9213	-0.0215081		-73.8511	-0.0552011	-78.3143	-0.0253596
	-24.2015	-0.00352117	-53.8902	-0.0214862		-73.8412	-0.0553422	-78.3091	-0.0253946
	-24.1344	-0.00349806	-53.862	-0.0214687		-73.8313	-0.0555206	-78.3038	-0.0254237
	-24.0642	-0.00347541	-53.8324	-0.0214517		-73.8214	-0.0558671	-78.2985	-0.0254424
	-23.9934	-0.0034537	-53.8027	-0.0214346		-73.8114	-0.0562589	-78.2933	-0.0254592
	-23.9227	-0.00343595	-53.7731	-0.0214188		-73.8014	-0.0566068	-78.288	-0.0254773
	-23.8515	-0.00341889	-53.7435	-0.0214029		-73.7915	-0.0569365	-78.2827	-0.0254892
	-23.7801	-0.00340166	-53.7135	-0.0213868		-73.781	-0.0572535	-78.2775	-0.0255308
	-23.7092	-0.00338367	-53.6836	-0.0213714		-73.7715	-0.0576031	-78.2721	-0.0255605
	-23.6379	-0.00336487	-53.6536	-0.0213548		-73.7615	-0.057993	-78.2668	-0.0255879
	-23.5664	-0.00334491	-53.6239	-0.0213388		-73.7514	-0.058414	-78.2615	-0.0256066
	-23.4951	-0.00332459	-53.5941	-0.0213234		-73.7413	-0.0588332	-78.2562	-0.0256218
	-23.4233	-0.00330393	-53.5642	-0.0213085		-73.7313	-0.0592587	-78.2509	-0.0256363
	-23.3515	-0.0032828	-53.5343	-0.0212934		-73.7213	-0.0596672	-78.2456	-0.0256488
	-23.2795	-0.00326143	-53.5043	-0.0212785		-73.7113	-0.0600786	-78.2403	-0.0256677
	-23.2071	-0.00324001	-53.4742	-0.0212628		-73.7011	-0.0605059	-78.2347	-0.0256803
	-23.1358	-0.00321946	-53.4441	-0.0212467		-73.6911	-0.0609371	-78.2296	-0.0256889
	-23.0638	-0.00320008	-53.4139	-0.0212316		-73.6809	-0.0613668	-78.2243	-0.0256964
	-22.9924	-0.00318075	-53.3837	-0.0212161		-73.6708	-0.0617763	-78.219	-0.0257162
	-22.9205	-0.00316084	-53.3535	-0.0211999		-73.6603	-0.0621673	-78.2136	-0.0257548
	-22.8478	-0.00314099	-53.323	-0.0211829		-73.6506	-0.0625729	-78.2083	-0.0258409
	-22.7724	-0.00312184	-53.2925	-0.0211655		-73.6404	-0.0630055	-78.2029	-0.0259268
	-22.7041	-0.00310263	-53.2621	-0.021148		-73.6303	-0.0634891	-78.1973	-0.0260093
	-22.6317	-0.00308342	-53.2317	-0.02113		-73.6201	-0.0640314	-78.1923	-0.026091
	-22.5592	-0.00306421	-53.2012	-0.021112		-73.6099	-0.0646051	-78.1869	-0.0261474
	-22.4862	-0.003045	-53.1707	-0.0210931		-73.5997	-0.0651793	-78.1815	-0.0261802
	-22.4138	-0.00302626	-53.1401	-0.0210743		-73.5894	-0.0656976	-78.1761	-0.0261665
	-22.3418	-0.00300792	-53.1095	-0.0210555		-73.5792	-0.0661576	-78.1704	-0.0261579
	-22.2684	-0.00298959	-53.0788	-0.0210368		-73.5689	-0.0665999	-78.1653	-0.0261656
	-22.1955	-0.00297079	-53.0483	-0.0210176		-73.5587	-0.0670444	-78.1599	-0.0261958
	-22.1222	-0.00295245	-53.0177	-0.0209975		-73.5485	-0.0674817	-78.1545	-0.0262429
	-22.0488	-0.0029344	-52.9868	-0.0209779		-73.5382	-0.0678936	-78.1492	-0.0262971
	-21.9759	-0.00291613	-52.9545	-0.0209584		-73.5279	-0.0682899	-78.1438	-0.0263418
	-21.9027	-0.00289802	-52.9251	-0.0209382		-73.5176	-0.0686731	-78.1381	-0.0263754
	-21.8298	-0.00288038	-52.8942	-0.0209168		-73.5072	-0.069041	-78.1329	-0.0264021
	-21.7571	-0.00286304	-52.8634	-0.0208947		-73.497	-0.0694144	-78.1275	-0.0264201
	-21.6833	-0.00284651	-52.8321	-0.0208723		-73.4866	-0.0697988	-78.1221	-0.0264341
	-21.6101	-0.00283079	-52.8011	-0.0208496		-73.4763	-0.070199	-78.1167	-0.0264497
	-21.5366	-0.00281577	-52.77	-0.020827		-73.4659	-0.0706098	-78.1113	-0.0264751
	-21.4629	-0.00280075	-52.7388	-0.0208038		-73.4555	-0.0710229	-78.1058	-0.0265236
	-21.3898	-0.00278614	-52.7076	-0.02078		-73.4446	-0.0714377	-78.1003	-0.0265948
	-21.3157	-0.00277141	-52.6764	-0.0207572		-73.4347	-0.0718494	-78.0949	-0.0266616
	-21.2379	-0.00275657	-52.6452	-0.020736		-73.4243	-0.0722829	-78.0895	-0.0267072
	-21.168	-0.00274178	-52.614	-0.0207125		-73.4139	-0.0727594	-78.084	-0.0267619
	-21.0938	-0.00272618	-52.5825	-0.0206891		-73.4034	-0.0732498	-78.0785	-0.0268197
	-21.0195	-0.00270948	-52.551	-0.0206687		-73.393	-0.0737315	-78.073	-0.0268748
	-20.9455	-0.00269172	-52.5197	-0.0206488		-73.3825	-0.0741888	-78.0676	-0.0269263
	-20.8713	-0.00267438	-52.4883	-0.0206293		-73.372	-0.074626	-78.0621	-0.0269777
	-20.7972	-0.00265744	-52.4569	-0.0206099		-73.3616	-0.0750348	-78.0566	-0.0270196
	-20.7225	-0.00264125	-52.4252	-0.0205911		-73.3511	-0.0754066	-78.0511	-0.0270484
	-20.648	-0.00262496	-52.3934	-0.0205722		-73.3405	-0.0757442	-78.0457	-0.0270544
	-20.574	-0.00260906	-52.3617	-0.0205524		-73.33	-0.0760203	-78.0401	-0.0270498
	-20.4997	-0.00259445	-52.33	-0.0205324		-73.3194	-0.0761152	-78.0347	-0.0270371
	-20.4253	-0.00258106	-52.2983	-0.020513		-73.3089	-0.076138	-78.0292	-0.0270278
	-20.3503	-0.00256762	-52.2666	-0.0204954		-73.2984	-0.0761671	-78.0234	-0.0270326
	-20.2754	-0.00255405	-52.2345	-0.0204742		-73.2877	-0.0762157	-78.0182	-0.0270518
	-20.2011	-0.00254026	-52.2025	-0.0204531		-73.2771	-0.0762888	-78.0126	-0.0270863
	-20.1261	-0.00252594	-52.1706	-0.0204309		-73.2665	-0.0763741	-78.0071	-0.0271337
	-20.0512	-0.00251226	-52.1386	-0.0204081		-73.2558	-0.0764788	-78.0016	-0.0271852
	-19.976	-0.00249823	-52.1068	-0.0203848		-73.2452	-0.0765964	-77.996	-0.0272533
	-19.9003	-0.00248321	-52.073	-0.0203612		-73.2346	-0.0767248	-77.9905	-0.0273322
	-19.8251	-0.00246784	-52.0425	-0.020337		-73.2239	-0.0768583	-77.9849	-0.0274054
	-19.7459	-0.00245265	-52.0103	-0.0203143		-73.2132	-0.0769904	-77.9793	-0.027478
	-19.6743	-0.00243758	-51.978	-0.020291		-73.2026	-0.0771021	-77.9738	-0.0275392
	-19.5994	-0.00242285	-51.9459	-0.0202669		-73.1919	-0.077143	-77.9682	-0.0275932
	-19.5241	-0.0024076	-51.9135	-0.0202426		-73.1812	-0.0771778	-77.9626	-0.0276067
	-19.4482	-0.00239176	-51.8812	-0.0202178		-73.1705	-0.0772247	-77.9571	-0.0276014
	-19.3724	-0.0023764	-51.8489	-0.0201935		-73.1598	-0.0773062	-77.9515	-0.0275974
	-19.2966	-0.00236231	-51.8163	-0.0201694		-73.1489	-0.0774105	-77.946	-0.0275814
	-19.2217	-0.00234875	-51.7838	-0.0201459		-73.1381	-0.077502	-77.9404	-0.0275688
	-19.146	-0.00233576	-51.7513	-0.0201219		-73.1274	-0.0775703	-77.9348	-0.0275476
	-19.0697	-0.00232325	-51.7184	-0.0200978		-73.1166	-0.0776028	-77.9289	-0.0275167
	-18.9937	-0.00231085	-51.6858	-0.0200746		-73.1058	-0.0775949	-77.9236	-0.0274723
	-18.9176	-0.00229892	-51.6531	-0.0200513		-73.095	-0.0775402	-77.918	-0.0274436
	-18.8417	-0.00228751	-51.6203	-0.0200282		-73.084	-0.0774627	-77.9121	-0.0274378
	-18.7659	-0.00227639	-51.5875	-0.0200049		-73.0732	-0.0774529	-77.9067	-0.0274848
	-18.6893	-0.00226446	-51.5547	-0.0199815		-73.0623	-0.0775214	-77.9011	-0.0275539
	-18.6128	-0.00225235	-51.5221	-0.0199583		-73.0515	-0.0776204	-77.8954	-0.027634
	-18.5364	-0.00223995	-51.4891	-0.0199351		-73.0401	-0.0777226	-77.8898	-0.0277031
	-18.4595	-0.00222732	-51.4561	-0.0199127		-73.0297	-0.0778279	-77.8842	-0.0277462
	-18.3794	-0.00221486	-51.4232	-0.0198908		-73.0188	-0.0779485	-77.8785	-0.0277717
	-18.3065	-0.00220275	-51.39	-0.0198697		-73.0079	-0.0780749	-77.8729	-0.0277909
	-18.2302	-0.00219012	-51.3569	-0.0198492		-72.9969	-0.078198	-77.8672	-0.0277945
	-18.1538	-0.00217697	-51.324	-0.0198294		-72.986	-0.0783181	-77.8616	-0.0277837
	-18.0765	-0.00216387	-51.2905	-0.0198096		-72.975	-0.0784349	-77.8559	-0.0277609
	-17.9994	-0.00215025	-51.2572	-0.0197896		-72.964	-0.0785405	-77.8503	-0.0277289
	-17.9228	-0.00213663	-51.2237	-0.0197699		-72.9531	-0.0786319	-77.8446	-0.0276835
	-17.8461	-0.00212271	-51.1901	-0.0197494		-72.942	-0.0787162	-77.8389	-0.0276305
	-17.7698	-0.00210863	-51.1569	-0.0197282		-72.931	-0.0788039	-77.8332	-0.0275861
	-17.6919	-0.00209431	-51.1235	-0.0197073		-72.92	-0.078887	-77.8276	-0.0275531
	-17.6142	-0.00207993	-51.0901	-0.0196861		-72.9088	-0.0789758	-77.8218	-0.0275577
	-17.5373	-0.00206514	-51.0565	-0.0196649		-72.8978	-0.0790554	-77.8161	-0.0275824
	-17.4603	-0.00205012	-51.0227	-0.0196439		-72.8867	-0.079107	-77.8104	-0.0275952
	-17.3832	-0.00203575	-50.9892	-0.0196235		-72.8756	-0.0791564	-77.8046	-0.0276039
	-17.3055	-0.00202183	-50.9557	-0.0196033		-72.8645	-0.0792303	-77.7989	-0.0276252
	-17.2273	-0.00200757	-50.9219	-0.019584		-72.8534	-0.0793244	-77.7932	-0.0276613
	-17.1498	-0.00199203	-50.8882	-0.0195651		-72.8423	-0.07943	-77.7875	-0.0277056
	-17.0723	-0.00197614	-50.8542	-0.0195458		-72.8311	-0.0795449	-77.7818	-0.0277538
	-16.9947	-0.00196013	-50.8201	-0.0195259		-72.8199	-0.0796749	-77.7761	-0.0277951
	-16.9172	-0.00194447	-50.7864	-0.019505		-72.8088	-0.0798117	-77.7703	-0.0278477
	-16.8391	-0.00192852	-50.7524	-0.0194845		-72.7976	-0.0799529	-77.7646	-0.0279038
	-16.7612	-0.00191135	-50.7183	-0.0194636		-72.7864	-0.0800992	-77.7588	-0.0279432
	-16.6832	-0.00189319	-50.684	-0.0194432		-72.7752	-0.0802433	-77.7531	-0.0279546
	-16.605	-0.00187538	-50.6497	-0.01942		-72.7639	-0.0803963	-77.7473	-0.0279367
	-16.5275	-0.00185785	-50.6157	-0.0193997		-72.7526	-0.0805534	-77.7415	-0.0279147
	-16.4491	-0.00184062	-50.5815	-0.0193795		-72.7413	-0.0807155	-77.7357	-0.0278875
	-16.3709	-0.00182462	-50.5472	-0.0193598		-72.73	-0.0808752	-77.73	-0.0278671
	-16.2928	-0.0018089	-50.513	-0.0193416		-72.7188	-0.0810182	-77.7242	-0.0278515
	-16.2141	-0.00179382	-50.4785	-0.0193234		-72.7075	-0.0811325	-77.7184	-0.0278361
	-16.1355	-0.00178008	-50.4441	-0.0193057		-72.6956	-0.0812111	-77.7122	-0.0278244
	-16.0573	-0.00176693	-50.4095	-0.0192884		-72.6848	-0.0812714	-77.7067	-0.0278254
	-15.9784	-0.00175383	-50.3751	-0.0192699		-72.6734	-0.0813457	-77.7009	-0.0278291
	-15.9	-0.00174126	-50.3407	-0.0192523		-72.6621	-0.0814488	-77.6948	-0.0278298
	-15.8213	-0.0017281	-50.3059	-0.019235		-72.6508	-0.0816172	-77.6893	-0.0278231
	-15.7425	-0.00171372	-50.271	-0.0192178		-72.6394	-0.0818028	-77.6835	-0.0278453
	-15.6637	-0.00169894	-50.2365	-0.0191998		-72.628	-0.0819804	-77.6777	-0.0278742
	-15.5848	-0.00168439	-50.2015	-0.0191823		-72.6159	-0.0821446	-77.6718	-0.0278918
	-15.5065	-0.00166908	-50.1664	-0.0191641		-72.6051	-0.082305	-77.666	-0.0279032
	-15.4238	-0.00165353	-50.1316	-0.0191451		-72.5937	-0.0824598	-77.6602	-0.0279195
	-15.3484	-0.00163782	-50.0966	-0.0191258		-72.5816	-0.0826044	-77.6544	-0.0279633
	-15.2693	-0.00162187	-50.0617	-0.0191062		-72.5707	-0.0827195	-77.6485	-0.0280317
	-15.1861	-0.00160569	-50.0266	-0.0190863		-72.5592	-0.0827912	-77.6426	-0.0281121
	-15.1112	-0.00158933	-49.9896	-0.0190663		-72.5476	-0.082902	-77.6367	-0.0281742
	-15.0324	-0.00157256	-49.9564	-0.0190462		-72.536	-0.0830573	-77.6308	-0.0282244
	-14.9524	-0.00155516	-49.9214	-0.0190255		-72.5245	-0.0832406	-77.6249	-0.028257
	-14.8727	-0.00153764	-49.8862	-0.0190044		-72.513	-0.0834089	-77.619	-0.0282781
	-14.7931	-0.00152012	-49.8508	-0.0189829		-72.5014	-0.0835509	-77.6131	-0.0282967
	-14.7133	-0.00150318	-49.8153	-0.0189608		-72.4898	-0.0836539	-77.6073	-0.0283151
	-14.6343	-0.00148635	-49.78	-0.0189383		-72.4783	-0.0837477	-77.6013	-0.0283351
	-14.5548	-0.00146994	-49.7446	-0.0189156		-72.4667	-0.0838413	-77.5954	-0.0283432
	-14.4752	-0.00145387	-49.709	-0.018893		-72.455	-0.08393	-77.5895	-0.0283277
	-14.3954	-0.0014385	-49.6736	-0.0188709		-72.4435	-0.0840243	-77.5836	-0.0283092
	-14.3154	-0.00142337	-49.6376	-0.0188488		-72.4317	-0.084115	-77.5778	-0.0282967
	-14.2357	-0.00140853	-49.6017	-0.0188271		-72.4201	-0.0842032	-77.5718	-0.028299
	-14.1563	-0.0013938	-49.566	-0.0188058		-72.4084	-0.0842847	-77.5659	-0.0283206
	-14.0765	-0.00137779	-49.5301	-0.0187851		-72.3966	-0.0843536	-77.5599	-0.0283641
	-13.9967	-0.00136114	-49.4946	-0.018765		-72.385	-0.0844048	-77.554	-0.0284301
	-13.9159	-0.00134449	-49.4588	-0.0187449		-72.3727	-0.0844487	-77.548	-0.0285134
	-13.8355	-0.00132773	-49.4228	-0.0187241		-72.3614	-0.0845002	-77.5421	-0.0286087
	-13.7559	-0.0013112	-49.3869	-0.0187021		-72.3496	-0.0845649	-77.5361	-0.0287119
	-13.6753	-0.00129501	-49.3507	-0.0186793		-72.3378	-0.0846359	-77.5301	-0.0288121
	-13.5951	-0.00127889	-49.3148	-0.0186551		-72.326	-0.0847388	-77.5241	-0.0289059
	-13.5147	-0.00126294	-49.2788	-0.0186303		-72.3142	-0.0848648	-77.5181	-0.0289725
	-13.4339	-0.00124792	-49.2424	-0.0186047		-72.3024	-0.0850095	-77.5119	-0.0289844
	-13.3537	-0.00123448	-49.2063	-0.018578		-72.2906	-0.0851655	-77.5062	-0.0289773
	-13.2735	-0.00122167	-49.1699	-0.0185512		-72.2788	-0.0853303	-77.5002	-0.0289758
	-13.1929	-0.00120921	-49.1334	-0.0185245		-72.2669	-0.0854814	-77.4942	-0.0289819
	-13.1129	-0.00119681	-49.0972	-0.018498		-72.2551	-0.0856138	-77.4882	-0.0290047
	-13.0318	-0.00118406	-49.0607	-0.0184724		-72.2432	-0.0857066	-77.4822	-0.029027
	-12.9509	-0.00117097	-49.024	-0.0184476		-72.2312	-0.0857495	-77.4762	-0.0290783
	-12.8704	-0.0011577	-48.9856	-0.0184232		-72.2193	-0.0857903	-77.4698	-0.0291355
	-12.7896	-0.0011446	-48.9505	-0.0183988		-72.2073	-0.0858361	-77.4641	-0.029193
	-12.705	-0.00113138	-48.9139	-0.0183747		-72.1953	-0.085873	-77.4581	-0.0292495
	-12.6281	-0.00111916	-48.8773	-0.0183502		-72.1833	-0.0858997	-77.452	-0.0292923
	-12.5467	-0.00110723	-48.8406	-0.0183256		-72.1712	-0.0859147	-77.446	-0.0293324
	-12.4657	-0.00109454	-48.8039	-0.0183005		-72.1593	-0.0859152	-77.4396	-0.0293741
	-12.3839	-0.00108185	-48.7668	-0.0182743		-72.1473	-0.0859205	-77.4339	-0.029419
	-12.3029	-0.00106997	-48.7279	-0.0182478		-72.1346	-0.0859517	-77.4278	-0.0294644
	-12.2222	-0.00105821	-48.6929	-0.0182207		-72.1232	-0.0860198	-77.4217	-0.0295103
	-12.1367	-0.00104634	-48.6559	-0.0181933		-72.1111	-0.0861138	-77.4156	-0.0295699
	-12.0597	-0.00103441	-48.619	-0.018166		-72.099	-0.0861997	-77.4095	-0.02963
	-11.9782	-0.00102125	-48.5816	-0.0181391		-72.0869	-0.0862731	-77.4032	-0.029697
	-11.8965	-0.00100809	-48.5442	-0.0181119		-72.0748	-0.0863217	-77.3974	-0.0297625
	-11.8159	-0.000995637	-48.5071	-0.0180849		-72.0627	-0.0863477	-77.3913	-0.0298286
	-11.7346	-0.000983296	-48.4697	-0.0180585		-72.0505	-0.0863605	-77.3852	-0.0298977
	-11.6531	-0.000970431	-48.4323	-0.0180312		-72.0383	-0.0863747	-77.3791	-0.0299781
	-11.5716	-0.000957858	-48.3949	-0.0180042		-72.0262	-0.08637	-77.3729	-0.0300711
	-11.4896	-0.000945459	-48.3572	-0.0179779		-72.0139	-0.0863582	-77.3669	-0.0301542
	-11.4081	-0.000932594	-48.3196	-0.0179517		-72.0017	-0.0863318	-77.3607	-0.0302243
	-11.3266	-0.000920428	-48.282	-0.0179254		-71.9895	-0.0863204	-77.3546	-0.0302839
	-11.2408	-0.000908612	-48.2442	-0.0178991		-71.9771	-0.0863512	-77.3485	-0.0303307
	-11.1633	-0.000896969	-48.2067	-0.0178726		-71.9649	-0.086385	-77.342	-0.0303417
	-11.081	-0.000885618	-48.169	-0.0178464		-71.9526	-0.0864096	-77.3361	-0.0303236
	-10.9986	-0.000874209	-48.1312	-0.0178213		-71.9403	-0.0864039	-77.33	-0.0303204
	-10.9165	-0.000863091	-48.0933	-0.0177969		-71.9281	-0.0864031	-77.3238	-0.0303206
	-10.8342	-0.000852322	-48.0552	-0.0177728		-71.915	-0.0864149	-77.3176	-0.0303255
	-10.7529	-0.000841844	-48.0174	-0.0177494		-71.9033	-0.0864657	-77.3114	-0.030349
	-10.6709	-0.000830784	-47.9794	-0.0177263		-71.891	-0.0865206	-77.3053	-0.0303972
	-10.5887	-0.000819375	-47.9412	-0.0177032		-71.8786	-0.0865656	-77.2991	-0.0304757
	-10.5069	-0.000808023	-47.9032	-0.0176799		-71.8663	-0.0866007	-77.2929	-0.0305908
	-10.4242	-0.000796498	-47.8647	-0.0176556		-71.8538	-0.0866249	-77.2867	-0.0307176
	-10.3422	-0.000785379	-47.8262	-0.0176303		-71.8413	-0.0866488	-77.2805	-0.0308412
	-10.2604	-0.000774087	-47.788	-0.0176076		-71.829	-0.086672	-77.2743	-0.0309469
	-10.1778	-0.000762503	-47.7496	-0.0175849		-71.8165	-0.0866973	-77.2681	-0.0310403
	-10.0955	-0.000751617	-47.7112	-0.017558		-71.804	-0.0867428	-77.2618	-0.0311217
	-10.0131	-0.00074143	-47.6728	-0.0175306		-71.7915	-0.0868217	-77.2556	-0.0311904
	-9.93016	-0.000731709	-47.634	-0.0175037		-71.7789	-0.0869288	-77.2494	-0.0312428
	-9.84826	-0.00072193	-47.5953	-0.0174775		-71.7664	-0.0870434	-77.2431	-0.0312531
	-9.76567	-0.000712732	-47.5547	-0.0174528		-71.7539	-0.0871744	-77.2369	-0.0312142
	-9.68276	-0.000703593	-47.5182	-0.0174292		-71.7413	-0.0873097	-77.2306	-0.0311507
	-9.59586	-0.000694512	-47.4796	-0.0174058		-71.7288	-0.0874164	-77.2243	-0.0311015
	-9.51657	-0.00068485	-47.4405	-0.0173823		-71.7162	-0.0874639	-77.2181	-0.0310985
	-9.43434	-0.000673964	-47.4015	-0.0173588		-71.7035	-0.087439	-77.2118	-0.0311609
	-9.3522	-0.000662497	-47.3625	-0.0173382		-71.6909	-0.087397	-77.2055	-0.0312473
	-9.26923	-0.000650913	-47.3235	-0.0173136		-71.6782	-0.0873617	-77.1992	-0.0313332
	-9.18688	-0.000639562	-47.2848	-0.0172885		-71.6656	-0.0873507	-77.1929	-0.031421
	-9.10357	-0.000628327	-47.2455	-0.0172623		-71.6529	-0.087346	-77.1867	-0.0315012
	-9.02075	-0.000618024	-47.206	-0.0172352		-71.6402	-0.0873698	-77.1804	-0.031569
	-8.93802	-0.000608361	-47.1668	-0.017208		-71.6276	-0.0873968	-77.1741	-0.031606
	-8.85525	-0.00059992	-47.1273	-0.0171811		-71.6148	-0.0873835	-77.1678	-0.0316465
	-8.77258	-0.000592702	-47.088	-0.017154		-71.602	-0.0873731	-77.1614	-0.0317038
	-8.68908	-0.000585542	-47.0488	-0.0171269		-71.5893	-0.0873839	-77.1551	-0.0317846
	-8.60554	-0.000578266	-47.0091	-0.017101		-71.5765	-0.0874146	-77.1488	-0.0318686
	-8.52249	-0.00057128	-46.9696	-0.0170761		-71.5637	-0.0874592	-77.1424	-0.0319358
	-8.43928	-0.000564004	-46.9298	-0.0170524		-71.5508	-0.0875267	-77.1361	-0.0319889
	-8.35629	-0.000555913	-46.89	-0.0170298		-71.538	-0.0876091	-77.1297	-0.0320327
	-8.2734	-0.000547414	-46.8508	-0.0170078		-71.5245	-0.0876971	-77.1233	-0.0320762
	-8.18942	-0.000539148	-46.811	-0.016986		-71.5123	-0.0877871	-77.117	-0.0321177
	-8.1022	-0.000530649	-46.7713	-0.0169644		-71.4995	-0.0878681	-77.1106	-0.0321377
	-8.0228	-0.0005225	-46.7312	-0.0169424		-71.4866	-0.0879436	-77.1039	-0.032151
	-7.93897	-0.000514525	-46.691	-0.0169197		-71.4735	-0.0880179	-77.0979	-0.0321675
	-7.85605	-0.000506375	-46.6513	-0.0168969		-71.4607	-0.0881152	-77.0915	-0.0321971
	-7.77282	-0.000498109	-46.6112	-0.0168729		-71.4477	-0.0882203	-77.0851	-0.0322339
	-7.68543	-0.000493103	-46.5709	-0.0168479		-71.4347	-0.0882939	-77.0787	-0.0322855
	-7.60614	-0.000487282	-46.5308	-0.0168227		-71.4218	-0.0883229	-77.0723	-0.0323443
	-7.52228	-0.000479831	-46.4902	-0.0167971		-71.4087	-0.0883506	-77.0659	-0.0324138
	-7.43919	-0.000467898	-46.4499	-0.0167706		-71.3957	-0.0883797	-77.0595	-0.0324959
	-7.35567	-0.000456198	-46.4095	-0.0167453		-71.3826	-0.0884337	-77.053	-0.0325758
	-7.26757	-0.000443915	-46.3689	-0.0167202		-71.3695	-0.0885187	-77.0466	-0.0326567
	-7.1884	-0.000431691	-46.3267	-0.016694		-71.3565	-0.0886165	-77.0402	-0.0327473
	-7.10425	-0.000419874	-46.2883	-0.0166683		-71.3434	-0.0887302	-77.0337	-0.0328858
	-7.0202	-0.000408407	-46.2476	-0.0166426		-71.3303	-0.0888757	-77.0272	-0.0330388
	-6.93693	-0.000397521	-46.207	-0.0166156		-71.3171	-0.0890208	-77.0208	-0.0331715
	-6.85295	-0.000387742	-46.1661	-0.0165879		-71.304	-0.0891171	-77.0144	-0.0332633
	-6.76935	-0.000379127	-46.1256	-0.0165606		-71.2908	-0.0891591	-77.0079	-0.0333404
	-6.68532	-0.000370511	-46.0848	-0.0165322		-71.2777	-0.0892031	-77.0014	-0.0334073
	-6.60099	-0.000362362	-46.0435	-0.016503		-71.2645	-0.0892566	-76.995	-0.0334629
	-6.51717	-0.000353805	-46.0027	-0.0164734		-71.2513	-0.0893449	-76.9885	-0.0335037
	-6.43332	-0.000345364	-45.9615	-0.0164436		-71.238	-0.0894541	-76.9819	-0.0335327
	-6.34998	-0.000337681	-45.9182	-0.0164146		-71.2247	-0.0895809	-76.9754	-0.0335682
	-6.26621	-0.00033023	-45.8794	-0.0163867		-71.2115	-0.0897224	-76.9689	-0.033615
	-6.18187	-0.000323419	-45.8379	-0.0163558		-71.1982	-0.0898686	-76.9625	-0.0336805
	-6.09765	-0.000316143	-45.7966	-0.0163247		-71.1842	-0.0900248	-76.9559	-0.0337457
	-6.01366	-0.000308226	-45.7552	-0.016297		-71.1715	-0.0901799	-76.9494	-0.033792
	-5.92979	-0.000300659	-45.7137	-0.0162697		-71.1581	-0.0903547	-76.9428	-0.0338256
	-5.84629	-0.000292975	-45.6725	-0.0162427		-71.1447	-0.090517	-76.9362	-0.0338551
	-5.76183	-0.000285	-45.631	-0.0162152		-71.1314	-0.0906549	-76.9297	-0.0339115
	-5.67747	-0.000276035	-45.5895	-0.0161868		-71.118	-0.0907548	-76.9232	-0.0340095
	-5.59309	-0.000266372	-45.548	-0.016158		-71.1046	-0.090809	-76.9166	-0.0341364
	-5.50815	-0.000256302	-45.5059	-0.0161295		-71.0911	-0.0908323	-76.9101	-0.0342477
	-5.42412	-0.000247105	-45.4641	-0.0161008		-71.0777	-0.0908761	-76.9035	-0.0343355
	-5.34048	-0.000239887	-45.4223	-0.0160732		-71.0642	-0.0909489	-76.8969	-0.0343943
	-5.25587	-0.000232959	-45.3806	-0.0160428		-71.0507	-0.0909878	-76.8903	-0.0344381
	-5.17178	-0.000226847	-45.3388	-0.0160154		-71.0373	-0.0909736	-76.8837	-0.034469
	-5.08726	-0.000220386	-45.2965	-0.0159879		-71.0237	-0.0909336	-76.8772	-0.034502
	-5.00258	-0.00021375	-45.2543	-0.0159635		-71.0101	-0.0909075	-76.8706	-0.0345348
	-4.91882	-0.00020723	-45.2122	-0.0159393		-70.9966	-0.0909031	-76.8639	-0.0345736
	-4.83451	-0.000200478	-45.1675	-0.0159117		-70.9823	-0.0909571	-76.8573	-0.0346077
	-4.75058	-0.000193667	-45.1275	-0.0158837		-70.9693	-0.091067	-76.8507	-0.0346453
	-4.66581	-0.000185751	-45.0856	-0.0158549		-70.9557	-0.0911855	-76.8441	-0.0346819
	-4.5809	-0.000177776	-45.043	-0.0158259		-70.942	-0.0912994	-76.8374	-0.0347207
	-4.49704	-0.000169219	-45.0005	-0.0157971		-70.9284	-0.0914111	-76.8307	-0.0347822
	-4.41262	-0.000160429	-44.9578	-0.0157677		-70.9147	-0.0915255	-76.8241	-0.034878
	-4.32778	-0.000152046	-44.9154	-0.0157384		-70.901	-0.0916368	-76.8174	-0.0349934
	-4.24346	-0.000144304	-44.8708	-0.0157089		-70.8873	-0.0917369	-76.8107	-0.0351052
	-4.15818	-0.000137319	-44.8301	-0.0156791		-70.8736	-0.0918298	-76.8041	-0.0352023
	-4.07341	-0.000129985	-44.7875	-0.015649		-70.8599	-0.0919081	-76.7975	-0.0352865
	-3.98877	-0.000121893	-44.7444	-0.0156189		-70.846	-0.0919551	-76.7908	-0.0353635
	-3.90397	-0.000113278	-44.7012	-0.015589		-70.8322	-0.0919735	-76.7841	-0.0354467
	-3.82037	-0.000104954	-44.6586	-0.0155592		-70.8185	-0.0919795	-76.7774	-0.0355357
	-3.73581	-9.77359e-05	-44.6157	-0.01553		-70.8047	-0.0919851	-76.7707	-0.0356204
	-3.65069	-9.13909e-05	-44.5723	-0.0155011		-70.7908	-0.0920033	-76.764	-0.0356899
	-3.56596	-8.23682e-05	-44.529	-0.0154717		-70.7769	-0.0920817	-76.7573	-0.0357442
	-3.48136	-7.35202e-05	-44.4855	-0.0154419		-70.7629	-0.0921931	-76.7506	-0.035776
	-3.39741	-6.6011e-05	-44.4423	-0.0154132		-70.749	-0.0922732	-76.7438	-0.0357877
	-3.31277	-6.35661e-05	-44.3992	-0.0153853		-70.7344	-0.0923217	-76.737	-0.0357859
	-3.22758	-6.17034e-05	-44.3558	-0.0153566		-70.721	-0.0923319	-76.7303	-0.0357845
	-3.14291	-6.07138e-05	-44.3104	-0.0153274		-70.7071	-0.0923361	-76.7235	-0.0357797
	-3.05782	-5.97824e-05	-44.2688	-0.0152983		-70.6932	-0.0923512	-76.7165	-0.0357839
	-2.97313	-5.89675e-05	-44.225	-0.0152693		-70.6792	-0.0923396	-76.71	-0.035803
	-2.88855	-5.78615e-05	-44.1816	-0.0152411		-70.6652	-0.0923007	-76.7032	-0.0358491
	-2.80329	-5.65809e-05	-44.138	-0.0152138		-70.651	-0.092275	-76.6965	-0.0359244
	-2.71856	-5.43106e-05	-44.0943	-0.0151858		-70.6363	-0.0923041	-76.6897	-0.0360293
	-2.63368	-5.09926e-05	-44.0504	-0.0151568		-70.623	-0.0923865	-76.6829	-0.0361428
	-2.54852	-4.69179e-05	-44.0059	-0.0151278		-70.6089	-0.0924622	-76.6761	-0.0362448
	-2.46402	-4.21446e-05	-43.962	-0.0150991		-70.5948	-0.092499	-76.6693	-0.0363326
	-2.37938	-3.74877e-05	-43.918	-0.0150705		-70.5806	-0.0924802	-76.6625	-0.0364185
	-2.29473	-3.24234e-05	-43.8738	-0.0150415		-70.5664	-0.0924409	-76.6557	-0.0365047
	-2.20993	-2.64277e-05	-43.8276	-0.0150117		-70.5524	-0.0923899	-76.6488	-0.036582
	-2.12471	-2.10141e-05	-43.7853	-0.0149814		-70.538	-0.0923303	-76.642	-0.0366487
	-2.03976	-1.5193e-05	-43.7411	-0.0149513		-70.5238	-0.092269	-76.6352	-0.0366991
	-1.95507	-1.04779e-05	-43.6967	-0.0149214		-70.5095	-0.0922106	-76.6283	-0.0367492
	-1.8701	-7.15992e-06	-43.6518	-0.0148921		-70.4951	-0.0921666	-76.6215	-0.0368171
	-1.78553	-4.13296e-06	-43.6075	-0.0148627		-70.4802	-0.0920919	-76.6146	-0.0369004
	-1.70013	-1.74632e-06	-43.5631	-0.014833		-70.4666	-0.0920062	-76.6077	-0.0369961
	-1.615	5.82107e-08	-43.5164	-0.0148038		-70.4523	-0.0919289	-76.6009	-0.0371045
	-1.53014	8.1495e-07	-43.4738	-0.0147746		-70.438	-0.0918218	-76.594	-0.0372158
	-1.44065	8.73161e-07	-43.4288	-0.0147453		-70.4236	-0.0917368	-76.5871	-0.0373304
	-1.36025	-1.16422e-07	-43.384	-0.0147164		-70.4093	-0.0916788	-76.5802	-0.037444
	-1.27577	-9.31372e-07	-43.3392	-0.0146877		-70.3949	-0.091642	-76.5733	-0.0375513
	-1.19034	-4.65686e-07	-43.2942	-0.0146586		-70.3805	-0.091621	-76.5664	-0.0376541
	-1.10544	1.16422e-07	-43.2492	-0.0146296		-70.3661	-0.0916634	-76.5595	-0.037746
	-1.02041	1.22243e-06	-43.2038	-0.0146012		-70.3515	-0.0917771	-76.5526	-0.0378403
	-0.935502	1.80453e-06	-43.1584	-0.0145731		-70.337	-0.0919428	-76.5457	-0.0379189
	-0.851271	1.92095e-06	-43.1134	-0.0145434		-70.3225	-0.0921044	-76.5387	-0.0379979
	-0.766088	2.79412e-06	-43.0679	-0.0145141		-70.3079	-0.0922248	-76.5318	-0.0380608
	-0.680764	3.66728e-06	-43.0225	-0.0144876		-70.2934	-0.0922784	-76.5248	-0.0381196
	-0.595437	4.59865e-06	-42.9771	-0.0144615		-70.2789	-0.0922737	-76.5179	-0.0381757
	-0.506168	4.59865e-06	-42.9314	-0.0144356		-70.2642	-0.0922547	-76.5109	-0.0382401
	-0.425999	4.94791e-06	-42.8861	-0.0144098		-70.2495	-0.0922259	-76.5035	-0.0382969
	-0.340666	5.4136e-06	-42.8405	-0.0143838		-70.2349	-0.0921818	-76.4969	-0.0383477
	-0.255467	5.9375e-06	-42.7948	-0.0143567		-70.2202	-0.092124	-76.4899	-0.0383938
	-0.170539	6.57782e-06	-42.7491	-0.0143283		-70.2057	-0.0920485	-76.4829	-0.0384402
	-0.0850654	6.69424e-06	-42.7032	-0.0142994		-70.1902	-0.0919689	-76.476	-0.0385019
	0	7.74203e-06	-42.6571	-0.01427		-70.1763	-0.0918923	-76.4689	-0.0385823
	0	5.15747e-05	-42.6112	-0.01424		-70.1615	-0.0918336	-76.4619	-0.0386705
	0.0854728	5.56495e-05	-42.565	-0.0142098		-70.1467	-0.0918149	-76.4545	-0.0387555
	0.170674	5.98407e-05	-42.5192	-0.0141796		-70.132	-0.0918368	-76.4479	-0.038808
	0.25601	6.43811e-05	-42.4729	-0.014149		-70.1172	-0.0918619	-76.4408	-0.038845
	0.341209	6.94454e-05	-42.4264	-0.0141188		-70.1024	-0.0918549	-76.4338	-0.0388928
	0.425864	7.49172e-05	-42.3799	-0.0140892		-70.0876	-0.091814	-76.4268	-0.0389704
	0.511059	8.08547e-05	-42.3331	-0.0140603		-70.0726	-0.0917283	-76.4197	-0.0390694
	0.596116	8.73161e-05	-42.2866	-0.0140322		-70.0576	-0.0916405	-76.4126	-0.0391738
	0.680627	9.49999e-05	-42.2404	-0.0140038		-70.0428	-0.0916042	-76.4056	-0.0392808
	0.766358	0.000102567	-42.1938	-0.0139759		-70.0278	-0.0916121	-76.3985	-0.0393764
	0.851407	0.000110309	-42.1474	-0.0139475		-70.0129	-0.091658	-76.3914	-0.039455
	0.936044	0.000118284	-42.0981	-0.0139199		-69.9979	-0.0916989	-76.3843	-0.0395332
	1.02081	0.000126026	-42.0535	-0.0138926		-69.9829	-0.0917584	-76.3772	-0.0396061
	1.10558	0.000133768	-42.0067	-0.0138652		-69.9679	-0.09182	-76.37	-0.0396578
	1.19075	0.000142092	-41.9575	-0.0138369		-69.9529	-0.0918773	-76.363	-0.0396837
	1.27591	0.000150358	-41.9131	-0.0138082		-69.9378	-0.0919137	-76.3558	-0.0396827
	1.36038	0.000158741	-41.866	-0.0137796		-69.9228	-0.0919354	-76.3487	-0.0396909
	1.44553	0.000167822	-41.8185	-0.0137514		-69.9077	-0.0919407	-76.3416	-0.0397131
	1.53027	0.000177252	-41.7713	-0.0137237		-69.8926	-0.0919398	-76.3344	-0.0397589
	1.61554	0.00018773	-41.7241	-0.0136957		-69.8767	-0.0919421	-76.3273	-0.0398285
	1.70067	0.000198848	-41.6767	-0.0136671		-69.8622	-0.0919697	-76.3201	-0.0399138
	1.78552	0.000209908	-41.627	-0.0136378		-69.8471	-0.09201	-76.313	-0.0400099
	1.87064	0.000220444	-41.5814	-0.0136086		-69.8318	-0.0920615	-76.3058	-0.0401133
	1.9552	0.000232203	-41.5336	-0.013579		-69.8165	-0.0921107	-76.2986	-0.040244
	2.03976	0.000244602	-41.4859	-0.0135494		-69.8013	-0.0921595	-76.2914	-0.0404157
	2.12512	0.000256768	-41.438	-0.0135187		-69.7859	-0.0921947	-76.2842	-0.0405925
	2.21006	0.000268526	-41.3905	-0.0134873		-69.7707	-0.0922182	-76.277	-0.0407666
	2.29486	0.000279877	-41.3428	-0.0134558		-69.7555	-0.0922558	-76.2698	-0.0409035
	2.38006	0.000291054	-41.2948	-0.0134243		-69.74	-0.0923014	-76.2626	-0.0409836
	2.46388	0.000303394	-41.2468	-0.0133927		-69.7247	-0.0923487	-76.2553	-0.041016
	2.54865	0.000316841	-41.1987	-0.0133608		-69.7093	-0.0924183	-76.2481	-0.0410491
	2.63409	0.000329997	-41.1508	-0.0133292		-69.6939	-0.0924779	-76.2408	-0.0410761
	2.71869	0.00034193	-41.1004	-0.0132973		-69.6785	-0.0925277	-76.2332	-0.0411136
	2.80383	0.000353921	-41.0542	-0.0132664		-69.663	-0.0925578	-76.2264	-0.0411613
	2.88842	0.000366844	-41.0059	-0.0132357		-69.6476	-0.0925662	-76.2191	-0.0412176
	2.97313	0.000379359	-40.9574	-0.013205		-69.6321	-0.0925318	-76.2115	-0.0412913
	3.05796	0.000391933	-40.9085	-0.0131743		-69.6164	-0.0924601	-76.2046	-0.0413838
	3.14264	0.000403983	-40.86	-0.0131436		-69.601	-0.0923587	-76.1973	-0.0414841
	3.22812	0.000415683	-40.8113	-0.0131124		-69.5854	-0.0922495	-76.19	-0.0415852
	3.31277	0.000427558	-40.7602	-0.013084		-69.569	-0.0921745	-76.1827	-0.0416989
	3.39714	0.000440481	-40.7139	-0.0130524		-69.5542	-0.092165	-76.1754	-0.0418283
	3.48217	0.000454801	-40.6647	-0.0130195		-69.5384	-0.092212	-76.1681	-0.0419548
	3.56651	0.000469935	-40.6159	-0.0129868		-69.5228	-0.0922731	-76.1607	-0.042087
	3.65096	0.000485419	-40.567	-0.0129533		-69.5072	-0.0923404	-76.1534	-0.0422233
	3.73581	0.000500671	-40.518	-0.0129194		-69.4914	-0.092414	-76.146	-0.0423578
	3.82024	0.000515689	-40.4692	-0.0128863		-69.4758	-0.0924943	-76.1387	-0.0424864
	3.90492	0.000530882	-40.4198	-0.0128532		-69.46	-0.0925851	-76.1314	-0.0426025
	3.98917	0.000546424	-40.3704	-0.0128203		-69.4442	-0.0926729	-76.124	-0.0427084
	4.07328	0.000561501	-40.321	-0.0127879		-69.4285	-0.092723	-76.1166	-0.0427854
	4.15831	0.000575122	-40.2715	-0.0127565		-69.4126	-0.0927099	-76.1093	-0.0428482
	4.24319	0.000587521	-40.2224	-0.012725		-69.3968	-0.0926472	-76.1019	-0.0429211
	4.32778	0.000600269	-40.1727	-0.0126944		-69.381	-0.092575	-76.0945	-0.0430313
	4.41276	0.000613483	-40.1201	-0.0126639		-69.365	-0.0925152	-76.0871	-0.0431663
	4.49717	0.000626406	-40.0728	-0.0126326		-69.3491	-0.0924837	-76.0797	-0.0433123
	4.58171	0.000639794	-40.0228	-0.0126015		-69.3331	-0.0924884	-76.0723	-0.0434569
	4.66176	0.000653357	-39.9728	-0.0125731		-69.3172	-0.0925238	-76.0648	-0.0435788
	4.75031	0.000667619	-39.9233	-0.0125437		-69.3012	-0.0925717	-76.0574	-0.0437008
	4.83518	0.000682637	-39.8731	-0.0125104		-69.2843	-0.092618	-76.05	-0.0438137
	4.91491	0.000698296	-39.823	-0.0124761		-69.269	-0.0926435	-76.0425	-0.0439234
	5.00325	0.00071378	-39.773	-0.0124416		-69.253	-0.092663	-76.035	-0.0440376
	5.08753	0.000729614	-39.7226	-0.012407		-69.2368	-0.0926639	-76.0275	-0.04413
	5.17151	0.00074696	-39.6727	-0.0123722		-69.2208	-0.0926159	-76.0201	-0.0441689
	5.25641	0.000764307	-39.6222	-0.0123375		-69.2047	-0.0925226	-76.0126	-0.0442139
	5.34075	0.000781421	-39.5718	-0.0123042		-69.1886	-0.092392	-76.0052	-0.0442903
	5.42466	0.00079871	-39.5212	-0.0122708		-69.1725	-0.0922541	-75.9977	-0.0443907
	5.50882	0.000815824	-39.4703	-0.0122379		-69.1562	-0.0921275	-75.9902	-0.0444951
	5.59295	0.000832763	-39.4201	-0.0122055		-69.14	-0.0920134	-75.9826	-0.0445823
	5.6776	0.00085011	-39.3693	-0.012173		-69.1238	-0.0919196	-75.9751	-0.0446564
	5.76223	0.000867224	-39.3182	-0.0121409		-69.1075	-0.0918676	-75.9676	-0.0447167
	5.84602	0.00088393	-39.2673	-0.0121095		-69.0913	-0.091829	-75.9601	-0.044767
	5.93006	0.00090087	-39.2135	-0.012079		-69.074	-0.0918001	-75.9526	-0.0448624
	6.01393	0.000918216	-39.1648	-0.012048		-69.0584	-0.0917766	-75.945	-0.0449852
	6.09792	0.000934981	-39.1137	-0.012018		-69.0412	-0.0917542	-75.9374	-0.0450817
	6.18255	0.000951862	-39.0625	-0.011988		-69.0256	-0.0917315	-75.9295	-0.0451362
	6.26648	0.000968743	-39.0117	-0.0119592		-69.0092	-0.091717	-75.9222	-0.0451754
	6.35011	0.000985217	-38.9603	-0.0119299		-68.9928	-0.0916921	-75.9147	-0.0452094
	6.43386	0.00100192	-38.9086	-0.0119004		-68.9763	-0.0916547	-75.9071	-0.0452637
	6.51757	0.00101927	-38.8573	-0.0118709		-68.9598	-0.091617	-75.8994	-0.0453657
	6.60153	0.00103598	-38.8057	-0.0118415		-68.9433	-0.0915748	-75.8919	-0.0455209
	6.68545	0.00105233	-38.7542	-0.0118129		-68.9268	-0.091542	-75.8843	-0.0456911
	6.76922	0.00106892	-38.7026	-0.0117842		-68.9103	-0.0915022	-75.8767	-0.0458636
	6.85362	0.00108604	-38.6505	-0.0117547		-68.8936	-0.0914773	-75.8691	-0.0460171
	6.93706	0.00110379	-38.5987	-0.0117234		-68.877	-0.0914889	-75.8614	-0.0461579
	7.02047	0.00112126	-38.5467	-0.011692		-68.8604	-0.0915199	-75.8538	-0.0462997
	7.10451	0.00113814	-38.4944	-0.011664		-68.8437	-0.0915505	-75.8462	-0.0464404
	7.18826	0.00115467	-38.4425	-0.0116328		-68.827	-0.0915645	-75.8385	-0.046571
	7.27238	0.00117242	-38.3902	-0.0116019		-68.8103	-0.0915504	-75.8308	-0.0467007
	7.35607	0.0011907	-38.3378	-0.0115707		-68.7935	-0.0915312	-75.8231	-0.0468383
	7.43932	0.00120933	-38.2856	-0.011536		-68.7768	-0.0914995	-75.8154	-0.0469822
	7.52281	0.00122784	-38.2329	-0.011505		-68.7598	-0.0914676	-75.8077	-0.0471156
	7.60627	0.00124635	-38.1807	-0.011475		-68.7431	-0.0914364	-75.8	-0.0472529
	7.6897	0.00126544	-38.1282	-0.0114455		-68.7263	-0.0914026	-75.7919	-0.0473777
	7.77362	0.00128459	-38.0757	-0.0114162		-68.7093	-0.0913633	-75.7845	-0.0475097
	7.85632	0.00130363	-38.023	-0.0113867		-68.6925	-0.091313	-75.7768	-0.0476368
	7.93951	0.00132261	-37.9699	-0.0113563		-68.6757	-0.0912381	-75.7691	-0.0477687
	8.02293	0.0013417	-37.9173	-0.0113262		-68.6578	-0.0911433	-75.7614	-0.0478885
	8.10606	0.00136039	-37.8646	-0.0112962		-68.6417	-0.091041	-75.7536	-0.0480026
	8.18995	0.00137901	-37.8113	-0.0112663		-68.6248	-0.0909693	-75.7459	-0.0481275
	8.27327	0.00139758	-37.7582	-0.0112367		-68.6069	-0.0909591	-75.7381	-0.0482637
	8.35642	0.00141633	-37.7051	-0.0112075		-68.5907	-0.0910001	-75.7303	-0.0484062
	8.43981	0.00143542	-37.6517	-0.0111776		-68.5735	-0.0910527	-75.7226	-0.0485454
	8.52276	0.00145492	-37.5985	-0.0111477		-68.5564	-0.0910888	-75.7147	-0.0486952
	8.6058	0.00147477	-37.5448	-0.0111178		-68.5392	-0.0911011	-75.707	-0.0488616
	8.68921	0.00149823	-37.4914	-0.0110872		-68.522	-0.0910923	-75.6991	-0.0490577
	8.77218	0.00152175	-37.4381	-0.0110534		-68.5049	-0.0910634	-75.6913	-0.0492816
	8.85538	0.0015416	-37.3843	-0.0110227		-68.4877	-0.0910194	-75.6835	-0.0495014
	8.93828	0.00156104	-37.3307	-0.0109913		-68.4704	-0.0909285	-75.6756	-0.0496911
	9.02101	0.00158036	-37.2768	-0.0109595		-68.4532	-0.0908098	-75.6678	-0.049832
	9.10423	0.00159957	-37.2231	-0.0109278		-68.4359	-0.0906892	-75.6599	-0.0499626
	9.18662	0.00161762	-37.1695	-0.0108959		-68.4187	-0.0905975	-75.652	-0.0501067
	9.26949	0.00163392	-37.1155	-0.0108639		-68.4014	-0.0905341	-75.6442	-0.0502985
	9.35233	0.00164987	-37.0611	-0.0108314		-68.384	-0.0905292	-75.6363	-0.0504936
	9.4346	0.00166541	-37.0069	-0.010798		-68.3666	-0.0905679	-75.6285	-0.0506673
	9.51723	0.00168118	-36.9526	-0.0107653		-68.3492	-0.0906527	-75.6206	-0.0508317
	9.59995	0.00169766	-36.8985	-0.010733		-68.3318	-0.0907365	-75.6126	-0.0509946
	9.68276	0.00171436	-36.8442	-0.0107009		-68.3143	-0.0908017	-75.6048	-0.0511682
	9.76593	0.00173148	-36.7895	-0.0106685		-68.2967	-0.0908534	-75.5969	-0.051351
	9.8484	0.00174906	-36.7348	-0.0106361		-68.2792	-0.0908889	-75.5889	-0.051544
	9.93082	0.00176739	-36.6798	-0.0106037		-68.2616	-0.090908	-75.581	-0.0517494
	10.0132	0.00178579	-36.6249	-0.0105715		-68.2439	-0.0909084	-75.573	-0.0518965
	10.0954	0.00180506	-36.5706	-0.0105388		-68.2263	-0.0908886	-75.565	-0.052012
	10.1784	0.00182502	-36.5158	-0.0105055		-68.2086	-0.0908547	-75.5571	-0.0521171
	10.2608	0.00184534	-36.4609	-0.0104719		-68.1911	-0.0908193	-75.5491	-0.0522008
	10.3426	0.00186629	-36.4058	-0.0104375		-68.1734	-0.0907719	-75.5412	-0.0522801
	10.4249	0.00189121	-36.3506	-0.0104041		-68.1557	-0.0907375	-75.5331	-0.052364
	10.5066	0.00191327	-36.2955	-0.0103703		-68.1379	-0.0907072	-75.5251	-0.0524599
	10.5891	0.00193522	-36.2378	-0.0103357		-68.1202	-0.0906706	-75.5171	-0.0525482
	10.6672	0.00195757	-36.1853	-0.0103004		-68.1024	-0.0906285	-75.5091	-0.0526036
	10.7527	0.00197951	-36.1299	-0.0102676		-68.0847	-0.0905791	-75.5011	-0.0526441
	10.8348	0.00200146	-36.0714	-0.0102311		-68.0659	-0.0905586	-75.4927	-0.0526921
	10.9167	0.00202282	-36.0186	-0.0101947		-68.0489	-0.0905363	-75.485	-0.0527859
	10.9983	0.00204355	-35.963	-0.0101586		-68.031	-0.0904727	-75.477	-0.0529277
	11.0809	0.00206433	-35.9073	-0.0101219		-68.013	-0.0903898	-75.469	-0.0531103
	11.1631	0.00208581	-35.8513	-0.0100814		-67.9951	-0.0903158	-75.4609	-0.0533263
	11.2452	0.00210764	-35.7951	-0.0100439		-67.9771	-0.0902551	-75.4524	-0.053562
	11.327	0.002129	-35.7392	-0.010006		-67.959	-0.0902016	-75.4447	-0.0537927
	11.4039	0.00215065	-35.6834	-0.00996813		-67.9401	-0.090163	-75.4366	-0.0539695
	11.4901	0.00217173	-35.627	-0.00993017		-67.9228	-0.090147	-75.4285	-0.0540832
	11.5718	0.00219309	-35.5711	-0.00989193		-67.9046	-0.0901382	-75.4204	-0.0541873
	11.6531	0.00221364	-35.515	-0.00985357		-67.8866	-0.0901137	-75.4123	-0.0542922
	11.7347	0.00223296	-35.4585	-0.00981492		-67.8684	-0.0900834	-75.4042	-0.0543949
	11.8157	0.00225229	-35.4023	-0.0097769		-67.8503	-0.0900389	-75.396	-0.0544788
	11.8972	0.00227133	-35.3428	-0.00973942		-67.8321	-0.0899882	-75.3878	-0.0545309
	11.9788	0.00229024	-35.289	-0.00970292		-67.8138	-0.0899214	-75.3797	-0.0545682
	12.0597	0.00230916	-35.2327	-0.00966706		-67.7956	-0.0898707	-75.3715	-0.0546289
	12.141	0.00232942	-35.1756	-0.00963173		-67.7773	-0.0898328	-75.3634	-0.0547107
	12.2222	0.00234962	-35.1189	-0.00959604		-67.759	-0.0898151	-75.3552	-0.054814
	12.3031	0.00237156	-35.0621	-0.00956007		-67.7397	-0.0898132	-75.347	-0.0549281
	12.3847	0.00239467	-35.0047	-0.00952392		-67.7221	-0.0898239	-75.3388	-0.055048
	12.4656	0.00241778	-34.9447	-0.00948748		-67.7038	-0.0898281	-75.3306	-0.0551712
	12.547	0.00244089	-34.8902	-0.00945087		-67.6853	-0.0898074	-75.3224	-0.0552779
	12.6285	0.00246383	-34.833	-0.00941408		-67.6667	-0.089792	-75.3142	-0.0553642
	12.7092	0.00248251	-34.7758	-0.00937793		-67.6484	-0.0897532	-75.3059	-0.0554165
	12.7901	0.00250015	-34.7183	-0.00934155		-67.6297	-0.0897155	-75.2977	-0.0554456
	12.8706	0.0025214	-34.661	-0.00930243		-67.6111	-0.0896965	-75.2894	-0.0554689
	12.9509	0.00254137	-34.6035	-0.00926645		-67.5925	-0.0897149	-75.2811	-0.0555271
	13.032	0.00256005	-34.5461	-0.00923083		-67.5738	-0.0897627	-75.2729	-0.055624
	13.1127	0.00257862	-34.4889	-0.00919532		-67.5553	-0.0897999	-75.2645	-0.0557051
	13.1933	0.00259812	-34.4308	-0.00916068		-67.5367	-0.0897804	-75.2563	-0.0557942
	13.2739	0.00261832	-34.3726	-0.00912611		-67.517	-0.0896891	-75.248	-0.0558938
	13.3538	0.00263945	-34.3149	-0.00909141		-67.4992	-0.0895557	-75.2397	-0.0560047
	13.4343	0.0026611	-34.2567	-0.00905672		-67.4804	-0.0894288	-75.2313	-0.0561344
	13.5146	0.00268218	-34.199	-0.00902214		-67.4617	-0.0892823	-75.223	-0.0562643
	13.595	0.00270366	-34.1408	-0.00898745		-67.4429	-0.0891473	-75.2147	-0.0563798
	13.676	0.00272595	-34.082	-0.00895235		-67.4239	-0.0890441	-75.2064	-0.0564899
	13.7561	0.00274772	-34.0236	-0.00891754		-67.4051	-0.0889514	-75.198	-0.0565989
	13.8361	0.00276909	-33.9647	-0.0088825		-67.3861	-0.0888693	-75.1897	-0.05671
	13.9164	0.00279074	-33.9032	-0.00884734		-67.3662	-0.0888011	-75.1813	-0.0568241
	13.9964	0.00281239	-33.8477	-0.00881171		-67.3482	-0.0887397	-75.1729	-0.0569538
	14.0767	0.00283411	-33.789	-0.00877742		-67.3291	-0.0887018	-75.1646	-0.0570825
	14.1565	0.00285588	-33.7306	-0.0087436		-67.3101	-0.088713	-75.1557	-0.0572134
	14.2359	0.00287707	-33.6721	-0.00871007		-67.2911	-0.0887348	-75.1477	-0.0573249
	14.3158	0.00289692	-33.6128	-0.00867812		-67.2719	-0.0887698	-75.1392	-0.0574122
	14.3955	0.00291304	-33.5541	-0.00864657		-67.2527	-0.0888389	-75.1307	-0.057492
	14.4753	0.00293242	-33.4949	-0.00861542		-67.2337	-0.0889097	-75.1224	-0.0575709
	14.555	0.00295152	-33.436	-0.0085851		-67.2144	-0.0889947	-75.1139	-0.0576647
	14.6342	0.00297049	-33.377	-0.00855558		-67.1953	-0.0890927	-75.1055	-0.0577877
	14.7138	0.00298953	-33.3174	-0.00852345		-67.176	-0.0891649	-75.0971	-0.0579272
	14.7935	0.00300874	-33.258	-0.0084944		-67.1567	-0.0891798	-75.0886	-0.0580764
	14.8729	0.00302824	-33.1988	-0.00846582		-67.1374	-0.0891663	-75.0801	-0.0582098
	14.953	0.00304879	-33.139	-0.00843742		-67.118	-0.0891628	-75.0716	-0.0583165
	15.032	0.00306969	-33.0791	-0.00841017		-67.0987	-0.0891777	-75.0631	-0.0583863
	15.1116	0.00309006	-33.0192	-0.0083834		-67.0793	-0.0891996	-75.0546	-0.0583776
	15.1909	0.00311026	-32.9591	-0.00835691		-67.0598	-0.0892048	-75.0461	-0.0583409
	15.2694	0.00312993	-32.8993	-0.00833042		-67.0404	-0.0891736	-75.0375	-0.0583084
	15.3486	0.00314897	-32.8393	-0.00830376		-67.0207	-0.0891278	-75.029	-0.05832
	15.4239	0.00316818	-32.7796	-0.00827769		-67.0012	-0.0890712	-75.0204	-0.058389
	15.5067	0.00318768	-32.7197	-0.00825149		-66.9818	-0.0890338	-75.0119	-0.0584711
	15.5856	0.00320799	-32.6592	-0.00822477		-66.9621	-0.0890363	-75.0029	-0.05854
	15.6637	0.00322907	-32.5992	-0.00819735		-66.9425	-0.0890384	-74.9947	-0.0585945
	15.7424	0.0032506	-32.5389	-0.00816953		-66.9228	-0.0890239	-74.9861	-0.0586436
	15.8216	0.00327278	-32.4788	-0.00814095		-66.903	-0.088968	-74.9775	-0.0587209
	15.9	0.00329572	-32.4184	-0.00811213		-66.8835	-0.0888935	-74.9689	-0.0588134
	15.9788	0.00331894	-32.3574	-0.0080828		-66.8637	-0.0888054	-74.9603	-0.058909
	16.0575	0.00334118	-32.2965	-0.00805311		-66.844	-0.0887001	-74.9517	-0.0589978
	16.1362	0.00336382	-32.2356	-0.00802424		-66.8232	-0.0885807	-74.943	-0.0590783
	16.2148	0.00338525	-32.1745	-0.0079956		-66.8041	-0.0884401	-74.9344	-0.0591556
	16.2929	0.00340579	-32.1136	-0.00796696		-66.7843	-0.0882999	-74.9257	-0.0592228
	16.371	0.00342559	-32.0524	-0.00793803		-66.7644	-0.0882007	-74.9171	-0.0592824
	16.4498	0.00344485	-31.9914	-0.00790956		-66.7444	-0.0881378	-74.9084	-0.0593332
	16.5274	0.00346418	-31.9306	-0.00788156		-66.7245	-0.0880778	-74.8997	-0.0593718
	16.6056	0.00348368	-31.869	-0.00785345		-66.7044	-0.0880122	-74.891	-0.0593985
	16.6835	0.00350423	-31.8078	-0.0078262		-66.6843	-0.0879174	-74.8823	-0.0594161
	16.7612	0.0035246	-31.7464	-0.00779925		-66.6643	-0.0877946	-74.8736	-0.0594384
	16.8396	0.00354597	-31.6849	-0.00777306		-66.644	-0.0876593	-74.8648	-0.0594591
	16.9171	0.00356832	-31.6239	-0.00774744		-66.6241	-0.0875306	-74.8561	-0.0594962
	16.9948	0.00359125	-31.5623	-0.00772305		-66.6039	-0.087423	-74.8474	-0.0595529
	17.0727	0.00361396	-31.5002	-0.00769826		-66.5837	-0.087364	-74.8386	-0.0595985
	17.1501	0.00363637	-31.4354	-0.00767369		-66.5634	-0.0873672	-74.8298	-0.0596346
	17.2278	0.00365855	-31.3765	-0.00764982		-66.5432	-0.0873859	-74.8211	-0.0596732
	17.305	0.00367962	-31.3145	-0.00762514		-66.5229	-0.0873704	-74.8123	-0.059714
	17.3827	0.00370063	-31.2525	-0.00760035		-66.5026	-0.0873336	-74.8035	-0.0597623
	17.4609	0.00372118	-31.19	-0.0075752		-66.4821	-0.0872901	-74.7947	-0.0598155
	17.5379	0.00374167	-31.1274	-0.00754912		-66.4617	-0.087257	-74.7859	-0.0598639
	17.6149	0.00376274	-31.0649	-0.00752234		-66.4413	-0.0872242	-74.777	-0.0599026
	17.6921	0.00378399	-31.0025	-0.00749551		-66.4208	-0.0871806	-74.7682	-0.0599371
	17.7692	0.00380465	-30.9404	-0.00746879		-66.4003	-0.0871094	-74.7594	-0.0599664
	17.8468	0.00382538	-30.8775	-0.0074416		-66.3797	-0.08702	-74.7505	-0.059992
	17.9235	0.0038468	-30.8152	-0.00741401		-66.3591	-0.0868695	-74.7416	-0.0600155
	17.9997	0.00386776	-30.7527	-0.00738607		-66.3385	-0.086662	-74.7323	-0.0600383
	18.0768	0.00388883	-30.6893	-0.00735813		-66.3178	-0.0864363	-74.7238	-0.0600662
	18.1535	0.00391037	-30.6272	-0.00733025		-66.2972	-0.0862073	-74.7149	-0.0601155
	18.2306	0.00393126	-30.5643	-0.0073026		-66.2765	-0.0859293	-74.7056	-0.0601821
	18.3071	0.00395158	-30.5008	-0.00727646		-66.2558	-0.0856429	-74.6972	-0.0602534
	18.3795	0.00397201	-30.4378	-0.00725044		-66.2351	-0.0853577	-74.6882	-0.0603425
	18.4596	0.0039925	-30.3742	-0.00722506		-66.2141	-0.085082	-74.6793	-0.0604192
	18.5362	0.00401282	-30.3112	-0.00720032		-66.1933	-0.0848802	-74.6703	-0.0604529
	18.6128	0.00403336	-30.2483	-0.0071764		-66.1725	-0.0847436	-74.6614	-0.0604431
	18.6897	0.00405432	-30.1843	-0.00715305		-66.1515	-0.0846302	-74.6525	-0.060428
	18.7658	0.00407481	-30.1207	-0.00712959		-66.1306	-0.0845098	-74.643	-0.0604268
	18.8422	0.00409565	-30.0565	-0.0071052		-66.1096	-0.0843536	-74.6345	-0.060442
	18.9183	0.00411637	-29.9927	-0.00708		-66.0885	-0.0841715	-74.6255	-0.060504
	18.9938	0.00413686	-29.9294	-0.00705468		-66.0675	-0.0840318	-74.6164	-0.0605775
	19.0701	0.00415811	-29.8655	-0.00702906		-66.0462	-0.0839531	-74.6075	-0.0606629
	19.1423	0.00417965	-29.8017	-0.00700322		-66.0252	-0.083885	-74.5984	-0.0607519
	19.2217	0.00420101	-29.7378	-0.00697656		-66.0042	-0.08381	-74.5893	-0.0608385
	19.2975	0.00422121	-29.6735	-0.00694897		-65.9829	-0.0837073	-74.5803	-0.0609261
	19.3727	0.00424042	-29.6094	-0.00692202		-65.9617	-0.0835711	-74.5712	-0.0610308
	19.4483	0.00425916	-29.5448	-0.0068953		-65.9405	-0.0834253	-74.5622	-0.0611659
	19.5239	0.00427768	-29.4773	-0.00686811		-65.9191	-0.0832956	-74.5531	-0.0613303
	19.5992	0.00429601	-29.4165	-0.0068411		-65.8979	-0.083206	-74.544	-0.0615049
	19.6747	0.00431283	-29.3518	-0.00681409		-65.8765	-0.0831534	-74.535	-0.0616714
	19.7501	0.00432954	-29.2872	-0.00678702		-65.855	-0.0830939	-74.5258	-0.0617792
	19.8252	0.0043466	-29.2224	-0.00675967		-65.8336	-0.0830421	-74.5167	-0.0618313
	19.9011	0.00436383	-29.1575	-0.00673219		-65.812	-0.0829801	-74.5076	-0.0618637
	19.9721	0.00438216	-29.0927	-0.00670466		-65.7906	-0.0829064	-74.4984	-0.061894
	20.0511	0.00440108	-29.0278	-0.006678		-65.769	-0.0828018	-74.4893	-0.0619365
	20.1266	0.0044214	-28.9624	-0.00665221		-65.7473	-0.0826546	-74.4797	-0.061996
	20.2014	0.00444241	-28.8975	-0.00662642		-65.7258	-0.0825028	-74.4709	-0.0620644
	20.2762	0.00446366	-28.8288	-0.00660046		-65.704	-0.0823596	-74.4618	-0.0621273
	20.3507	0.00448537	-28.7671	-0.00657467		-65.6823	-0.0822644	-74.4525	-0.0621829
	20.425	0.00450691	-28.7019	-0.00654888		-65.6607	-0.0822149	-74.4433	-0.0622133
	20.5002	0.00452787	-28.6363	-0.00652304		-65.6389	-0.0821768	-74.4341	-0.0622492
	20.5742	0.00454841	-28.571	-0.00649702		-65.6172	-0.0821482	-74.4248	-0.0623039
	20.6481	0.00456896	-28.5053	-0.00647053		-65.5953	-0.0821238	-74.4156	-0.0623803
	20.7226	0.00458916	-28.4395	-0.00644329		-65.5733	-0.0820837	-74.4064	-0.0624867
	20.7966	0.00460994	-28.3742	-0.00641645		-65.5515	-0.0820049	-74.3971	-0.0626276
	20.8714	0.00463096	-28.305	-0.00639009		-65.5296	-0.0818857	-74.3879	-0.0627859
	20.9462	0.00465116	-28.2421	-0.00636383		-65.5076	-0.0817749	-74.3786	-0.0629368
	21.02	0.00467165	-28.1759	-0.0063381		-65.4856	-0.0817082	-74.3693	-0.0631058
	21.0941	0.0046926	-28.1095	-0.0063122		-65.4633	-0.0816823	-74.36	-0.0632829
	21.168	0.00471286	-28.0434	-0.0062867		-65.4412	-0.0816873	-74.3507	-0.0634688
	21.2419	0.00473154	-27.9769	-0.00626214		-65.4191	-0.0816843	-74.3414	-0.0636416
	21.3162	0.00474965	-27.9105	-0.0062385		-65.3969	-0.0816736	-74.3321	-0.0638036
	21.39	0.004767	-27.8443	-0.00621423		-65.3736	-0.0816359	-74.3227	-0.0639147
	21.4639	0.00478446	-27.7778	-0.00618937		-65.3524	-0.08157	-74.3134	-0.0640045
	21.537	0.00480245	-27.7113	-0.00616481		-65.3301	-0.0814838	-74.3039	-0.0640776
	21.6099	0.00481956	-27.6449	-0.00613995		-65.3079	-0.0814352	-74.2945	-0.0641574
	21.6836	0.00483685	-27.5781	-0.00611574		-65.2854	-0.0814031	-74.2851	-0.064254
	21.7569	0.00485408	-27.5117	-0.00609106		-65.263	-0.081378	-74.2757	-0.0643943
	21.83	0.00487195	-27.4448	-0.00606504		-65.2407	-0.0813497	-74.2664	-0.0645454
	21.9031	0.00489029	-27.3777	-0.00603797		-65.2182	-0.0813199	-74.257	-0.0646776
	21.9755	0.0049092	-27.3108	-0.00601026		-65.1957	-0.0812576	-74.2475	-0.0648007
	22.0489	0.00492795	-27.2431	-0.00598238		-65.1731	-0.0811771	-74.2381	-0.064884
	22.1224	0.00494547	-27.1759	-0.00595415		-65.1504	-0.0810902	-74.2286	-0.0649624
	22.1954	0.00496386	-27.1089	-0.0059258		-65.1279	-0.080965	-74.2192	-0.0650646
	22.2687	0.00498267	-27.0414	-0.00589634		-65.1052	-0.0808157	-74.2097	-0.0651945
	22.3418	0.00500211	-26.9704	-0.00586665		-65.0825	-0.080669	-74.2002	-0.0653168
	22.4144	0.00502138	-26.9057	-0.00583755		-65.0597	-0.0805351	-74.1902	-0.0654267
	22.4872	0.00504012	-26.8378	-0.00580885		-65.0368	-0.0804406	-74.1812	-0.0655284
	22.559	0.00505892	-26.7705	-0.00578015		-65.0141	-0.0803861	-74.1716	-0.0656265
	22.6317	0.00507784	-26.703	-0.00575111		-64.9911	-0.0803367	-74.1622	-0.065714
	22.7043	0.0050967	-26.6354	-0.00572218		-64.9682	-0.0802918	-74.1526	-0.0657907
	22.7729	0.0051148	-26.5675	-0.0056933		-64.9454	-0.080256	-74.143	-0.0658714
	22.8486	0.00513244	-26.4989	-0.00566525		-64.9223	-0.0802344	-74.1334	-0.0659701
	22.9205	0.00514991	-26.4311	-0.00563765		-64.8982	-0.0802222	-74.1233	-0.0660782
	22.9888	0.00516789	-26.3631	-0.00561006		-64.8764	-0.0802142	-74.1142	-0.0661832
	23.0646	0.00518582	-26.2948	-0.00558311		-64.8532	-0.0802054	-74.1046	-0.0662755
	23.1359	0.00520375	-26.2267	-0.00555691		-64.8302	-0.0801945	-74.095	-0.0663561
	23.2078	0.00522185	-26.158	-0.00553177		-64.8069	-0.0801262	-74.0855	-0.0664255
	23.2796	0.00524042	-26.0892	-0.00550621		-64.7836	-0.0800089	-74.0758	-0.0664883
	23.3514	0.00525911	-26.0206	-0.00548078		-64.7603	-0.0799071	-74.0662	-0.0665654
	23.4235	0.00527774	-25.9517	-0.00545592		-64.737	-0.0798106	-74.0565	-0.0666937
	23.4951	0.0052966	-25.883	-0.00543089		-64.7138	-0.0797172	-74.0469	-0.0668413
	23.5669	0.00531522	-25.8139	-0.00540539		-64.6904	-0.0796233	-74.0372	-0.0670113
	23.6386	0.00533368	-25.7446	-0.00537879		-64.6668	-0.079544	-74.0275	-0.0671726
	23.7093	0.00535067	-25.6761	-0.00535166		-64.6434	-0.0794688	-74.0178	-0.0673127
	23.7804	0.00536703	-25.6071	-0.00532378		-64.6197	-0.0794021	-74.008	-0.0674049
	23.8517	0.00538356	-25.5381	-0.00529648		-64.5962	-0.079329	-73.9978	-0.0674671
	23.9227	0.00539969	-25.4692	-0.00526953		-64.5727	-0.0792535	-73.9886	-0.0675497
	23.9941	0.00541599	-25.3998	-0.00524165		-64.549	-0.0791765	-73.9788	-0.0676773
	24.0645	0.00543252	-25.3305	-0.00521382		-64.5255	-0.0791076	-73.969	-0.0678098
	24.135	0.00544899	-25.261	-0.00518611		-64.5017	-0.0790288	-73.9593	-0.0679388
	24.2057	0.00546523	-25.1913	-0.00515916		-64.4779	-0.0789261	-73.9495	-0.0680718
	24.276	0.00548153	-25.122	-0.00513262		-64.4542	-0.0788083	-73.9397	-0.0681915
	24.347	0.00549696	-25.0488	-0.00510636		-64.4304	-0.0787016	-73.9299	-0.0682909
	24.4179	0.00551198	-24.9823	-0.00507959		-64.4066	-0.0786112	-73.9201	-0.0683749
	24.4878	0.0055274	-24.9122	-0.00505194		-64.3827	-0.0785164	-73.9103	-0.0684515
	24.5587	0.00554353	-24.8414	-0.00502487		-64.3586	-0.0784079	-73.9005	-0.0684918
	24.6289	0.00555983	-24.7713	-0.0049978		-64.3346	-0.0782791	-73.8901	-0.0685109
	24.6992	0.00558026	-24.7013	-0.00497114		-64.3107	-0.0781293	-73.8807	-0.0685181
	24.7698	0.00560174	-24.6314	-0.00494436		-64.2865	-0.0779853	-73.8709	-0.0685244
	24.8395	0.00561967	-24.5617	-0.00491764		-64.2624	-0.0778426	-73.8609	-0.0685157
	24.9093	0.00563905	-24.491	-0.00489122		-64.2381	-0.0777257	-73.8511	-0.0685451
	24.979	0.0056589	-24.4205	-0.00486473		-64.2138	-0.0776498	-73.8411	-0.0685873
	25.0486	0.00567799	-24.3503	-0.00483923		-64.1896	-0.0775983	-73.8312	-0.0686451
	25.1188	0.00569639	-24.2796	-0.00481426		-64.1639	-0.0775515	-73.8212	-0.0687075
	25.1884	0.00571449	-24.2095	-0.004789		-64.1409	-0.0775087	-73.8112	-0.068773
	25.258	0.00573294	-24.1387	-0.00476374		-64.1167	-0.0774379	-73.8013	-0.0688545
	25.3272	0.00575169	-24.0673	-0.0047387		-64.0922	-0.0773173	-73.7909	-0.0689444
	25.396	0.00577043	-23.9967	-0.00471426		-64.0678	-0.077199	-73.7813	-0.0690343
	25.4656	0.00578865	-23.9258	-0.00468934		-64.0432	-0.077113	-73.7714	-0.069104
	25.5352	0.00580664	-23.8547	-0.00466495		-64.0187	-0.0770375	-73.7614	-0.0691799
	25.6045	0.00582562	-23.7836	-0.00464004		-63.9931	-0.0769665	-73.7513	-0.0692601
	25.6706	0.00584384	-23.7118	-0.00461454		-63.9696	-0.076908	-73.7413	-0.0693549
	25.7427	0.00586095	-23.6403	-0.00458974		-63.9448	-0.0768792	-73.7313	-0.0694634
	25.8115	0.00587655	-23.5689	-0.00456454		-63.9201	-0.0768573	-73.7207	-0.0695833
	25.8806	0.00589116	-23.4971	-0.0045391		-63.8952	-0.0768375	-73.7112	-0.0697114
	25.9492	0.0059063	-23.4261	-0.00451314		-63.8704	-0.0768026	-73.7011	-0.0698448
	26.0183	0.00592161	-23.3547	-0.00448799		-63.8456	-0.0767453	-73.691	-0.0699841
	26.0869	0.00593744	-23.2833	-0.00446348		-63.8206	-0.0766361	-73.6809	-0.0701275
	26.1547	0.00595333	-23.2116	-0.00443968		-63.7957	-0.0764987	-73.6707	-0.0702646
	26.2231	0.00597062	-23.1394	-0.00441633		-63.7706	-0.0763627	-73.6606	-0.0703857
	26.2913	0.00598878	-23.0679	-0.00439282		-63.7456	-0.0762226	-73.6504	-0.0704563
	26.3599	0.00600735	-22.996	-0.00437058		-63.7206	-0.0760599	-73.6402	-0.0704723
	26.4281	0.00602586	-22.9237	-0.00434887		-63.6955	-0.0758941	-73.6302	-0.0704858
	26.496	0.00604414	-22.848	-0.00432721		-63.6704	-0.0757498	-73.62	-0.0705132
	26.564	0.00606213	-22.7791	-0.00430614		-63.6452	-0.0756336	-73.6098	-0.070535
	26.6321	0.00608011	-22.7066	-0.00428408		-63.6198	-0.0755849	-73.5996	-0.0705611
	26.6999	0.00609857	-22.6343	-0.00426237		-63.5946	-0.0755905	-73.5893	-0.070593
	26.7683	0.00611661	-22.5618	-0.00424118		-63.5691	-0.0755418	-73.5792	-0.0706528
	26.8362	0.0061346	-22.4896	-0.0042204		-63.5438	-0.075479	-73.5689	-0.0707078
	26.9039	0.00615293	-22.4167	-0.00419973		-63.5184	-0.0754203	-73.5587	-0.0707623
	26.9715	0.00617174	-22.3436	-0.00417895		-63.4928	-0.0753702	-73.5484	-0.0708002
	27.0384	0.00619066	-22.2709	-0.00415852		-63.4673	-0.075305	-73.5381	-0.0708447
	27.1059	0.00621004	-22.1982	-0.00413861		-63.4416	-0.0752212	-73.5278	-0.0709062
	27.1734	0.00622931	-22.1259	-0.00411963		-63.4159	-0.0751117	-73.5175	-0.0710191
	27.2407	0.00624799	-22.0533	-0.00410007		-63.3904	-0.0750053	-73.5071	-0.0711764
	27.3079	0.00626639	-21.9796	-0.00408011		-63.3646	-0.0748877	-73.4969	-0.0713317
	27.3746	0.00628496	-21.9067	-0.0040609		-63.3389	-0.0747685	-73.4865	-0.0714761
	27.4411	0.00630376	-21.8337	-0.00404227		-63.3132	-0.074658	-73.4761	-0.0715839
	27.5084	0.00632227	-21.7603	-0.00402382		-63.2872	-0.0745591	-73.4658	-0.0716402
	27.5751	0.00634136	-21.6873	-0.00400507		-63.2614	-0.0744738	-73.4554	-0.0716564
	27.6422	0.0063611	-21.6135	-0.0039854		-63.2355	-0.0744046	-73.4451	-0.0716839
	27.7089	0.00638188	-21.5396	-0.00396503		-63.2095	-0.0743541	-73.4347	-0.0717171
	27.7751	0.0064033	-21.4661	-0.00394518		-63.1835	-0.0743165	-73.4242	-0.0717504
	27.8419	0.00642513	-21.392	-0.00392597		-63.1573	-0.0742543	-73.4138	-0.071786
	27.9085	0.00644655	-21.3146	-0.00390617		-63.1312	-0.0741435	-73.4028	-0.07182
	27.9747	0.00646774	-21.2449	-0.00388545		-63.1051	-0.0740086	-73.3929	-0.0718594
	28.0413	0.00648514	-21.171	-0.00386432		-63.0788	-0.0738521	-73.3825	-0.0719127
	28.107	0.00650173	-21.0972	-0.00384313		-63.0525	-0.0736883	-73.3719	-0.0719926
	28.173	0.00652141	-21.0226	-0.00382142		-63.026	-0.0735367	-73.3614	-0.0721094
	28.2392	0.0065394	-20.9487	-0.00380041		-62.9995	-0.0734005	-73.3509	-0.0722528
	28.3048	0.00655651	-20.8748	-0.00377992		-62.9733	-0.0732755	-73.3403	-0.0723947
	28.371	0.00657368	-20.8006	-0.00375855		-62.9468	-0.0731642	-73.3299	-0.0725258
	28.4368	0.00659103	-20.7267	-0.00373649		-62.9204	-0.0730561	-73.3193	-0.072646
	28.5023	0.00660756	-20.6522	-0.0037139		-62.8938	-0.0729525	-73.3088	-0.07275
	28.568	0.00662392	-20.5773	-0.00369132		-62.8671	-0.0728836	-73.2982	-0.0728278
	28.633	0.00663993	-20.5029	-0.0036692		-62.8405	-0.0728837	-73.2876	-0.072897
	28.6986	0.00665634	-20.4285	-0.00364743		-62.8139	-0.0729021	-73.277	-0.0729655
	28.7645	0.00667392	-20.3538	-0.00362618		-62.7871	-0.0729214	-73.2664	-0.0730561
	28.8297	0.00669249	-20.2792	-0.0036047		-62.7604	-0.072893	-73.2558	-0.0731641
	28.895	0.00671054	-20.2037	-0.0035834		-62.7334	-0.0728008	-73.2452	-0.0732826
	28.9564	0.00672852	-20.1288	-0.00356244		-62.7066	-0.0726681	-73.2345	-0.073403
	29.0246	0.00674721	-20.0537	-0.00354189		-62.6796	-0.0725155	-73.2238	-0.0735248
	29.0902	0.00676636	-19.9789	-0.00352187		-62.6525	-0.0723676	-73.2132	-0.0736524
	29.1551	0.00678598	-19.9044	-0.00350178		-62.6254	-0.0722312	-73.2025	-0.0737839
	29.2199	0.0068046	-19.8288	-0.00348205		-62.5983	-0.0721096	-73.1918	-0.0738994
	29.2844	0.00682253	-19.7533	-0.00346174		-62.5711	-0.0720298	-73.1811	-0.0739935
	29.3484	0.00683953	-19.6779	-0.00344113		-62.5441	-0.0719965	-73.1703	-0.0740373
	29.4133	0.00685664	-19.6023	-0.00342064		-62.5166	-0.071976	-73.1595	-0.0740477
	29.4779	0.00687312	-19.5277	-0.00340021		-62.4893	-0.0719494	-73.1487	-0.0740678
	29.5423	0.00689041	-19.4523	-0.00338007		-62.4622	-0.071918	-73.138	-0.074145
	29.6067	0.00690828	-19.3761	-0.00335923		-62.4348	-0.0718537	-73.1273	-0.0742619
	29.6701	0.0069265	-19.3005	-0.00333821		-62.4073	-0.0717233	-73.1165	-0.074374
	29.7342	0.00694542	-19.2246	-0.00331737		-62.3798	-0.0715762	-73.1057	-0.0744719
	29.7985	0.00696422	-19.1488	-0.00329583		-62.3522	-0.071432	-73.0948	-0.0745668
	29.8626	0.00698314	-19.0737	-0.00327511		-62.3247	-0.071304	-73.084	-0.0746666
	29.9274	0.00700165	-18.9972	-0.00325427		-62.297	-0.071189	-73.0727	-0.0747779
	29.9911	0.00702086	-18.9209	-0.00323326		-62.2693	-0.0711203	-73.0623	-0.0749069
	30.0546	0.00704018	-18.8446	-0.00321172		-62.2416	-0.0710468	-73.0514	-0.0750532
	30.1183	0.00705963	-18.7684	-0.00318989		-62.2136	-0.0709551	-73.0406	-0.0752074
	30.1816	0.00708198	-18.6926	-0.00316818		-62.1857	-0.0708712	-73.0296	-0.075355
	30.2452	0.00710037	-18.6162	-0.00314635		-62.1578	-0.0708095	-73.0187	-0.0754761
	30.3089	0.00711912	-18.5399	-0.00312481		-62.1298	-0.0707707	-73.0078	-0.0755702
	30.3719	0.00713769	-18.4599	-0.00310193		-62.102	-0.0707462	-72.9968	-0.0756172
	30.4351	0.00715637	-18.3866	-0.00307865		-62.0737	-0.0707036	-72.9859	-0.0756579
	30.4978	0.00717477	-18.3102	-0.00305554		-62.0457	-0.0706454	-72.9748	-0.0757014
	30.5609	0.00719205	-18.2337	-0.00303272		-62.0176	-0.0705645	-72.9638	-0.0757547
	30.6242	0.00720899	-18.157	-0.00301019		-61.9894	-0.0704651	-72.9529	-0.0758486
	30.6869	0.00722582	-18.0805	-0.00298802		-61.9612	-0.0703609	-72.9419	-0.0759992
	30.7463	0.0072427	-18.0035	-0.00296531		-61.9329	-0.0702558	-72.9309	-0.0761883
	30.8122	0.00725923	-17.9264	-0.00294232		-61.9045	-0.0701455	-72.9199	-0.0763821
	30.8748	0.00727582	-17.8496	-0.00291973		-61.876	-0.0700404	-72.9087	-0.0765862
	30.9381	0.00729276	-17.7721	-0.00289697		-61.8475	-0.0699416	-72.8977	-0.0767968
	31.0007	0.00730993	-17.6952	-0.00287427		-61.819	-0.0698744	-72.8867	-0.0769929
	31.0632	0.00732699	-17.6179	-0.00285204		-61.7905	-0.0698478	-72.8756	-0.0771843
	31.1256	0.00734334	-17.5406	-0.00283061		-61.7617	-0.0698251	-72.8645	-0.0773794
	31.1876	0.00735999	-17.4635	-0.00280902		-61.733	-0.0697944	-72.8533	-0.0775717
	31.2496	0.00737705	-17.3857	-0.00278806		-61.7041	-0.0697343	-72.8422	-0.0777594
	31.3119	0.00739422	-17.3083	-0.00276798		-61.6752	-0.0696617	-72.831	-0.0779466
	31.3736	0.00741128	-17.2315	-0.00274865		-61.6465	-0.0695925	-72.8197	-0.0781248
	31.4357	0.00742822	-17.1539	-0.00272979		-61.6176	-0.0695292	-72.8086	-0.078313
	31.4973	0.00744498	-17.0762	-0.00271157		-61.5872	-0.0694626	-72.7969	-0.0785031
	31.5556	0.00746169	-16.9982	-0.00269347		-61.5597	-0.0693894	-72.7862	-0.0786874
	31.6205	0.00747874	-16.9201	-0.00267537		-61.5305	-0.0693059	-72.775	-0.0788223
	31.682	0.00749568	-16.8432	-0.00265755		-61.5014	-0.0692179	-72.7632	-0.078952
	31.7439	0.00751221	-16.7654	-0.00263939		-61.4724	-0.0691048	-72.7525	-0.0790902
	31.8055	0.00752816	-16.687	-0.00262053		-61.4431	-0.0689586	-72.7413	-0.0792474
	31.8667	0.00754289	-16.6089	-0.00260039		-61.4139	-0.0687856	-72.73	-0.0794194
	31.9281	0.00755739	-16.5302	-0.00257978		-61.3845	-0.0686291	-72.7188	-0.0796004
	31.9862	0.00757205	-16.4519	-0.00255865		-61.355	-0.068522	-72.7074	-0.0797862
	32.0503	0.00758754	-16.374	-0.00253677		-61.3255	-0.0684503	-72.6961	-0.0799726
	32.1118	0.00760349	-16.2958	-0.00251505		-61.2959	-0.0683958	-72.6848	-0.0801454
	32.1727	0.00761921	-16.2178	-0.00249363		-61.2665	-0.0683514	-72.6734	-0.0803041
	32.2334	0.00763504	-16.139	-0.00247244		-61.2353	-0.0683055	-72.662	-0.0804403
	32.294	0.00765111	-16.0565	-0.00245172		-61.207	-0.0682515	-72.6506	-0.0805914
	32.3544	0.00766816	-15.9822	-0.00243181		-61.1774	-0.0681572	-72.6391	-0.0807645
	32.4153	0.00768545	-15.9037	-0.00241225		-61.1475	-0.06801	-72.6278	-0.0809932
	32.4757	0.00770274	-15.8255	-0.00239299		-61.1177	-0.0678226	-72.6163	-0.0812582
	32.5359	0.00771921	-15.7469	-0.0023743		-61.0881	-0.0676242	-72.6049	-0.0815211
	32.5963	0.00773388	-15.6675	-0.00235544		-61.0579	-0.0674258	-72.5935	-0.0817579
	32.6533	0.00774878	-15.5888	-0.00233664		-61.0279	-0.0672898	-72.582	-0.0819996
	32.7164	0.00776374	-15.5059	-0.0023176		-60.9978	-0.0672572	-72.5705	-0.0822489
	32.7771	0.00777876	-15.4306	-0.00229845		-60.9677	-0.0672363	-72.5591	-0.0825331
	32.8372	0.0077943	-15.3519	-0.0022793		-60.9377	-0.0672239	-72.5476	-0.0828618
	32.8977	0.00780932	-15.2727	-0.00226027		-60.9074	-0.0672051	-72.5361	-0.0832251
	32.9574	0.00782393	-15.1935	-0.00224123		-60.877	-0.0671678	-72.5245	-0.0836221
	33.017	0.00783808	-15.1141	-0.00222208		-60.8467	-0.0671157	-72.5129	-0.0840151
	33.074	0.00785246	-15.0345	-0.0022031		-60.816	-0.0670664	-72.5014	-0.08442
	33.1364	0.0078655	-14.9559	-0.00218395		-60.7856	-0.0669957	-72.4898	-0.0848022
	33.1961	0.00787423	-14.8767	-0.00216492		-60.7549	-0.0669035	-72.4782	-0.0851631
	33.2557	0.00788651	-14.7971	-0.00214571		-60.7242	-0.0667978	-72.4666	-0.0854817
	33.3147	0.00789774	-14.7177	-0.00212597		-60.694	-0.0666849	-72.4549	-0.0858081
	33.374	0.00790851	-14.6377	-0.00210705		-60.663	-0.0665793	-72.4432	-0.086187
	33.4332	0.00791858	-14.5584	-0.00208878		-60.6323	-0.0664866	-72.4315	-0.0865781
	33.4924	0.00792894	-14.4795	-0.00207056		-60.6016	-0.0664198	-72.4198	-0.086961
	33.5487	0.00793948	-14.3993	-0.00205146		-60.5707	-0.0663857	-72.4076	-0.0873264
	33.6102	0.00794996	-14.3196	-0.00203173		-60.54	-0.0663695	-72.3965	-0.0876801
	33.669	0.0079616	-14.2392	-0.00201171		-60.5089	-0.0663529	-72.3848	-0.0880263
	33.7281	0.00797185	-14.159	-0.00199261		-60.4777	-0.0663333	-72.3731	-0.0883872
	33.7868	0.00798133	-14.0795	-0.00197503		-60.4451	-0.0662767	-72.3613	-0.088771
	33.8431	0.00799024	-13.9991	-0.00195745		-60.4155	-0.0661729	-72.3496	-0.0891463
	33.9046	0.00799862	-13.9191	-0.00193976		-60.3842	-0.0660322	-72.3378	-0.089513
	33.963	0.00800613	-13.8392	-0.00192194		-60.353	-0.0658875	-72.3254	-0.0898914
	34.0216	0.008013	-13.7588	-0.00190454		-60.3214	-0.0657482	-72.3142	-0.0902772
	34.0795	0.00801964	-13.6789	-0.00188766		-60.2899	-0.0656288	-72.3023	-0.0906516
	34.1378	0.00802493	-13.5987	-0.00187124		-60.2583	-0.065538	-72.2905	-0.0910172
	34.1963	0.00803029	-13.5185	-0.00185413		-60.2266	-0.0654816	-72.2786	-0.0914069
	34.2545	0.00803541	-13.4387	-0.00183573		-60.1952	-0.0654425	-72.2666	-0.0918061
	34.3125	0.00804065	-13.3577	-0.001816		-60.1635	-0.0653983	-72.2548	-0.0921986
	34.37	0.00804641	-13.2772	-0.00179563		-60.1303	-0.0653505	-72.2429	-0.0925794
	34.4276	0.00805282	-13.1968	-0.00177485		-60.1002	-0.0653155	-72.231	-0.0929546
	34.4858	0.00806009	-13.1161	-0.00175447		-60.0682	-0.0652823	-72.2191	-0.0933333
	34.5433	0.00806789	-13.0358	-0.00173421		-60.0365	-0.065247	-72.2071	-0.0937654
	34.6009	0.00807593	-12.9553	-0.00171384		-60.0046	-0.0651916	-72.1952	-0.094205
	34.6591	0.00808431	-12.8741	-0.00169289		-59.9725	-0.0651329	-72.1833	-0.0946427
	34.7162	0.00809374	-12.7931	-0.00167181		-59.9404	-0.0650496	-72.1712	-0.0950753
	34.7737	0.00810439	-12.7112	-0.00165144		-59.9082	-0.0649762	-72.1592	-0.0955033
	34.8312	0.00811493	-12.6305	-0.00163089		-59.8759	-0.0648971	-72.1471	-0.0959259
	34.8852	0.00812599	-12.5499	-0.00161023		-59.8436	-0.0647807	-72.1352	-0.0963483
	34.9456	0.00813618	-12.4689	-0.00158985		-59.8112	-0.0646451	-72.1231	-0.0967724
	35.0027	0.00814601	-12.3885	-0.00156837		-59.7789	-0.0644943	-72.111	-0.0972061
	35.0567	0.00815649	-12.307	-0.00154649		-59.7462	-0.064332	-72.0989	-0.0976409
	35.1161	0.00816767	-12.2215	-0.00152547		-59.7135	-0.0641641	-72.0867	-0.0980745
	35.1729	0.00817983	-12.1448	-0.00150475		-59.6811	-0.0640104	-72.0746	-0.0984826
	35.23	0.00819171	-12.0635	-0.00148414		-59.6483	-0.0638784	-72.0625	-0.0988625
	35.2867	0.00820399	-11.9825	-0.00146423		-59.6157	-0.0637927	-72.0503	-0.0992294
	35.3431	0.00821546	-11.9013	-0.0014445		-59.5831	-0.0637503	-72.0375	-0.0995956
	35.3993	0.0082278	-11.8192	-0.00142436		-59.5484	-0.0637145	-72.026	-0.0999593
	35.4557	0.00824061	-11.7378	-0.00140457		-59.5172	-0.0637121	-72.0138	-0.100313
	35.5123	0.00825201	-11.6566	-0.00138443		-59.4843	-0.063728	-72.0015	-0.100649
	35.5689	0.00826284	-11.5749	-0.00136388		-59.4513	-0.0637051	-71.9893	-0.100976
	35.6252	0.00827245	-11.4936	-0.00134345		-59.4184	-0.063639	-71.9771	-0.101278
	35.6813	0.00828159	-11.4111	-0.00132365		-59.385	-0.063494	-71.9649	-0.101551
	35.7374	0.00829043	-11.3252	-0.00130392		-59.3517	-0.0632895	-71.9526	-0.101788
	35.7929	0.00829986	-11.2477	-0.00128454		-59.3183	-0.063056	-71.9402	-0.101984
	35.8492	0.00830918	-11.1661	-0.00126509		-59.2847	-0.062852	-71.928	-0.102168
	35.9051	0.00831791	-11.0848	-0.00124559		-59.2513	-0.0626785	-71.9156	-0.10232
	35.9607	0.00832757	-11.0028	-0.00122691		-59.2178	-0.0625466	-71.9033	-0.102476
	36.0136	0.00833735	-10.9205	-0.00120927		-59.1843	-0.0624551	-71.8909	-0.102657
	36.0718	0.00834661	-10.8389	-0.00119204		-59.1507	-0.0623836	-71.8784	-0.102916
	36.1271	0.00835575	-10.7526	-0.00117446		-59.1169	-0.0623015	-71.8661	-0.103191
	36.1827	0.00836553	-10.6749	-0.001157		-59.0831	-0.0621425	-71.8536	-0.103491
	36.2379	0.00837565	-10.5933	-0.00114		-59.0495	-0.061912	-71.8413	-0.103832
	36.2934	0.00838549	-10.5106	-0.00112323		-59.0155	-0.0616741	-71.8289	-0.104166
	36.3482	0.00839661	-10.4283	-0.00110664		-58.9818	-0.0614349	-71.8163	-0.104496
	36.4032	0.00840784	-10.3459	-0.00109		-58.9476	-0.0611991	-71.8039	-0.104797
	36.4586	0.00841861	-10.2634	-0.00107329		-58.9133	-0.0609858	-71.7914	-0.10506
	36.5133	0.00843066	-10.1817	-0.00105653		-58.8793	-0.0607958	-71.7788	-0.105297
	36.5685	0.0084433	-10.0991	-0.00103947		-58.8451	-0.0606659	-71.7664	-0.105496
	36.6236	0.00845534	-10.0166	-0.00102137		-58.8107	-0.0605813	-71.7538	-0.105692
	36.678	0.00846693	-9.93411	-0.00100262		-58.7763	-0.0605339	-71.7412	-0.105891
	36.7326	0.00847851	-9.85103	-0.000984053		-58.7417	-0.0604896	-71.7287	-0.106085
	36.7872	0.00848963	-9.76844	-0.000965949		-58.7071	-0.060435	-71.716	-0.106286
	36.8416	0.00850052	-9.68619	-0.000947322		-58.6724	-0.0603696	-71.7034	-0.106501
	36.8963	0.00851169	-9.60365	-0.000927821		-58.6377	-0.0602809	-71.6902	-0.106718
	36.9505	0.0085224	-9.52173	-0.00090803		-58.6033	-0.0601675	-71.6781	-0.106899
	37.0046	0.00853352	-9.43857	-0.000889227		-58.5685	-0.0600252	-71.6655	-0.107057
	37.0586	0.00854534	-9.35564	-0.000871648		-58.5336	-0.0598595	-71.6528	-0.107213
	37.1125	0.00855692	-9.27333	-0.000854185		-58.497	-0.0596732	-71.6401	-0.107368
	37.1642	0.00856886	-9.19046	-0.00083643		-58.4636	-0.0594323	-71.6274	-0.107531
	37.2206	0.0085812	-9.10794	-0.000818618		-58.4287	-0.0591727	-71.6146	-0.10769
	37.2745	0.00859406	-9.02485	-0.000802086		-58.3937	-0.0589112	-71.6013	-0.107832
	37.3285	0.0086071	-8.94146	-0.000786311		-58.3582	-0.0586728	-71.5892	-0.107973
	37.382	0.00862014	-8.85857	-0.000771758		-58.3231	-0.0584589	-71.5763	-0.108104
	37.436	0.00863213	-8.77537	-0.000757322		-58.2877	-0.058287	-71.5636	-0.108227
	37.4894	0.00864325	-8.6924	-0.00074306		-58.2523	-0.0581258	-71.5507	-0.108334
	37.5427	0.00865425	-8.60965	-0.000730021		-58.217	-0.0579947	-71.5379	-0.108423
	37.5965	0.00866409	-8.52595	-0.000718088		-58.1812	-0.0579085	-71.5251	-0.108497
	37.6498	0.00867364	-8.443	-0.000707202		-58.1454	-0.0578372	-71.5122	-0.10855
	37.7026	0.00868295	-8.35962	-0.000696841		-58.1097	-0.0577775	-71.4993	-0.108594
	37.756	0.00869186	-8.2762	-0.000686538		-58.0737	-0.0577012	-71.4864	-0.108641
	37.8091	0.00870018	-8.18915	-0.000675885		-58.0382	-0.0576052	-71.4734	-0.108712
	37.8623	0.00870827	-8.11032	-0.000665349		-58.0023	-0.0574565	-71.4598	-0.10882
	37.9152	0.00871642	-8.02706	-0.000654638		-57.9663	-0.0572858	-71.4475	-0.108961
	37.9675	0.00872416	-7.94377	-0.000643287		-57.9303	-0.0571088	-71.4346	-0.109115
	38.0204	0.00873225	-7.85978	-0.000631761		-57.894	-0.056927	-71.4216	-0.109255
	38.0729	0.0087397	-7.77282	-0.000619828		-57.8578	-0.0567672	-71.4085	-0.109383
	38.1231	0.0087471	-7.69383	-0.000608186		-57.8216	-0.0566103	-71.3955	-0.109497
	38.1787	0.0087553	-7.61001	-0.000597708		-57.7852	-0.0564209	-71.3825	-0.10962
	38.2312	0.0087638	-7.52655	-0.000587638		-57.749	-0.0562316	-71.3695	-0.109747
	38.2837	0.008773	-7.4424	-0.000576985		-57.7123	-0.0560601	-71.3564	-0.109866
	38.3362	0.00878167	-7.35861	-0.000565692		-57.6757	-0.055937	-71.3433	-0.109968
	38.3881	0.00879058	-7.27532	-0.000554108		-57.6392	-0.0558615	-71.3301	-0.110055
	38.4405	0.00879949	-7.19134	-0.00054235		-57.6023	-0.0558326	-71.3171	-0.110132
	38.4928	0.00880822	-7.10799	-0.000530358		-57.5655	-0.0557909	-71.3039	-0.110218
	38.5447	0.00881689	-7.02435	-0.000518017		-57.5286	-0.0557218	-71.2907	-0.110305
	38.5965	0.00882498	-6.94001	-0.000505095		-57.4915	-0.0555998	-71.2775	-0.110393
	38.6482	0.00883307	-6.85657	-0.000491706		-57.4546	-0.0554002	-71.2642	-0.110461
	38.7	0.00884064	-6.77283	-0.000478609		-57.4174	-0.0551678	-71.251	-0.110493
	38.7518	0.00884856	-6.68934	-0.000466501		-57.3784	-0.0549704	-71.2378	-0.110501
	38.8032	0.00885624	-6.60608	-0.000454393		-57.3433	-0.0548745	-71.2245	-0.110465
	38.855	0.00886393	-6.52173	-0.000441587		-57.3057	-0.0548858	-71.2113	-0.110373
	38.9061	0.00887149	-6.43761	-0.000429246		-57.2683	-0.0548945	-71.1974	-0.11029
	38.9576	0.0088779	-6.35374	-0.000417546		-57.231	-0.0548912	-71.1847	-0.110225
	39.0094	0.00888424	-6.2697	-0.000406078		-57.1933	-0.0548642	-71.1714	-0.110196
	39.0606	0.00889006	-6.18617	-0.000395135		-57.1559	-0.0548079	-71.1573	-0.110211
	39.1122	0.00889617	-6.10181	-0.000384773		-57.1182	-0.0546933	-71.1447	-0.11024
	39.1609	0.00890229	-6.01743	-0.000374179		-57.0803	-0.0544974	-71.1313	-0.110272
	39.2142	0.00890822	-5.93315	-0.00036504		-57.0424	-0.0542971	-71.1179	-0.110311
	39.2653	0.00891393	-5.84844	-0.000357181		-57.0043	-0.0541011	-71.1045	-0.110346
	39.3162	0.00892016	-5.76478	-0.000349206		-56.9663	-0.0539363	-71.091	-0.110359
	39.3669	0.00892743	-5.68097	-0.000340358		-56.9282	-0.0538037	-71.0775	-0.110336
	39.4179	0.00893558	-5.59659	-0.000331627		-56.8899	-0.0537082	-71.0641	-0.110307
	39.4684	0.00894548	-5.51273	-0.000323244		-56.8519	-0.0536339	-71.0505	-0.110282
	39.5188	0.00895957	-5.42816	-0.000315095		-56.8135	-0.0535706	-71.037	-0.110289
	39.5693	0.00897522	-5.34398	-0.000306887		-56.775	-0.0535052	-71.0235	-0.110295
	39.6197	0.00899112	-5.26032	-0.000298447		-56.7366	-0.0534283	-71.0099	-0.110284
	39.6703	0.00900445	-5.17568	-0.000290413		-56.698	-0.0533473	-70.9964	-0.110252
	39.7181	0.00901772	-5.0917	-0.000283079		-56.6595	-0.0532695	-70.9828	-0.110212
	39.7708	0.00903058	-5.00716	-0.000276094		-56.6209	-0.0531578	-70.9693	-0.110176
	39.8211	0.00904333	-4.92247	-0.000268934		-56.5818	-0.0530127	-70.9557	-0.11016
	39.8711	0.00905497	-4.83829	-0.00026189		-56.543	-0.0528576	-70.9419	-0.110144
	39.9214	0.00906621	-4.74936	-0.000254381		-56.5041	-0.0527031	-70.9283	-0.110139
	39.9716	0.00907709	-4.66932	-0.000247163		-56.4651	-0.0525605	-70.9147	-0.110149
	40.0213	0.00908664	-4.58481	-0.000240178		-56.4261	-0.0524598	-70.9009	-0.11018
	40.0712	0.00909549	-4.49987	-0.000232959		-56.3867	-0.0523778	-70.8873	-0.110224
	40.121	0.00910492	-4.41559	-0.000225625		-56.3472	-0.0523046	-70.8734	-0.110257
	40.1702	0.00911511	-4.33102	-0.000217243		-56.3058	-0.0522379	-70.8596	-0.110286
	40.22	0.0091243	-4.24643	-0.00020886		-56.2682	-0.0521561	-70.8458	-0.110265
	40.2695	0.00913397	-4.16277	-0.000200536		-56.2289	-0.0520793	-70.8319	-0.110228
	40.3189	0.00914782	-4.07801	-0.00019227		-56.1893	-0.0520011	-70.8182	-0.110185
	40.368	0.00915806	-3.99323	-0.000184353		-56.1496	-0.0519505	-70.8044	-0.110134
	40.417	0.00916959	-3.90843	-0.000176262		-56.11	-0.0518704	-70.7905	-0.110082
	40.4664	0.00918228	-3.82375	-0.000168229		-56.0699	-0.0517332	-70.7767	-0.110037
	40.5157	0.00919526	-3.73974	-0.000160545		-56.03	-0.0515881	-70.7628	-0.110023
	40.5649	0.00920836	-3.65516	-0.000154491		-55.9903	-0.0514169	-70.7489	-0.110036
	40.6144	0.00922186	-3.56989	-0.000148787		-55.95	-0.0512113	-70.7351	-0.110077
	40.6633	0.00923461	-3.48515	-0.000142733		-55.91	-0.0509906	-70.721	-0.110116
	40.7122	0.00924649	-3.40039	-0.000136562		-55.8697	-0.0507725	-70.7071	-0.110108
	40.761	0.00925784	-3.31561	-0.00013045		-55.8291	-0.0505784	-70.6931	-0.110061
	40.8094	0.00926919	-3.2269	-0.000124746		-55.7867	-0.0504011	-70.6784	-0.110019
	40.8583	0.00927996	-3.14602	-0.000119216		-55.748	-0.0502299	-70.6651	-0.110016
	40.9071	0.00929032	-3.06175	-0.000113744		-55.7075	-0.0500525	-70.651	-0.110063
	40.9554	0.00930126	-2.97706	-0.00010833		-55.6667	-0.049883	-70.6362	-0.110119
	41.0038	0.00931261	-2.89181	-0.000103033		-55.6257	-0.0497165	-70.6228	-0.110197
	41.052	0.00932414	-2.80722	-9.78523e-05		-55.5851	-0.0495843	-70.6086	-0.110281
	41.1003	0.00933584	-2.72262	-9.28461e-05		-55.5442	-0.0494833	-70.5945	-0.110369
	41.1488	0.009349	-2.63802	-8.77818e-05		-55.501	-0.0493795	-70.5803	-0.110477
	41.1967	0.00936279	-2.5534	-8.16115e-05		-55.4623	-0.0492586	-70.5662	-0.110611
	41.2446	0.00937665	-2.46782	-7.55576e-05		-55.421	-0.0491203	-70.5521	-0.110747
	41.2925	0.0093905	-2.38318	-6.96783e-05		-55.3796	-0.048984	-70.5379	-0.110886
	41.3404	0.00940447	-2.29839	-6.36244e-05		-55.3384	-0.0488907	-70.5237	-0.11102
	41.3887	0.00941937	-2.21318	-5.72794e-05		-55.2968	-0.0488027	-70.5094	-0.111143
	41.4364	0.00943468	-2.12892	-5.08762e-05		-55.2555	-0.048718	-70.4952	-0.111226
	41.4843	0.00945017	-2.04356	-4.42984e-05		-55.2139	-0.0486342	-70.481	-0.11126
	41.5321	0.0094653	-1.95846	-3.7022e-05		-55.1718	-0.0485568	-70.4666	-0.111282
	41.5795	0.0094798	-1.87349	-3.09099e-05		-55.13	-0.0484961	-70.4522	-0.11131
	41.6271	0.00949511	-1.78838	-2.47978e-05		-55.0879	-0.0483913	-70.4378	-0.11134
	41.6746	0.00951146	-1.70407	-1.90349e-05		-55.0436	-0.0482409	-70.4235	-0.111383
	41.722	0.00952706	-1.61948	-1.37959e-05		-55.0037	-0.0480625	-70.4091	-0.111461
	41.7695	0.00954156	-1.52986	-9.13909e-06		-54.9615	-0.0478735	-70.3947	-0.111577
	41.8165	0.00955576	-1.4492	-5.70465e-06		-54.9195	-0.0476631	-70.3795	-0.111696
	41.8637	0.00956886	-1.36419	-3.37622e-06		-54.8772	-0.0474398	-70.3657	-0.111824
	41.9107	0.00957753	-1.27944	-2.21201e-06		-54.8347	-0.0472188	-70.3512	-0.111947
	41.9576	0.00958463	-1.19496	-8.73161e-07		-54.7923	-0.0470114	-70.3368	-0.112081
	42.0049	0.00959121	-1.10965	2.91054e-07		-54.7475	-0.0468264	-70.3224	-0.11223
	42.0492	0.00959965	-1.02462	1.57169e-06		-54.7072	-0.0466541	-70.3078	-0.112393
	42.0981	0.00960763	-0.939304	3.14338e-06		-54.6645	-0.0465032	-70.2933	-0.112526
	42.145	0.00961543	-0.853852	4.77328e-06		-54.6213	-0.0464002	-70.2787	-0.112643
	42.1917	0.00962305	-0.769484	7.62561e-06		-54.5785	-0.0463306	-70.2641	-0.112751
	42.2386	0.00963161	-0.684296	1.08854e-05		-54.5355	-0.0462712	-70.2495	-0.112857
	42.2855	0.00964028	-0.599241	1.33885e-05		-54.4922	-0.0462065	-70.2349	-0.112957
	42.3317	0.00965012	-0.514592	1.50184e-05		-54.4489	-0.0461641	-70.2202	-0.113036
	42.3782	0.00966112	-0.428716	1.69393e-05		-54.4053	-0.0460703	-70.2056	-0.113083
	42.4246	0.00967311	-0.344062	1.9326e-05		-54.3619	-0.045935	-70.1908	-0.113105
	42.4707	0.00968557	-0.259136	2.14798e-05		-54.3182	-0.0457691	-70.176	-0.113121
	42.517	0.0096975	-0.174479	2.28768e-05		-54.2743	-0.0455788	-70.1613	-0.113142
	42.5632	0.00970944	-0.0899577	2.33425e-05		-54.231	-0.0453898	-70.1465	-0.113212
	42.6092	0.00972009	0	2.35171e-05		-54.1873	-0.045214	-70.1318	-0.113305
	42.6551	0.00972684	0	3.01532e-05		-54.1434	-0.0450619	-70.117	-0.113399
	42.7008	0.0097361	0.0885965	3.75459e-05		-54.0997	-0.044935	-70.1021	-0.113495
	42.7469	0.00974396	0.173392	4.51133e-05		-54.0554	-0.0448538	-70.0873	-0.113584
	42.7927	0.00975007	0.258728	5.26807e-05		-54.0113	-0.0448332	-70.0717	-0.113653
	42.8383	0.00975502	0.343652	6.01899e-05		-53.9673	-0.0448087	-70.0576	-0.113714
	42.8842	0.00976002	0.428851	6.88633e-05		-53.9228	-0.0447769	-70.0427	-0.113758
	42.9297	0.00976503	0.513641	7.82352e-05		-53.8784	-0.0447329	-70.0277	-0.11381
	42.9753	0.00977132	0.598153	8.77236e-05		-53.8337	-0.0447034	-70.0128	-0.113854
	43.021	0.00977836	0.683344	9.7503e-05		-53.7888	-0.0446761	-69.9978	-0.113934
	43.0661	0.00978575	0.767986	0.000108505		-53.742	-0.0446295	-69.9828	-0.114018
	43.1116	0.00979355	0.853447	0.000120147		-53.6994	-0.0445476	-69.9679	-0.114113
	43.157	0.00980246	0.939034	0.000132546		-53.6543	-0.0444433	-69.9528	-0.114199
	43.2022	0.00981235	1.02367	0.000145003		-53.6091	-0.0443394	-69.9376	-0.114258
	43.2473	0.00982173	1.10857	0.000157111		-53.5638	-0.0442284	-69.9218	-0.114304
	43.2921	0.00983121	1.19346	0.000168928		-53.5188	-0.0441136	-69.9074	-0.114314
	43.3372	0.00984059	1.27835	0.000181152		-53.4735	-0.0439927	-69.8923	-0.114313
	43.3824	0.00984967	1.36391	0.000193493		-53.4282	-0.0438657	-69.8772	-0.114311
	43.4271	0.00985817	1.44879	0.000205775		-53.3808	-0.0437247	-69.8621	-0.114305
	43.4696	0.00986672	1.53339	0.000218174		-53.3372	-0.0435666	-69.8469	-0.114279
	43.5162	0.00987528	1.61812	0.000230806		-53.2915	-0.0434069	-69.8317	-0.114233
	43.561	0.00988302	1.70271	0.000244311		-53.2436	-0.0432337	-69.8157	-0.114175
	43.6059	0.00989071	1.7881	0.000258572		-53.1998	-0.0430306	-69.8012	-0.114116
	43.6502	0.00989734	1.87295	0.000274173		-53.1539	-0.0428599	-69.7859	-0.114062
	43.6948	0.0099038	1.95778	0.000290821		-53.1078	-0.0427098	-69.7706	-0.114034
	43.7394	0.00991044	2.04247	0.000308168		-53.0613	-0.0425663	-69.7553	-0.114029
	43.7834	0.00991667	2.12715	0.000326737		-53.015	-0.0424513	-69.7399	-0.114006
	43.8279	0.00992272	2.21196	0.000346063		-52.9684	-0.04234	-69.7246	-0.113964
	43.8722	0.00992895	2.29771	0.000366029		-52.9197	-0.0422368	-69.7092	-0.113921
	43.9164	0.00993553	2.38277	0.00038617		-52.8755	-0.042184	-69.6938	-0.113879
	43.9605	0.00994275	2.46795	0.000406311		-52.8287	-0.0421412	-69.6783	-0.113835
	44.0043	0.00995049	2.55272	0.000426859		-52.7821	-0.042123	-69.6628	-0.113797
	44.0481	0.00995753	2.63232	0.00044799		-52.7351	-0.042096	-69.6473	-0.113751
	44.0921	0.00996452	2.72208	0.000469004		-52.6879	-0.0420642	-69.6318	-0.113685
	44.1358	0.00997214	2.80681	0.000489727		-52.6411	-0.0420172	-69.6163	-0.113596
	44.1798	0.00997994	2.8914	0.000510683		-52.5938	-0.0419671	-69.6008	-0.113494
	44.2233	0.00998716	2.97638	0.000531231		-52.5466	-0.0419064	-69.5852	-0.113398
	44.2646	0.0099938	3.06012	0.000552245		-52.4993	-0.0418262	-69.5696	-0.113324
	44.3105	0.00999973	3.14507	0.000573551		-52.4516	-0.041747	-69.554	-0.11329
	44.3539	0.0100054	3.22595	0.00059439		-52.4042	-0.0416857	-69.5383	-0.113268
	44.3975	0.0100111	3.31467	0.000614414		-52.3565	-0.0416395	-69.5228	-0.113236
	44.441	0.0100169	3.39958	0.00063473		-52.3086	-0.0415804	-69.5071	-0.113197
	44.4841	0.0100226	3.48433	0.00065458		-52.2607	-0.0415045	-69.4905	-0.113122
	44.5274	0.0100274	3.56894	0.000673789		-52.2124	-0.0413569	-69.4756	-0.113048
	44.5705	0.0100321	3.65421	0.000692883		-52.164	-0.0411742	-69.4598	-0.112988
	44.6136	0.0100371	3.73852	0.000712034		-52.1159	-0.041011	-69.4441	-0.112946
	44.6568	0.0100424	3.82321	0.000730836		-52.0676	-0.0408709	-69.4283	-0.112917
	44.6997	0.0100483	3.9083	0.000749929		-52.0193	-0.0407492	-69.4124	-0.112897
	44.7426	0.0100556	3.99242	0.000769837		-51.9708	-0.0406397	-69.3965	-0.112869
	44.7853	0.010063	4.07706	0.000790211		-51.9219	-0.0405331	-69.3806	-0.112833
	44.8279	0.0100702	4.16128	0.000810934		-51.8733	-0.0404254	-69.3647	-0.112796
	44.8709	0.010078	4.24576	0.000832588		-51.8243	-0.0403022	-69.3488	-0.112753
	44.9136	0.0100861	4.33062	0.000855174		-51.7755	-0.0401653	-69.3329	-0.112718
	44.9561	0.0100942	4.41492	0.000877585		-51.7268	-0.0400184	-69.317	-0.1127
	44.9988	0.0101025	4.49974	0.000900404		-51.6772	-0.0398823	-69.3011	-0.112677
	45.0411	0.0101104	4.58414	0.000922291		-51.628	-0.0397477	-69.2842	-0.11265
	45.0835	0.0101171	4.6677	0.000943771		-51.5785	-0.0396289	-69.269	-0.112602
	45.1261	0.0101227	4.75247	0.000965542		-51.529	-0.0395165	-69.253	-0.112547
	45.1682	0.0101274	4.83721	0.000987895		-51.4796	-0.0394108	-69.2369	-0.112486
	45.2107	0.010132	4.92193	0.00101001		-51.4272	-0.0393167	-69.2208	-0.112453
	45.2529	0.0101366	5.00258	0.00103173		-51.3796	-0.0392399	-69.2046	-0.112417
	45.2945	0.0101415	5.09009	0.00105327		-51.3296	-0.0391508	-69.1884	-0.112376
	45.3368	0.0101459	5.17434	0.00107521		-51.2793	-0.0390113	-69.1714	-0.112323
	45.3787	0.0101501	5.2591	0.00109791		-51.2296	-0.0388302	-69.1559	-0.112265
	45.4206	0.0101541	5.34358	0.00112096		-51.1792	-0.0386597	-69.1397	-0.112209
	45.4626	0.0101584	5.4283	0.00114396		-51.1288	-0.0385128	-69.1235	-0.112151
	45.504	0.0101636	5.51191	0.00116724		-51.0787	-0.0384172	-69.1072	-0.112098
	45.5458	0.0101687	5.59565	0.00119012		-51.0278	-0.0383547	-69.091	-0.112053
	45.5875	0.0101733	5.68016	0.0012127		-50.9771	-0.0382865	-69.0747	-0.112032
	45.629	0.010178	5.76411	0.00123558		-50.9241	-0.0381965	-69.0583	-0.112046
	45.6708	0.0101842	5.84857	0.00125782		-50.8754	-0.0380826	-69.042	-0.112089
	45.7123	0.0101911	5.93248	0.00127959		-50.8245	-0.0379669	-69.0256	-0.112135
	45.7518	0.0101972	6.01608	0.00130054		-50.7733	-0.0378235	-69.0091	-0.112172
	45.7953	0.0102028	6.10033	0.0013208		-50.7218	-0.0376754	-68.9927	-0.112177
	45.8362	0.0102081	6.18443	0.00134059		-50.6706	-0.0375317	-68.9762	-0.112157
	45.8776	0.0102132	6.26863	0.00136056		-50.6191	-0.037392	-68.9597	-0.11214
	45.919	0.0102188	6.35293	0.00138099		-50.5675	-0.037257	-68.9432	-0.11212
	45.9599	0.0102233	6.43667	0.00140049		-50.513	-0.0371236	-68.9266	-0.112053
	45.999	0.0102266	6.52092	0.00141953		-50.4634	-0.0369474	-68.9101	-0.111979
	46.0417	0.0102293	6.60488	0.00143891		-50.4117	-0.0367579	-68.8925	-0.111916
	46.0826	0.0102329	6.68827	0.00145841		-50.3595	-0.0365288	-68.8759	-0.111857
	46.1235	0.0102369	6.77257	0.00147803		-50.3073	-0.0362852	-68.8601	-0.111813
	46.1643	0.0102406	6.85643	0.00149782		-50.2554	-0.0360355	-68.8435	-0.111774
	46.2053	0.0102444	6.94	0.00151785		-50.2031	-0.0357905	-68.8269	-0.111738
	46.2458	0.0102482	7.02355	0.00153711		-50.1504	-0.0355558	-68.8102	-0.111706
	46.2842	0.0102525	7.10665	0.0015569		-50.0979	-0.0353493	-68.7934	-0.111666
	46.3271	0.0102578	7.1904	0.00157722		-50.0449	-0.0351827	-68.7766	-0.111617
	46.3676	0.0102631	7.27439	0.001598		-49.9924	-0.0350388	-68.7598	-0.111551
	46.4082	0.0102687	7.35794	0.00161948		-49.9394	-0.0349042	-68.7431	-0.111475
	46.4488	0.0102745	7.44159	0.00164073		-49.8861	-0.0347999	-68.7263	-0.111372
	46.4887	0.0102797	7.52482	0.00166104		-49.8328	-0.0347447	-68.7092	-0.111255
	46.5288	0.0102847	7.60814	0.00168113		-49.7792	-0.0347252	-68.6924	-0.111181
	46.5692	0.0102897	7.6921	0.0017022		-49.7256	-0.0347408	-68.6754	-0.111118
	46.6093	0.0102946	7.77576	0.00172362		-49.672	-0.0347923	-68.6576	-0.111057
	46.6497	0.0102986	7.85965	0.00174527		-49.6184	-0.0348387	-68.6415	-0.111003
	46.6895	0.0103019	7.9435	0.00176594		-49.5648	-0.0348551	-68.6244	-0.110963
	46.7292	0.0103037	8.02653	0.00178596		-49.511	-0.0348411	-68.6074	-0.11092
	46.7691	0.0103037	8.10952	0.00180669		-49.4566	-0.0347664	-68.5904	-0.110882
	46.809	0.0103043	8.19261	0.00182834		-49.4027	-0.0346383	-68.5733	-0.110833
	46.8489	0.0103049	8.27606	0.00185023		-49.3485	-0.034498	-68.5562	-0.110778
	46.8887	0.0103052	8.35962	0.00187118		-49.2941	-0.0343939	-68.5392	-0.110721
	46.9283	0.0103052	8.4422	0.00189127		-49.2398	-0.0342954	-68.522	-0.110663
	46.968	0.0103053	8.52475	0.00191141		-49.1849	-0.0341928	-68.5049	-0.110604
	47.0074	0.0103066	8.60793	0.0019319		-49.1303	-0.0340541	-68.4876	-0.110542
	47.047	0.0103095	8.69067	0.00195332		-49.0752	-0.0338855	-68.4704	-0.110482
	47.0867	0.0103148	8.7743	0.00197445		-49.02	-0.0337132	-68.4532	-0.110391
	47.1259	0.0103206	8.85777	0.00199506		-48.9651	-0.0335346	-68.4358	-0.11031
	47.1654	0.0103271	8.94054	0.00201485		-48.9096	-0.0333388	-68.4186	-0.110254
	47.2047	0.0103337	9.02366	0.00203447		-48.8541	-0.0331425	-68.4011	-0.110223
	47.2435	0.0103404	9.10662	0.00205472		-48.7986	-0.0329439	-68.3836	-0.110197
	47.2828	0.0103473	9.18966	0.00207463		-48.7428	-0.0327625	-68.3663	-0.110172
	47.3219	0.0103538	9.2728	0.00209419		-48.6874	-0.0326166	-68.348	-0.110149
	47.3609	0.0103603	9.35538	0.00211346		-48.6316	-0.0325086	-68.3314	-0.110119
	47.3999	0.0103668	9.43831	0.00213284		-48.5755	-0.0324117	-68.314	-0.110101
	47.4386	0.0103734	9.5208	0.00215246		-48.5195	-0.0323254	-68.2964	-0.110084
	47.4775	0.0103797	9.60273	0.00217243		-48.4631	-0.0322307	-68.279	-0.110063
	47.5162	0.0103863	9.6858	0.00219315		-48.4068	-0.0321323	-68.2615	-0.110032
	47.5551	0.0103926	9.7683	0.0022144		-48.3507	-0.032049	-68.2439	-0.109988
	47.5941	0.0103981	9.85051	0.00223547		-48.294	-0.031983	-68.2263	-0.10993
	47.6326	0.0104033	9.93266	0.00225689		-48.2372	-0.031921	-68.2086	-0.109852
	47.671	0.010408	10.0145	0.00227814		-48.1802	-0.0318458	-68.191	-0.109775
	47.7096	0.0104123	10.0973	0.00229927		-48.1228	-0.031718	-68.1733	-0.109697
	47.7479	0.0104162	10.1802	0.00232034		-48.0658	-0.031528	-68.1555	-0.109648
	47.7866	0.0104198	10.2627	0.00234188		-48.0085	-0.0313324	-68.1379	-0.109603
	47.8251	0.0104233	10.3456	0.00236272		-47.9512	-0.0311552	-68.1201	-0.109561
	47.8632	0.0104276	10.428	0.00238239		-47.8909	-0.031032	-68.1022	-0.109539
	47.9014	0.0104331	10.51	0.00240271		-47.8358	-0.0309447	-68.0844	-0.109573
	47.9395	0.0104387	10.5921	0.00242378		-47.7782	-0.0308731	-68.0664	-0.109624
	47.9776	0.0104442	10.674	0.00244462		-47.7205	-0.0307935	-68.0486	-0.109667
	48.0159	0.0104499	10.7525	0.00246528		-47.6623	-0.0306761	-68.0307	-0.10969
	48.0538	0.0104553	10.8386	0.00248618		-47.6045	-0.0305558	-68.0127	-0.109667
	48.0917	0.0104603	10.92	0.00250731		-47.5462	-0.0304562	-67.9949	-0.109633
	48.1295	0.0104611	11.0019	0.00252932		-47.4876	-0.0303789	-67.9769	-0.109584
	48.1672	0.0104645	11.0835	0.00255237		-47.4294	-0.030309	-67.9588	-0.109529
	48.2051	0.0104677	11.1656	0.0025753		-47.3706	-0.0302268	-67.9408	-0.109475
	48.2428	0.0104707	11.2473	0.00259765		-47.3117	-0.0301195	-67.9227	-0.109416
	48.2807	0.0104742	11.3284	0.0026196		-47.2529	-0.0299985	-67.9047	-0.109362
	48.3165	0.0104775	11.4103	0.00264131		-47.1935	-0.0298474	-67.8865	-0.109309
	48.3555	0.0104803	11.488	0.00266314		-47.1343	-0.0296543	-67.8682	-0.109285
	48.3931	0.0104839	11.5734	0.00268497		-47.0747	-0.0294194	-67.8502	-0.109282
	48.4308	0.0104884	11.6556	0.00270697		-47.0152	-0.0291539	-67.832	-0.109268
	48.4683	0.010493	11.7372	0.00272863		-46.9558	-0.0288778	-67.8136	-0.109245
	48.5058	0.0104973	11.8192	0.00274982		-46.8957	-0.0286121	-67.7954	-0.109213
	48.5428	0.0105015	11.9008	0.0027706		-46.8362	-0.0283653	-67.777	-0.109179
	48.5798	0.0105046	11.9816	0.00279185		-46.7764	-0.0281862	-67.7586	-0.109147
	48.6172	0.0105079	12.0629	0.00281367		-46.7159	-0.0280365	-67.7403	-0.109129
	48.6542	0.0105121	12.1443	0.00283504		-46.6561	-0.0279355	-67.7218	-0.109112
	48.6914	0.0105157	12.2253	0.00285594		-46.5957	-0.0278439	-67.7035	-0.109095
	48.7283	0.0105186	12.3068	0.00288009		-46.5351	-0.0277162	-67.6851	-0.109026
	48.7649	0.0105203	12.3873	0.00290128		-46.4715	-0.0275465	-67.6666	-0.108946
	48.8019	0.0105211	12.4682	0.00292276		-46.4134	-0.0273763	-67.6482	-0.10885
	48.8388	0.0105207	12.5494	0.00294482		-46.3525	-0.0272063	-67.6296	-0.108727
	48.8758	0.0105193	12.63	0.00296718		-46.2915	-0.0270547	-67.6111	-0.10859
	48.9129	0.0105158	12.7112	0.00298877		-46.2302	-0.0269362	-67.5925	-0.108432
	48.9495	0.0105102	12.7922	0.00301049		-46.1692	-0.0268079	-67.5729	-0.108322
	48.9862	0.0105042	12.8726	0.00303226		-46.1072	-0.0266743	-67.5552	-0.108237
	49.0226	0.0104972	12.954	0.00305356		-46.0454	-0.0265527	-67.5365	-0.108162
	49.059	0.0104902	13.0306	0.00307423		-45.9806	-0.0264417	-67.5177	-0.108078
	49.0957	0.010483	13.1155	0.00309443		-45.9216	-0.0263549	-67.499	-0.108018
	49.1322	0.0104758	13.1965	0.00311503		-45.86	-0.026289	-67.4792	-0.107959
	49.1685	0.0104686	13.2766	0.00313622		-45.7979	-0.0262391	-67.4614	-0.107898
	49.2047	0.0104613	13.357	0.0031616		-45.7354	-0.0261952	-67.4426	-0.107839
	49.2407	0.0104533	13.4371	0.00318716		-45.6732	-0.0261422	-67.4236	-0.107748
	49.277	0.0104443	13.5172	0.00321224		-45.6105	-0.0260623	-67.4048	-0.107658
	49.3131	0.0104358	13.5982	0.00323489		-45.5477	-0.025948	-67.3859	-0.107574
	49.3491	0.0104271	13.6783	0.00325794		-45.4853	-0.0258149	-67.3669	-0.107487
	49.3853	0.010418	13.7586	0.0032814		-45.4219	-0.025667	-67.3471	-0.107378
	49.4211	0.010409	13.8384	0.00330462		-45.3587	-0.0255122	-67.329	-0.10724
	49.4571	0.0103997	13.9179	0.00332744		-45.2924	-0.0253586	-67.31	-0.107103
	49.4933	0.0103912	13.9984	0.00335073		-45.232	-0.0252083	-67.2909	-0.106964
	49.5291	0.0103844	14.0788	0.00337523		-45.1685	-0.0250922	-67.2708	-0.106834
	49.565	0.0103783	14.1589	0.00339939		-45.1047	-0.0250321	-67.2527	-0.106713
	49.6008	0.0103719	14.2391	0.00342337		-45.0407	-0.0249615	-67.2336	-0.106622
	49.6363	0.0103652	14.3187	0.00344806		-44.9767	-0.0248526	-67.2143	-0.106519
	49.6718	0.0103587	14.3983	0.00347344		-44.9121	-0.0247085	-67.195	-0.106396
	49.7056	0.0103524	14.4783	0.00349882		-44.8479	-0.0245653	-67.1757	-0.106258
	49.743	0.0103465	14.5577	0.00352396		-44.7835	-0.0244364	-67.1565	-0.106105
	49.7787	0.0103406	14.6337	0.00354841		-44.7158	-0.0243239	-67.1362	-0.105978
	49.8138	0.0103344	14.7172	0.00357268		-44.6548	-0.0242512	-67.1178	-0.105864
	49.8491	0.0103291	14.7964	0.00359748		-44.5896	-0.0241968	-67.0984	-0.105781
	49.8843	0.0103243	14.8757	0.00362199		-44.5245	-0.0241527	-67.079	-0.105703
	49.9195	0.0103227	14.9548	0.00364632		-44.4597	-0.0241101	-67.0596	-0.10561
	49.9549	0.0103172	15.0342	0.00367077		-44.3941	-0.0240485	-67.0402	-0.105466
	49.9902	0.0103074	15.1133	0.00369574		-44.3289	-0.0239724	-67.0207	-0.105273
	50.0253	0.0103006	15.1925	0.00372083		-44.2632	-0.0238473	-67.0012	-0.105087
	50.0604	0.0102927	15.2717	0.00374644		-44.1971	-0.0236698	-66.9816	-0.104919
	50.0951	0.0102835	15.3507	0.00377223		-44.1315	-0.023489	-66.9619	-0.104794
	50.1302	0.010273	15.4299	0.00379808		-44.0652	-0.023321	-66.9423	-0.104704
	50.1654	0.0102618	15.5055	0.00382439		-43.9989	-0.0231667	-66.9227	-0.104632
	50.2003	0.0102497	15.5883	0.00385047		-43.9328	-0.0230363	-66.9029	-0.104573
	50.235	0.0102371	15.6674	0.00387614		-43.866	-0.0229313	-66.8823	-0.104521
	50.2695	0.0102243	15.7462	0.00390198		-43.7995	-0.0228502	-66.8634	-0.104481
	50.3042	0.0102095	15.8242	0.00392824		-43.7327	-0.022797	-66.8436	-0.104404
	50.3389	0.0101914	15.9032	0.00395478		-43.6654	-0.0227017	-66.8238	-0.104289
	50.3736	0.0101769	15.9819	0.00398086		-43.5987	-0.0226158	-66.8039	-0.104169
	50.4081	0.0101619	16.0564	0.00400682		-43.5316	-0.0225357	-66.7841	-0.104063
	50.4425	0.0101464	16.1388	0.00403255		-43.4642	-0.0224663	-66.7642	-0.103978
	50.4768	0.0101313	16.2165	0.00405496		-43.3969	-0.0223855	-66.7442	-0.103957
	50.5114	0.010118	16.2947	0.00408086		-43.3287	-0.0223035	-66.7243	-0.10395
	50.5458	0.0101095	16.3735	0.00410654		-43.261	-0.022231	-66.7042	-0.103936
	50.5802	0.0100997	16.4515	0.0041318		-43.1934	-0.0221651	-66.6843	-0.103927
	50.6146	0.0100904	16.5299	0.00415613		-43.1251	-0.0221157	-66.6643	-0.103884
	50.6486	0.0100807	16.6078	0.00418099		-43.0569	-0.0220647	-66.644	-0.10386
	50.6828	0.0100681	16.6858	0.00420567		-42.9884	-0.0220049	-66.6238	-0.103836
	50.717	0.0100553	16.7644	0.00423047		-42.9194	-0.0219163	-66.6037	-0.103801
	50.7509	0.0100463	16.8421	0.0042559		-42.8506	-0.0218116	-66.5834	-0.103749
	50.7833	0.010037	16.9198	0.00428175		-42.7815	-0.0216922	-66.5633	-0.103689
	50.8189	0.0100268	16.9979	0.00430765		-42.7127	-0.0215585	-66.5429	-0.103591
	50.8525	0.0100163	17.0754	0.00433344		-42.6436	-0.0214134	-66.5216	-0.103473
	50.8864	0.0100068	17.1529	0.00435946		-42.5737	-0.0212545	-66.5023	-0.103316
	50.9203	0.00999834	17.2304	0.00438205		-42.5043	-0.0210898	-66.4818	-0.103134
	50.9541	0.00998961	17.3076	0.00440463		-42.4349	-0.0208895	-66.4605	-0.102988
	50.9879	0.00998122	17.3855	0.00442722		-42.3617	-0.020676	-66.4411	-0.102853
	51.0198	0.00997203	17.4629	0.00445173		-42.2957	-0.0204888	-66.4206	-0.102728
	51.0552	0.00996196	17.5401	0.00447571		-42.225	-0.0203235	-66.4002	-0.102612
	51.0887	0.009952	17.6174	0.00449905		-42.1514	-0.0202033	-66.3795	-0.10251
	51.1205	0.00994216	17.6937	0.00452228		-42.0846	-0.0201171	-66.3589	-0.102447
	51.1558	0.00993163	17.7712	0.00454527		-42.0139	-0.0200303	-66.3384	-0.10239
	51.1891	0.0099201	17.8486	0.00456704		-41.9433	-0.0199461	-66.3177	-0.102335
	51.2226	0.00990829	17.9256	0.00458811		-41.872	-0.0198733	-66.2971	-0.102278
	51.2559	0.00989565	18.0031	0.00461082		-41.8007	-0.0198402	-66.2763	-0.102222
	51.2889	0.00988291	18.0794	0.00463445		-41.7294	-0.0198139	-66.2555	-0.102178
	51.3222	0.00987033	18.1561	0.00466146		-41.6574	-0.019796	-66.2348	-0.102165
	51.3554	0.00985654	18.2292	0.00468899		-41.586	-0.0197442	-66.2139	-0.102169
	51.3886	0.00984024	18.3096	0.00471298		-41.5149	-0.0196247	-66.193	-0.102177
	51.4218	0.00982254	18.3865	0.00473707		-41.4429	-0.019499	-66.1723	-0.102185
	51.4545	0.00980391	18.459	0.00476228		-41.371	-0.0193732	-66.1513	-0.102147
	51.4875	0.00978383	18.5388	0.00478789		-41.2985	-0.0192559	-66.1303	-0.102087
	51.5205	0.00976322	18.6155	0.00481263		-41.2261	-0.0191453	-66.1094	-0.101989
	51.5533	0.00974273	18.6878	0.00483691		-41.1543	-0.0190308	-66.0884	-0.101845
	51.5864	0.00972224	18.768	0.00486077		-41.0812	-0.0188979	-66.0674	-0.101722
	51.6192	0.00970239	18.8444	0.00488441		-41.0086	-0.0187768	-66.0463	-0.101672
	51.6519	0.00968749	18.9197	0.00490827		-40.9356	-0.0186562	-66.0251	-0.101676
	51.6846	0.00967038	18.9958	0.00493249		-40.8619	-0.0185661	-66.004	-0.101679
	51.7171	0.00965478	19.0718	0.00495665		-40.7888	-0.0185076	-65.9826	-0.101662
	51.7498	0.0096411	19.1478	0.00498115		-40.7153	-0.0184338	-65.9614	-0.101598
	51.7826	0.00962864	19.2245	0.00500589		-40.6415	-0.0183308	-65.9402	-0.101505
	51.8148	0.00961636	19.3001	0.00503075		-40.5678	-0.0182055	-65.9189	-0.101384
	51.8473	0.00960489	19.3758	0.00505595		-40.4937	-0.0180626	-65.8976	-0.101252
	51.8797	0.00959476	19.4515	0.00508133		-40.4196	-0.0179243	-65.8761	-0.101111
	51.9121	0.00958638	19.5267	0.00510677		-40.3453	-0.0177715	-65.8546	-0.100961
	51.9446	0.00958044	19.6022	0.00513209		-40.2704	-0.0176096	-65.8334	-0.100845
	51.9768	0.00957939	19.6776	0.00515724		-40.1965	-0.0174853	-65.8119	-0.100763
	52.0089	0.00957579	19.753	0.00518192		-40.1214	-0.0173764	-65.7904	-0.100677
	52.041	0.00957247	19.8283	0.00520608		-40.0464	-0.0172623	-65.7688	-0.100586
	52.073	0.00956903	19.9027	0.00523006		-39.9713	-0.017131	-65.7471	-0.100494
	52.1053	0.00956001	19.9779	0.0052534		-39.8922	-0.0170363	-65.7245	-0.100392
	52.1375	0.00954819	20.0495	0.00527692		-39.8207	-0.0169122	-65.704	-0.100285
	52.1695	0.00953166	20.1279	0.00530125		-39.7454	-0.0167552	-65.6823	-0.100172
	52.2016	0.00952054	20.203	0.00532547		-39.6691	-0.0165831	-65.6595	-0.100068
	52.2332	0.00950797	20.2778	0.0053537		-39.5931	-0.0164105	-65.6386	-0.100006
	52.2651	0.00949522	20.3522	0.00537867		-39.5169	-0.0162559	-65.6169	-0.0999377
	52.2971	0.00948503	20.4275	0.005404		-39.4402	-0.0161251	-65.595	-0.0998547
	52.3288	0.00947438	20.5023	0.00542949		-39.3602	-0.0160535	-65.573	-0.0997283
	52.359	0.00946	20.5772	0.0054554		-39.2876	-0.0159816	-65.5513	-0.0995754
	52.3922	0.00944539	20.6518	0.00548101		-39.2109	-0.0159018	-65.5292	-0.0994134
	52.4236	0.00943142	20.7258	0.00550586		-39.1339	-0.0157763	-65.5072	-0.0992653
	52.4552	0.00941652	20.8002	0.00553037		-39.0564	-0.0156505	-65.4853	-0.0991395
	52.4867	0.00939993	20.8743	0.00555354		-38.9793	-0.0155486	-65.4631	-0.0990676
	52.5183	0.00938171	20.9481	0.00557653		-38.9019	-0.0154624	-65.441	-0.0990276
	52.5498	0.00936431	21.0226	0.00559935		-38.8243	-0.01542	-65.419	-0.0989686
	52.581	0.00934684	21.0962	0.00562293		-38.7469	-0.0154113	-65.3968	-0.0988888
	52.6125	0.00932909	21.1697	0.00564749		-38.6686	-0.0153938	-65.3745	-0.0987639
	52.6438	0.00931157	21.2439	0.00567194		-38.5903	-0.0153589	-65.3523	-0.0986316
	52.6751	0.0092941	21.3175	0.00569656		-38.5121	-0.0152772	-65.33	-0.098499
	52.705	0.00927658	21.3916	0.00572223		-38.4333	-0.0151574	-65.3078	-0.0983571
	52.7377	0.00925976	21.4654	0.00574872		-38.355	-0.0150021	-65.2853	-0.0982056
	52.769	0.0092434	21.5389	0.00577585		-38.2761	-0.0147957	-65.2629	-0.0980391
	52.8001	0.00922728	21.6128	0.00580239		-38.1966	-0.0145787	-65.2405	-0.0978566
	52.8309	0.00921249	21.6863	0.00582765		-38.1172	-0.0143214	-65.2178	-0.0976693
	52.8604	0.00919899	21.7595	0.00585187		-38.0378	-0.0140834	-65.1954	-0.0974697
	52.8929	0.00918589	21.8329	0.00587323		-37.9587	-0.0138769	-65.1728	-0.0972662
	52.9238	0.00917174	21.906	0.00589465		-37.8795	-0.0137402	-65.1502	-0.0970683
	52.9547	0.00915382	21.9795	0.00591934		-37.7994	-0.0136944	-65.1276	-0.0968791
	52.9853	0.00913362	22.0525	0.0059478		-37.7194	-0.0136677	-65.1049	-0.0966945
	53.016	0.00911056	22.1247	0.00597324		-37.6392	-0.0136264	-65.0822	-0.0965303
	53.0468	0.00908676	22.1979	0.00599914		-37.5588	-0.0135589	-65.0596	-0.0963947
	53.0776	0.00905969	22.2706	0.0060251		-37.479	-0.0134455	-65.0367	-0.0963032
	53.1085	0.00902849	22.3434	0.0060513		-37.3977	-0.013322	-65.014	-0.0962573
	53.1389	0.00899292	22.4161	0.00607714		-37.3166	-0.0132405	-64.9911	-0.0962121
	53.1694	0.00894269	22.488	0.00610218		-37.2353	-0.0131641	-64.967	-0.0961209
	53.2002	0.00887516	22.5605	0.00612639		-37.1537	-0.0130971	-64.9452	-0.0959818
	53.2306	0.0087553	22.6335	0.00614956		-37.0726	-0.0130228	-64.922	-0.0958363
	53.261	0.00862806	22.7059	0.00617249		-36.991	-0.0129415	-64.8991	-0.0956999
	53.2917	0.00848957	22.7791	0.00619496		-36.9089	-0.0128726	-64.8762	-0.0955758
	53.3218	0.00834847	22.8476	0.00621749		-36.8273	-0.0128056	-64.8529	-0.0954599
	53.3521	0.0082094	22.9231	0.00624013		-36.7448	-0.0127391	-64.8297	-0.0953586
	53.3823	0.00806871	22.9951	0.0062626		-36.6624	-0.0126655	-64.8053	-0.0952549
	53.4125	0.00792813	23.0631	0.00628589		-36.5801	-0.01258	-64.7832	-0.0951449
	53.4428	0.00778889	23.1391	0.00630981		-36.4974	-0.0124767	-64.7601	-0.0950317
	53.4727	0.00764674	23.2113	0.00633455		-36.415	-0.012333	-64.7367	-0.0949228
	53.5026	0.00750354	23.2825	0.00635982		-36.3321	-0.0121504	-64.7135	-0.0948145
	53.5327	0.00735982	23.3541	0.00638543		-36.2484	-0.0119763	-64.6901	-0.0947461
	53.5626	0.00721668	23.4252	0.00641122		-36.1653	-0.0118496	-64.6666	-0.094669
	53.5929	0.00707406	23.4968	0.00643741		-36.0817	-0.0118021	-64.6432	-0.0945724
	53.623	0.00693651	23.5688	0.00646395		-35.9981	-0.01181	-64.6196	-0.0944616
	53.6529	0.0068007	23.6397	0.00648904		-35.9144	-0.0118587	-64.5962	-0.0943461
	53.6828	0.00666496	23.7108	0.00651314		-35.8298	-0.0119004	-64.5726	-0.0942391
	53.7124	0.0065263	23.7822	0.00653596		-35.7455	-0.0119223	-64.5489	-0.0941269
	53.7422	0.00638857	23.8533	0.00655436		-35.6609	-0.0119539	-64.5253	-0.094007
	53.772	0.00625224	23.925	0.0065763		-35.5761	-0.0119835	-64.5016	-0.0938861
	53.8016	0.0061162	23.9959	0.00659825		-35.4918	-0.0120021	-64.4777	-0.0937778
	53.8313	0.00598098	24.067	0.0066199		-35.4063	-0.0119546	-64.454	-0.0937023
	53.8593	0.00584657	24.138	0.00664144		-35.3212	-0.0118671	-64.43	-0.0936631
	53.8902	0.00571216	24.2082	0.00666408		-35.2361	-0.0117376	-64.4061	-0.0936482
	53.9198	0.00557775	24.2754	0.00668801		-35.1458	-0.011649	-64.381	-0.0936298
	53.9478	0.00544335	24.3497	0.00671304		-35.065	-0.0115661	-64.3582	-0.0936004
	53.9785	0.00530998	24.4198	0.00673819		-34.979	-0.0114756	-64.3343	-0.0935427
	54.0079	0.00517726	24.4907	0.00676211		-34.893	-0.011388	-64.3092	-0.0934605
	54.0371	0.00504466	24.5607	0.00678569		-34.8073	-0.0113067	-64.2862	-0.0933765
	54.0666	0.00491194	24.6308	0.00680914		-34.7201	-0.0112377	-64.2621	-0.0932933
	54.0959	0.0047798	24.7011	0.00683231		-34.6335	-0.0111723	-64.2379	-0.0932319
	54.125	0.00464842	24.7709	0.00685571		-34.5429	-0.0111089	-64.2138	-0.0931615
	54.1545	0.0045171	24.8413	0.00687789		-34.4601	-0.0110519	-64.1896	-0.0930871
	54.1835	0.00438583	24.9117	0.00689943		-34.373	-0.0109639	-64.1652	-0.0930171
	54.2126	0.00425369	24.9812	0.00692137		-34.2852	-0.0108787	-64.1409	-0.0929693
	54.2416	0.00412115	25.0512	0.0069446		-34.1971	-0.0108422	-64.1166	-0.092936
	54.2706	0.00398848	25.1208	0.00696858		-34.1097	-0.0108147	-64.0919	-0.0929203
	54.2996	0.00385565	25.1905	0.00699233		-34.0216	-0.0108108	-64.0674	-0.0929084
	54.3286	0.00372217	25.2604	0.00701533		-33.934	-0.0108189	-64.043	-0.0928984
	54.3574	0.00358846	25.33	0.00703704		-33.8458	-0.0108383	-64.0184	-0.0928879
	54.3862	0.00345603	25.3991	0.0070584		-33.757	-0.0108888	-63.9938	-0.0928778
	54.4149	0.0033289	25.468	0.00707924		-33.6689	-0.0109767	-63.9691	-0.0928503
	54.4436	0.003202	25.5371	0.00709554		-33.5796	-0.0110524	-63.9444	-0.0928177
	54.4724	0.00307871	25.6069	0.00711376		-33.4909	-0.0111241	-63.9197	-0.0927612
	54.5011	0.00295949	25.6759	0.00713041		-33.4023	-0.0111739	-63.895	-0.0926633
	54.5298	0.00284307	25.7413	0.00714642		-33.3128	-0.0112093	-63.8703	-0.0925412
	54.5583	0.0027309	25.8135	0.0071626		-33.2232	-0.0112042	-63.8454	-0.0924195
	54.5869	0.0026235	25.8818	0.00717907		-33.1337	-0.0111467	-63.8205	-0.0923066
	54.6156	0.00253159	25.9509	0.00719619		-33.0434	-0.0110612	-63.7955	-0.0922126
	54.644	0.00245661	26.02	0.0072133		-32.954	-0.0109662	-63.7705	-0.0921666
	54.6711	0.00243391	26.0887	0.00723146		-32.8634	-0.0108663	-63.7455	-0.0921163
	54.701	0.00241813	26.1576	0.00724997		-32.7726	-0.0107897	-63.7204	-0.0920752
	54.7292	0.00241318	26.2259	0.00726907		-32.6817	-0.0107062	-63.6952	-0.092046
	54.7575	0.00241109	26.2937	0.00728816		-32.5903	-0.0106267	-63.67	-0.0920306
	54.7858	0.00240707	26.3622	0.0073069		-32.4995	-0.0105474	-63.6447	-0.0920126
	54.814	0.00240451	26.4304	0.00732594		-32.4085	-0.0105046	-63.6194	-0.0919635
	54.8423	0.00240119	26.4988	0.00734404		-32.3169	-0.0104997	-63.5943	-0.091906
	54.8704	0.00239572	26.5669	0.00736162		-32.226	-0.0105445	-63.5689	-0.0918429
	54.8984	0.0023924	26.6347	0.0073781		-32.1342	-0.0106088	-63.5421	-0.0917723
	54.9264	0.00239054	26.7023	0.00739387		-32.0421	-0.010671	-63.5181	-0.0916883
	54.9544	0.00238955	26.7699	0.00740988		-31.9506	-0.0106942	-63.4925	-0.0915674
	54.9827	0.00238827	26.8376	0.00742589		-31.8583	-0.0106337	-63.4671	-0.0914444
	55.0109	0.00238658	26.9056	0.00744184		-31.7613	-0.0104691	-63.4416	-0.0913281
	55.0373	0.00238472	26.973	0.00745726		-31.6734	-0.0102619	-63.416	-0.0912114
	55.0666	0.0023835	27.0403	0.00747391		-31.5799	-0.010065	-63.3903	-0.0910768
	55.0943	0.00238338	27.1079	0.00749155		-31.4822	-0.00990153	-63.3632	-0.0909308
	55.1221	0.00238367	27.1749	0.00751082		-31.3935	-0.0097652	-63.3387	-0.0907933
	55.1501	0.00238379	27.2427	0.00753055		-31.2997	-0.00961106	-63.313	-0.0906676
	55.1778	0.00238297	27.3099	0.00754941		-31.2066	-0.009449	-63.287	-0.090557
[truncated: 3,147 more rows]

## Sheet: Figure3d
Figure3d		voltage,rms(mV)
	wind speed(m/s)	single feather	multiple feathers
	0.5	2.25092	6.05484
	1	4.80862	6.66403
	1.5	9.87107	13.5191
	2	24.0555	17.9308
	2.5	20.5731	22.4169
	3	20.6675	28.9622

## Sheet: Figure3e
Figure3e		voltage,rms(mV)
	flapping frequency(Hz)	single feather	multiple feathers
	1	52.4332	47.4016
	2	81.7281	65.5297
	3	98.215	119.186
	4	153.244	197.35
	5	254.175	364.549
	6	361.825	798.606

## Sheet: Figure4h
Figure4h
	flapping frequency(Hz)	Absolute error(Hz)		wind speed(m/s)	Absolute error(m/s)		pitch angle(°)	Absolute error(°)
	1	0.00164919		1	0.00111887		5	1.37726
	1	0.0226206		1	0.00115296		5	1.54344
	1	6.50063e-06		1	0.00137656		5	1.26551
	1	0.00378577		1	0.0472447		5	0.482486
	1	0.00629779		1	0.0010653		5	1.24521
	1	0.013869		1	0.00125209		5	0.40647
	1	0.00490688		1	0.0117174		5	1.03203
	1	0.0110507		1	0.00122164		5	1.3223
	1	0.000734683		1	0.0263068		5	0.841124
	1	0.0155752		1.35	0.0265881		5	0.728915
	1	0.00647697		1.35	0.00562837		5	0.681731
	1	0.0616204		1.35	0.0122028		5	1.12284
	1	0.0235351		1.35	0.0588836		10	0.586413
	1.5	0.00247563		1.35	0.0143272		10	0.177881
	1.5	0.0477456		1.35	0.0379782		10	0.899403
	1.5	0.215531		1.35	0.135683		10	0.493293
	1.5	0.000768855		1.35	0.110551		10	0.38337
	1.5	0.0498454		1.35	0.0330924		10	1.50303
	1.5	0.0801795		1.35	0.0456204		10	1.06229
	1.5	0.0882795		1.35	0.0525808		15	0.227398
	1.5	0.0663271		1.35	0.0948029		15	0.22481
	1.5	0.0208524		1.75	0.0617798		15	0.223287
	1.5	0.0983338		1.75	0.123386		15	0.120537
	1.5	0.101622		1.75	0.0547528		15	0.219907
	1.5	0.0217273		1.75	0.184119		15	0.985498
	1.5	0.0714662		1.75	0.220731		15	2.79787
	1.5	0.0528118		1.75	0.010687		15	0.224783
	2	0.00256231		1.75	0.103586		15	0.618582
	2	0.0363698		1.75	0.0155938		15	0.222857
	2	0.0633173		1.75	0.0392252		15	0.223411
	2	0.00294985		1.75	0.122968		15	0.229321
	2	0.0237814		1.75	0.0309384		20	0.0931895
	2	0.00302909		1.75	0.0685473		20	1.80945
	2	0.0340713		1.75	0.018093		20	0.130854
	2	0.0680785		1.75	0.0191273		20	0.00345111
	2	0.0733867		1.75	0.0466644		20	0.318818
	2	0.013489		1.75	0.0614136		20	0.135943
	2	0.0154671		1.75	0.0136091		20	0.154192
	2.5	0.00321215		1.75	0.0617037		20	0.494874
	2.5	0.0759309		1.75	0.0202974		20	0.3455
	2.5	0.0296468		2	0.0222609		20	0.00982523
	2.5	0.0623221		2	0.00875112		20	0.0293541
	2.5	0.0401106		2	0.138901		20	0.144198
	2.5	0.00149617		2	0.11221		20	0.00446677
	2.5	0.0317518		2	0.0538292		25	1.8611
	2.5	0.0264778		2	0.0817615		25	0.980237
	2.5	0.0199977		2	0.00953365		25	0.512221
	2.5	0.0320988		2	0.00674917		25	0.692772
	2.5	0.0486986		2	0.0268035		25	2.94236
	2.5	0.00118485		2	0.0321031		25	1.16215
	2.5	0.0400021		2	0.0568375		25	3.28624
	3	0.0102643		2	0.0199675		25	0.470371
	3	0.0492896		2	0.0872493		30	0.0743842
	3	0.0829382		2	0.0786265		30	0.556548
	3	0.0160114		2	0.113552		30	0.56011
	3	0.00750822		2	0.0166007		30	0.303938
	3	0.0859116		2.35	0.0241965		30	3.16144
	3	0.0520791		2.35	0.039973		30	0.167115
	3.5	0.0388888		2.35	0.0334291		30	0.998781
	3.5	0.00277236		2.35	0.06008		30	0.0419402
	3.5	0.0187738		2.35	0.0721941		30	0.0488353
	3.5	0.116759		2.35	0.048581		30	0.242999
	3.5	0.0349265		2.35	0.0150499		30	0.44471
	3.5	0.0440362		2.35	0.00471796		30	2.1081
	3.5	0.045929		2.35	0.00897868		30	0.326507
	3.5	0.0218223		2.35	0.141926		30	0.496192
	3.5	0.0141263		2.7	0.0124521		35	0.337553
	3.5	0.0905354		2.7	0.000384355		35	1.85026
	3.5	0.014213		2.7	0.179734		35	0.490901
	3.5	0.0649935		2.7	0.0691155		35	1.2654
	3.5	0.00241473		2.7	0.143272		35	2.23126
	3.5	0.021677		2.7	0.038948		35	0.0924063
	4	0.00219774		2.7	0.128713		35	0.223987
	4	0.0281878		2.7	0.0392828		35	0.133517
	4	0.00437665		2.7	0.185043		35	0.613637
	4	0.00657094		2.7	0.0775286		35	3.03266
	4	0.000510931		2.7	0.102771		35	1.507
	4	0.0597342		2.7	0.0539461		35	1.03988
	4	0.0619774		2.7	0.0965287		40	2.18088
	4	0.00601155		2.7	0.0680278		40	3.11579
	4	0.0480883		2.7	0.0627574		40	1.16075
	4	0.00107598		2.7	0.0370364		40	1.46477
	4	0.0584497		3	0.205543		40	0.919566
	4	0.00511932		3	0.0732096		40	0.414629
	4	0.0829111		3	0.138429		40	0.950315
	4	0.0587247		3	0.0632856		40	1.13056
	4	0.0372465		3	0.0106208		40	1.00296
	4	0.0461019		3	0.0046591		40	0.704718
	4.5	0.0434855		3	0.00927101		40	0.132787
	4.5	0.0840146		3	0.10715		40	0.628674
	4.5	0.0206736		3.35	0.188301		40	0.826609
	4.5	0.263754		3.35	0.0903504		40	0.13679
	4.5	0.0367779		3.35	0.0269192		45	0.648022
	4.5	0.00636095		3.35	0.0224432		45	3.92411
	4.5	0.0326992		3.35	0.136342		45	0.137763
	4.5	0.0212639		3.35	0.0891164		45	0.425828
	4.5	0.120283		3.35	0.0300213		45	1.15177
	4.5	0.0436198		3.35	0.0369979		45	2.54096
	4.5	0.0771567		3.35	0.0488035		45	0.423274
	4.5	0.089461		3.35	0.0469724		45	0.947461
	4.5	0.0381876		3.35	0.0557043		45	1.13082
	5	0.083811		3.75	0.107778		45	3.17957
	5	0.0337881		3.75	0.0387927		45	0.929167
	5	0.0214451		3.75	0.0606202		45	0.991123
	5	0.0555127		3.75	0.0148336		45	1.96236
	5	0.112196		3.75	0.00939284		45	2.64497
	5	0.0297127		3.75	0.165014		45	0.79421
	5	0.0192421		3.75	0.0675296		45	0.228939
	5	0.0492338		3.75	0.0788402
	5	0.090821		3.75	0.137096
	5	0.047653		4	0.180726
	5	0.00315511		4	0.173895
	5	0.0235284		4	0.0873166
	5.5	0.0806473		4	0.0408168
	5.5	0.0432725		4	0.0495412
	5.5	0.0577398		4	0.0758632
	5.5	0.0294806		4	0.0817858
	5.5	0.0213526		4	0.0917566
	5.5	0.0258387		4	0.0125825
	5.5	0.0776546		4	0.144142
	5.5	0.0440128		4.35	0.0433228
	5.5	0.0385277		4.35	0.00189792
	5.5	0.0992764		4.35	0.156054
	5.5	0.0666554		4.35	0.0913296
	5.5	0.0539888		4.35	0.171759
	5.5	0.0229935		4.35	0.0327751
	6	0.0669515		4.35	0.0463235
	6	0.19196		4.35	0.038551
	6	0.0656867		4.35	0.0214
	6	0.0263727		4.35	0.0553125
	6	0.0520903		4.35	0.112991
	6	0.0159985		4.35	0.0832388

## Sheet: Figure5d
Figure5d
	time(s)	identified value(Hz)	test value(Hz)
	0.01	1.00039	1
	0.02	1.00039	1
	0.03	1.00039	1
	0.04	1.00039	1
	0.05	1.00039	1
	0.06	1.00039	1
	0.07	1.00039	1
	0.08	1.00039	1
	0.09	1.00039	1
	0.1	1.00039	1
	0.11	1.00039	1
	0.12	1.00039	1
	0.13	1.00039	1
	0.14	1.00039	1
	0.15	1.00039	1
	0.16	1.00039	1
	0.17	1.00039	1
	0.18	1.00039	1
	0.19	1.00039	1
	0.2	1.00039	1
	0.21	1.00039	1
	0.22	1.00039	1
	0.23	1.00039	1
	0.24	1.00039	1
	0.25	1.00039	1
	0.26	1.00039	1
	0.27	1.00039	1
	0.28	1.00039	1
	0.29	1.00039	1
	0.3	1.00039	1
	0.31	1.00039	1
	0.32	1.00039	1
	0.33	1.00039	1
	0.34	1.00039	1
	0.35	1.00039	1
	0.36	1.00039	1
	0.37	1.00039	1
	0.38	1.00039	1
	0.39	1.00039	1
	0.4	1.00039	1
	0.41	1.00039	1
	0.42	1.00039	1
	0.43	1.00039	1
	0.44	1.00039	1
	0.45	1.00039	1
	0.46	1.00039	1
	0.47	1.00039	1
	0.48	1.00039	1
	0.49	1.00039	1
	0.5	1.00039	1
	0.51	1.00039	1
	0.52	1.00039	1
	0.53	1.00039	1
	0.54	1.00039	1
	0.55	1.00039	1
	0.56	1.00039	1
	0.57	1.00039	1
	0.58	1.00039	1
	0.59	1.00039	1
	0.6	1.00039	1
	0.61	1.00039	1
	0.62	1.00039	1
	0.63	1.00039	1
	0.64	1.00039	1
	0.65	1.00039	1
	0.66	1.00039	1
	0.67	1.00039	1
	0.68	1.00039	1
	0.69	1.00039	1
	0.7	1.00039	1
	0.71	1.00039	1
	0.72	1.00039	1
	0.73	1.00039	1
	0.74	1.00039	1
	0.75	1.00039	1
	0.76	1.00039	1
	0.77	1.00039	1
	0.78	1.00039	1
	0.79	1.00039	1
	0.8	1.00039	1
	0.81	1.00039	1
	0.82	1.00039	1
	0.83	1.00039	1
	0.84	1.00039	1
	0.85	1.00039	1
	0.86	1.00039	1
	0.87	1.00039	1
	0.88	1.00039	1
	0.89	1.00039	1
	0.9	1.00039	1
	0.91	1.00039	1
	0.92	1.00039	1
	0.93	1.00039	1
	0.94	1.00039	1
	0.95	1.00039	1
	0.96	1.00039	1
	0.97	1.00039	1
	0.98	1.00039	1
	0.99	1.00039	1
	1	1.00039	1
	1.01	1.00039	1
	1.02	1.00039	1
	1.03	1.00039	1
	1.04	1.00039	1
	1.05	1.00039	1
	1.06	1.00039	1
	1.07	1.00039	1
	1.08	1.00039	1
	1.09	1.00039	1
	1.1	1.00039	1
	1.11	1.00039	1
	1.12	1.00039	1
	1.13	1.00039	1
	1.14	1.00039	1
	1.15	1.00039	1
	1.16	1.00039	1
	1.17	1.00039	1
	1.18	1.00039	1
	1.19	1.00039	1
	1.2	1.00039	1
	1.21	1.00039	1
	1.22	1.00039	1
	1.23	1.00039	1
	1.24	1.00039	1
	1.25	1.00039	1
	1.26	1.00039	1
	1.27	1.00039	1
	1.28	1.00039	1
	1.29	1.00039	1
	1.3	1.00039	1
	1.31	1.00039	1
	1.32	1.00039	1
	1.33	1.00039	1
	1.34	1.00039	1
	1.35	1.00039	1
	1.36	1.00039	1
	1.37	1.00039	1
	1.38	1.00039	1
	1.39	1.00039	1
	1.4	1.00039	1
	1.41	1.00039	1
	1.42	1.00039	1
	1.43	1.00039	1
	1.44	1.00039	1
	1.45	1.00039	1
	1.46	1.00039	1
	1.47	1.00039	1
	1.48	1.00039	1
	1.49	1.00039	1
	1.5	1.00039	1
	1.51	1.00039	1
	1.52	1.00039	1
	1.53	1.00039	1
	1.54	1.00039	1
	1.55	1.00039	1
	1.56	1.00039	1
	1.57	1.00039	1
	1.58	1.00039	1
	1.59	1.00039	1
	1.6	1.00039	1
	1.61	1.00039	1
	1.62	1.00039	1
	1.63	1.00039	1
	1.64	1.00039	1
	1.65	1.00039	1
	1.66	1.00039	1
	1.67	1.00039	1
	1.68	1.00039	1
	1.69	1.00039	1
	1.7	1.00039	1
	1.71	1.00039	1
	1.72	1.00039	1
	1.73	1.00039	1
	1.74	1.00039	1
	1.75	1.00039	1
	1.76	1.00039	1
	1.77	1.00039	1
	1.78	1.00039	1
	1.79	1.00039	1
	1.8	1.00039	1
	1.81	1.00039	1
	1.82	1.00039	1
	1.83	1.00039	1
	1.84	1.00039	1
	1.85	1.00039	1
	1.86	1.00039	1
	1.87	1.00039	1
	1.88	1.00039	1
	1.89	1.00039	1
	1.9	1.00039	1
	1.91	1.00039	1
	1.92	1.00039	1
	1.93	1.00039	1
	1.94	1.00039	1
	1.95	1.00039	1
	1.96	1.00039	1
	1.97	1.00039	1
	1.98	1.00039	1
	1.99	1.00039	1
	2	1.00039	1
	2.01	1.00039	1
	2.02	1.00039	1
	2.03	1.00039	1
	2.04	1.00039	1
	2.05	1.00039	1
	2.06	1.00039	1
	2.07	1.00039	1
	2.08	1.00039	1
	2.09	1.00039	1
	2.1	1.00039	1
	2.11	1.00039	1
	2.12	1.00039	1
	2.13	1.00039	1
	2.14	1.00039	1
	2.15	1.00039	1
	2.16	1.00039	1
	2.17	1.00039	1
	2.18	1.00039	1
	2.19	1.00039	1
	2.2	1.00039	1
	2.21	1.00039	1
	2.22	1.00039	1
	2.23	1.00039	1
	2.24	1.00039	1
	2.25	1.00039	1
	2.26	1.00039	1
	2.27	1.00039	1
	2.28	1.00039	1
	2.29	1.00039	1
	2.3	1.00039	1
	2.31	1.00039	1
	2.32	1.00039	1
	2.33	1.00039	1
	2.34	1.00039	1
	2.35	1.00039	1
	2.36	1.00039	1
	2.37	1.00039	1
	2.38	1.00039	1
	2.39	1.00039	1
	2.4	1.00039	1
	2.41	1.00039	1
	2.42	1.00039	1
	2.43	1.00039	1
	2.44	1.00039	1
	2.45	1.00039	1
	2.46	1.00039	1
	2.47	1.00039	1
	2.48	1.00039	1
	2.49	1.00039	1
	2.5	1.00039	1
	2.51	1.00039	1
	2.52	1.00039	1
	2.53	1.00039	1
	2.54	1.00039	1
	2.55	1.00039	1
	2.56	1.00039	1
	2.57	1.00039	1
	2.58	1.00039	1
	2.59	1.00039	1
	2.6	1.00039	1
	2.61	1.00039	1
	2.62	1.00039	1
	2.63	1.00039	1
	2.64	1.00039	1
	2.65	1.00039	1
	2.66	1.00039	1
	2.67	1.00039	1
	2.68	1.00039	1
	2.69	1.00039	1
	2.7	1.00039	1
	2.71	1.00039	1
	2.72	1.00039	1
	2.73	1.00039	1
	2.74	1.00039	1
	2.75	1.00039	1
	2.76	1.00039	1
	2.77	1.00039	1
	2.78	1.00039	1
	2.79	1.00039	1
	2.8	1.00039	1
	2.81	1.00039	1
	2.82	1.00039	1
	2.83	1.00039	1
	2.84	1.00039	1
	2.85	1.00039	1
	2.86	1.00039	1
	2.87	1.00039	1
	2.88	1.00039	1
	2.89	1.00039	1
	2.9	1.00039	1
	2.91	1.00039	1
	2.92	1.00039	1
	2.93	1.00039	1
	2.94	1.00039	1
	2.95	1.00039	1
	2.96	1.00039	1
	2.97	1.00039	1
	2.98	1.00039	1
	2.99	1.00039	1
	3	1.00039	1
	3.01	1.00039	1
	3.02	1.00039	1.03043
	3.03	1.00039	1.06086
	3.04	1.0004	1.09129
	3.05	1.0004	1.12173
	3.06	1.00045	1.15216
	3.07	1.00068	1.18259
	3.08	1.00108	1.21302
	3.09	1.00057	1.24345
	3.1	1.00244	1.27388
	3.11	1.00397	1.30431
	3.12	1.00615	1.33474
	3.13	1.00494	1.36518
	3.14	1.00667	1.39561
	3.15	1.01772	1.42604
	3.16	1.00493	1.45647
	3.17	1.01049	1.4869
	3.18	1.01151	1.51733
	3.19	1.052	1.54776
	3.2	1.05199	1.57819
	3.21	1.05455	1.60863
	3.22	1.1124	1.63906
	3.23	1.13826	1.66949
	3.24	1.2148	1.69992
	3.25	1.66741	1.73035
	3.26	1.45151	1.76078
	3.27	1.46082	1.79121
	3.28	1.64397	1.82164
	3.29	1.58936	1.85208
	3.3	1.83353	1.88251
	3.31	1.90512	1.91294
	3.32	1.86198	1.94337
	3.33	2.04273	1.9738
	3.34	2.0985	2.00423
	3.35	2.11535	2.03466
	3.36	2.34514	2.06509
	3.37	2.17791	2.09553
	3.38	2.41489	2.12596
	3.39	2.41813	2.15639
	3.4	2.48974	2.18682
	3.41	2.52556	2.21725
	3.42	2.53108	2.24768
	3.43	2.71098	2.27811
	3.44	2.73183	2.30854
	3.45	2.7908	2.33898
	3.46	2.76014	2.36941
	3.47	2.8235	2.39984
	3.48	2.84975	2.43027
	3.49	2.83824	2.4607
	3.5	2.9281	2.49113
	3.51	3.03788	2.52156
	3.52	3.00217	2.55199
	3.53	3.0822	2.58243
	3.54	3.07222	2.61286
	3.55	3.1465	2.64329
	3.56	3.17194	2.67372
	3.57	3.1756	2.70415
	3.58	3.22495	2.73458
	3.59	3.22228	2.76501
	3.6	3.26223	2.79544
	3.61	3.20066	2.82588
	3.62	3.23936	2.85631
	3.63	3.2782	2.88674
	3.64	3.27792	2.91717
	3.65	3.29086	2.9476
	3.66	3.28262	2.97803
	3.67	3.30589	3.00846
	3.68	3.39338	3.03889
	3.69	3.4048	3.06933
	3.7	3.42859	3.09976
	3.71	3.4843	3.13019
	3.72	3.48163	3.16062
	3.73	3.53654	3.19105
	3.74	3.52162	3.22148
	3.75	3.56679	3.25191
	3.76	3.61986	3.28235
	3.77	3.59882	3.31278
	3.78	3.64896	3.34321
	3.79	3.60212	3.37364
	3.8	3.65796	3.40407
	3.81	3.67751	3.4345
	3.82	3.69004	3.46493
	3.83	3.68356	3.49536
	3.84	3.66548	3.5258
	3.85	3.69116	3.55623
	3.86	3.67808	3.58666
	3.87	3.71713	3.61709
	3.88	3.73173	3.64752
	3.89	3.70429	3.67795
	3.9	3.73637	3.70838
	3.91	3.73694	3.73881
	3.92	3.76401	3.76925
	3.93	3.78432	3.79968
	3.94	3.79468	3.83011
	3.95	3.79962	3.86054
	3.96	3.79072	3.89097
	3.97	3.82302	3.9214
	3.98	3.8403	3.95183
	3.99	3.86663	3.98226
	4	3.93678	4.0127
	4.01	3.87866	4.04313
	4.02	3.94926	4.04589
	4.03	3.96099	4.04866
	4.04	3.95022	4.05142
	4.05	4.00948	4.05419
	4.06	3.95666	4.05695
	4.07	4.00042	4.05972
	4.08	3.98793	4.06248
	4.09	4.01511	4.06525
	4.1	3.96228	4.06801
	4.11	3.99698	4.07078
	4.12	3.96158	4.07354
	4.13	3.97363	4.07631
	4.14	3.99181	4.07908
	4.15	4.02581	4.08184
	4.16	3.96489	4.08461
	4.17	4.04931	4.08737
	4.18	4.03428	4.09014
	4.19	4.05183	4.0929
	4.2	4.05622	4.09567
	4.21	4.01483	4.09843
	4.22	4.05174	4.1012
	4.23	4.08568	4.10396
	4.24	4.14188	4.10673
	4.25	4.1385	4.10949
	4.26	4.10289	4.11226
	4.27	4.09483	4.11502
	4.28	4.17129	4.11779
	4.29	4.1504	4.12055
	4.3	4.18466	4.12332
	4.31	4.10282	4.12609
	4.32	4.12635	4.12885
	4.33	4.13322	4.13162
	4.34	4.09747	4.13438
	4.35	4.12634	4.13715
	4.36	4.06101	4.13991
	4.37	4.094	4.14268
	4.38	4.06081	4.14544
	4.39	4.15621	4.14821
	4.4	4.10284	4.15097
	4.41	4.1126	4.15374
	4.42	4.11132	4.1565
	4.43	4.12349	4.15927
	4.44	4.09763	4.16203
	4.45	4.11636	4.1648
	4.46	4.11852	4.16756
	4.47	4.17113	4.17033
	4.48	4.17349	4.17309
	4.49	4.24232	4.17586
	4.5	4.21834	4.17863
	4.51	4.19989	4.18139
	4.52	4.20797	4.18416
	4.53	4.23567	4.18692
	4.54	4.27329	4.18969
	4.55	4.25334	4.19245
	4.56	4.17445	4.19522
	4.57	4.21738	4.19798
	4.58	4.14579	4.20075
	4.59	4.20307	4.20351
	4.6	4.22021	4.20628
	4.61	4.12493	4.20904
	4.62	4.17407	4.21181
	4.63	4.15008	4.21457
	4.64	4.2282	4.21734
	4.65	4.22905	4.2201
	4.66	4.19528	4.22287
	4.67	4.17646	4.22563
	4.68	4.13791	4.2284
	4.69	4.23083	4.23117
	4.7	4.23052	4.23393
	4.71	4.22747	4.2367
	4.72	4.26901	4.23946
	4.73	4.24152	4.24223
	4.74	4.31378	4.24499
	4.75	4.30652	4.24776
	4.76	4.26835	4.25052
	4.77	4.33318	4.25329
	4.78	4.24752	4.25605
	4.79	4.35199	4.25882
	4.8	4.29068	4.26158
	4.81	4.24164	4.26435
	4.82	4.27356	4.26711
	4.83	4.23041	4.26988
	4.84	4.28471	4.27264
	4.85	4.23715	4.27541
	4.86	4.24807	4.27818
	4.87	4.30442	4.28094
	4.88	4.254	4.28371
	4.89	4.34585	4.28647
	4.9	4.27872	4.28924
	4.91	4.25827	4.292
	4.92	4.24783	4.29477
	4.93	4.36625	4.29753
	4.94	4.32084	4.3003
	4.95	4.34811	4.30306
	4.96	4.33136	4.30583
	4.97	4.37093	4.30859
	4.98	4.43952	4.31136
	4.99	4.36918	4.31412
	5	4.38813	4.31689
	5.01	4.39729	4.31965
	5.02	4.38109	4.32184
	5.03	4.43615	4.32403
	5.04	4.35605	4.32622
	5.05	4.35281	4.32841
	5.06	4.3829	4.3306
	5.07	4.31814	4.33279
	5.08	4.41462	4.33498
	5.09	4.30597	4.33717
	5.1	4.40957	4.33936
	5.11	4.38666	4.34155
	5.12	4.40241	4.34374
	5.13	4.41767	4.34593
	5.14	4.30113	4.34811
	5.15	4.4034	4.3503
	5.16	4.42729	4.35249
	5.17	4.36342	4.35468
	5.18	4.45444	4.35687
	5.19	4.35111	4.35906
	5.2	4.42906	4.36125
	5.21	4.4821	4.36344
	5.22	4.39883	4.36563
	5.23	4.48841	4.36782
	5.24	4.40944	4.37001
	5.25	4.45264	4.3722
	5.26	4.46883	4.37439
	5.27	4.41367	4.37657
	5.28	4.44392	4.37876
	5.29	4.39062	4.38095
	5.3	4.40992	4.38314
	5.31	4.43261	4.38533
	5.32	4.38085	4.38752
	5.33	4.47002	4.38971
	5.34	4.40299	4.3919
	5.35	4.45484	4.39409
	5.36	4.43985	4.39628
	5.37	4.39585	4.39847
	5.38	4.54452	4.40066
	5.39	4.39428	4.40285
	5.4	4.44513	4.40503
	5.41	4.49841	4.40722
	5.42	4.46043	4.40941
	5.43	4.53644	4.4116
	5.44	4.49364	4.41379
	5.45	4.46349	4.41598
	5.46	4.53838	4.41817
	5.47	4.4703	4.42036
	5.48	4.54581	4.42255
	5.49	4.45148	4.42474
	5.5	4.43613	4.42693
	5.51	4.51569	4.42912
	5.52	4.45879	4.43131
	5.53	4.54428	4.43349
	5.54	4.40291	4.43568
	5.55	4.48384	4.43787
	5.56	4.50743	4.44006
	5.57	4.49	4.44225
	5.58	4.55359	4.44444
	5.59	4.4169	4.44663
	5.6	4.50268	4.44882
	5.61	4.52427	4.45101
	5.62	4.48211	4.4532
	5.63	4.58413	4.45539
	5.64	4.44568	4.45758
	5.65	4.52994	4.45977
	5.66	4.53726	4.46195
	5.67	4.53134	4.46414
	5.68	4.61136	4.46633
	5.69	4.49405	4.46852
	5.7	4.5524	4.47071
	5.71	4.51639	4.4729
	5.72	4.51207	4.47509
	5.73	4.60227	4.47728
	5.74	4.52645	4.47947
	5.75	4.51927	4.48166
	5.76	4.50694	4.48385
	5.77	4.52471	4.48604
	5.78	4.55911	4.48823
	5.79	4.50357	4.49041
	5.8	4.53983	4.4926
	5.81	4.50883	4.49479
	5.82	4.54836	4.49698
	5.83	4.57151	4.49917
	5.84	4.49052	4.50136
	5.85	4.57372	4.50355
	5.86	4.50985	4.50574
	5.87	4.5633	4.50793
	5.88	4.56089	4.51012
	5.89	4.54363	4.51231
	5.9	4.57165	4.5145
	5.91	4.56232	4.51669
	5.92	4.56091	4.51887
	5.93	4.55976	4.52106
	5.94	4.48809	4.52325
	5.95	4.58967	4.52544
	5.96	4.52774	4.52763
	5.97	4.57385	4.52982
	5.98	4.56684	4.53201
	5.99	4.54799	4.5342
	6	4.58208	4.53639
	6.01	4.53167	4.53858
	6.02	4.57333	4.5407
	6.03	4.56688	4.54282
	6.04	4.61655	4.54494
	6.05	4.59949	4.54706
	6.06	4.5516	4.54918
	6.07	4.63153	4.5513
	6.08	4.58123	4.55342
	6.09	4.65362	4.55554
	6.1	4.55375	4.55766
	6.11	4.56335	4.55978
	6.12	4.62905	4.5619
	6.13	4.57509	4.56402
	6.14	4.6263	4.56614
	6.15	4.58307	4.56826
	6.16	4.53351	4.57038
	6.17	4.64504	4.5725
	6.18	4.59771	4.57462
	6.19	4.63086	4.57674
	6.2	4.59969	4.57886
	6.21	4.57706	4.58098
	6.22	4.60705	4.5831
	6.23	4.61359	4.58522
	6.24	4.62458	4.58734
	6.25	4.63015	4.58946
	6.26	4.58743	4.59158
	6.27	4.64673	4.5937
	6.28	4.63982	4.59582
	6.29	4.66945	4.59794
	6.3	4.63432	4.60006
	6.31	4.59022	4.60218
	6.32	4.59172	4.6043
	6.33	4.6519	4.60642
	6.34	4.6408	4.60854
	6.35	4.63429	4.61066
	6.36	4.58337	4.61278
	6.37	4.6018	4.6149
	6.38	4.63623	4.61702
	6.39	4.65027	4.61914
	6.4	4.58334	4.62126
	6.41	4.62986	4.62338
	6.42	4.6356	4.6255
	6.43	4.61215	4.62762
	6.44	4.67853	4.62974
	6.45	4.58831	4.63186
	6.46	4.60431	4.63399
	6.47	4.69156	4.63611
	6.48	4.63281	4.63823
	6.49	4.7162	4.64035
	6.5	4.65334	4.64247
	6.51	4.65174	4.64459
	6.52	4.71909	4.64671
	6.53	4.63293	4.64883
	6.54	4.64828	4.65095
	6.55	4.65698	4.65307
	6.56	4.62173	4.65519
	6.57	4.64923	4.65731
	6.58	4.64635	4.65943
	6.59	4.62827	4.66155
	6.6	4.65159	4.66367
	6.61	4.67009	4.66579
	6.62	4.66208	4.66791
	6.63	4.65572	4.67003
	6.64	4.70044	4.67215
	6.65	4.65299	4.67427
	6.66	4.64698	4.67639
	6.67	4.67808	4.67851
	6.68	4.74161	4.68063
	6.69	4.70451	4.68275
	6.7	4.69486	4.68487
	6.71	4.66509	4.68699
	6.72	4.73518	4.68911
	6.73	4.77723	4.69123
	6.74	4.69039	4.69335
	6.75	4.64745	4.69547
	6.76	4.64482	4.69759
	6.77	4.68074	4.69971
	6.78	4.71109	4.70183
	6.79	4.70482	4.70395
	6.8	4.6428	4.70607
	6.81	4.67018	4.70819
	6.82	4.72254	4.71031
	6.83	4.71705	4.71243
	6.84	4.73575	4.71455
	6.85	4.68335	4.71667
	6.86	4.68119	4.71879
	6.87	4.72109	4.72091
	6.88	4.71881	4.72303
	6.89	4.7641	4.72515
	6.9	4.70119	4.72727
	6.91	4.70256	4.72939
	6.92	4.75329	4.73151
	6.93	4.76392	4.73363
	6.94	4.75564	4.73575
	6.95	4.71502	4.73787
	6.96	4.67606	4.73999
	6.97	4.68023	4.74211
	6.98	4.71543	4.74423
	6.99	4.72597	4.74635
	7	4.6575	4.74847
	7.01	4.68359	4.75059
	7.02	4.71911	4.75272
	7.03	4.75943	4.75484
	7.04	4.73404	4.75696
	7.05	4.6827	4.75908
	7.06	4.71063	4.7612
	7.07	4.74541	4.76332
	7.08	4.74878	4.76545
	7.09	4.72039	4.76757
	7.1	4.76437	4.76969
	7.11	4.72072	4.77181
	7.12	4.77937	4.77393
	7.13	4.77464	4.77606
	7.14	4.76516	4.77818
	7.15	4.78153	4.7803
	7.16	4.75394	4.78242
	7.17	4.75726	4.78454
	7.18	4.73242	4.78667
	7.19	4.73731	4.78879
	7.2	4.73903	4.79091
	7.21	4.71173	4.79303
	7.22	4.78538	4.79515
	7.23	4.76946	4.79727
	7.24	4.81701	4.7994
	7.25	4.78776	4.80152
	7.26	4.76129	4.80364
	7.27	4.80315	4.80576
	7.28	4.8072	4.80788
	7.29	4.80856	4.81001
	7.3	4.79757	4.81213
	7.31	4.81396	4.81425
	7.32	4.82826	4.81637
	7.33	4.84313	4.81849
	7.34	4.80725	4.82061
	7.35	4.82125	4.82274
	7.36	4.82428	4.82486
	7.37	4.79821	4.82698
	7.38	4.84316	4.8291
	7.39	4.77047	4.83122
	7.4	4.75175	4.83335
	7.41	4.76745	4.83547
	7.42	4.74431	4.83759
	7.43	4.85728	4.83971
	7.44	4.78434	4.84183
	7.45	4.84551	4.84396
	7.46	4.81691	4.84608
	7.47	4.80927	4.8482
	7.48	4.84711	4.85032
	7.49	4.81188	4.85244
	7.5	4.86218	4.85456
	7.51	4.86695	4.85669
	7.52	4.83281	4.85881
	7.53	4.87717	4.86093
	7.54	4.85894	4.86305
	7.55	4.85046	4.86517
	7.56	4.86629	4.8673
	7.57	4.84168	4.86942
	7.58	4.8671	4.87154
	7.59	4.8258	4.87366
	7.6	4.78303	4.87578
	7.61	4.79069	4.87791
	7.62	4.79239	4.88003
	7.63	4.79668	4.88215
	7.64	4.863	4.88427
	7.65	4.83514	4.88639
	7.66	4.87217	4.88851
	7.67	4.83109	4.89064
	7.68	4.83366	4.89276
	7.69	4.85127	4.89488
	7.7	4.85284	4.897
	7.71	4.92361	4.89912
	7.72	4.86626	4.90125
	7.73	4.88571	4.90337
	7.74	4.87988	4.90549
	7.75	4.87005	4.90761
	7.76	4.90406	4.90973
	7.77	4.86284	4.91185
	7.78	4.85539	4.91398
	7.79	4.87799	4.9161
	7.8	4.8546	4.91822
	7.81	4.78995	4.92034
	7.82	4.81304	4.92246
	7.83	4.82004	4.92459
	7.84	4.82795	4.92671
	7.85	4.88309	4.92883
	7.86	4.85429	4.93095
	7.87	4.8777	4.93307
	7.88	4.87193	4.9352
	7.89	4.85428	4.93732
	7.9	4.8902	4.93944
	7.91	4.92232	4.94156
	7.92	4.9099	4.94368
	7.93	4.93162	4.9458
	7.94	4.90085	4.94793
	7.95	4.90652	4.95005
	7.96	4.93251	4.95217
	7.97	4.92786	4.95429
	7.98	4.89994	4.95641
	7.99	4.88696	4.95854
	8	4.9024	4.96066
	8.01	4.86566	4.96278
	8.02	4.83626	4.96334
	8.03	4.86409	4.9639
	8.04	4.85806	4.96446
	8.05	4.91105	4.96502
	8.06	4.923	4.96558
	8.07	4.93026	4.96614
	8.08	4.93538	4.9667
	8.09	4.88601	4.96726
	8.1	4.90729	4.96782
	8.11	5.00589	4.96838
	8.12	4.92979	4.96894
	8.13	4.95692	4.9695
	8.14	4.9714	4.97006
	8.15	4.93566	4.97062
	8.16	4.98006	4.97119
	8.17	4.946	4.97175
	8.18	4.93456	4.97231
	8.19	4.94442	4.97287
	8.2	4.94155	4.97343
	8.21	4.92586	4.97399
	8.22	4.87339	4.97455
	8.23	4.8637	4.97511
	8.24	4.92175	4.97567
	8.25	4.922	4.97623
	8.26	4.98207	4.97679
	8.27	4.92272	4.97735
	8.28	4.93596	4.97791
	8.29	4.9327	4.97847
	8.3	4.91899	4.97903
	8.31	5.00169	4.97959
	8.32	4.94568	4.98015
	8.33	4.93421	4.98071
	8.34	5.01168	4.98127
	8.35	4.93264	4.98183
	8.36	4.98752	4.98239
	8.37	4.93338	4.98295
	8.38	4.93111	4.98351
	8.39	4.99579	4.98407
	8.4	4.92735	4.98464
	8.41	4.95044	4.9852
	8.42	4.8662	4.98576
	8.43	4.85585	4.98632
	8.44	4.97012	4.98688
	8.45	4.9076	4.98744
	8.46	4.96051	4.988
	8.47	4.9191	4.98856
	8.48	4.91335	4.98912
	8.49	5.00192	4.98968
	8.5	4.94995	4.99024
	8.51	4.99997	4.9908
	8.52	4.95249	4.99136
	8.53	4.94595	4.99192
	8.54	5.0415	4.99248
	8.55	4.98111	4.99304
	8.56	5.00222	4.9936
	8.57	4.96959	4.99416
	8.58	4.95372	4.99472
	8.59	5.0245	4.99528
	8.6	4.98534	4.99584
	8.61	4.98217	4.9964
	8.62	4.92595	4.99696
	8.63	4.88235	4.99752
	8.64	5.00828	4.99809
	8.65	4.97442	4.99865
	8.66	5.00117	4.99921
	8.67	4.97631	4.99977
	8.68	4.9532	5.00033
	8.69	5.05874	5.00089
	8.7	5.03158	5.00145
	8.71	5.02574	5.00201
	8.72	5.04592	5.00257
	8.73	4.99006	5.00313
	8.74	5.09839	5.00369
	8.75	5.03314	5.00425
	8.76	5.03183	5.00481
	8.77	5.01591	5.00537
	8.78	5.00163	5.00593
	8.79	5.06341	5.00649
	8.8	5.02611	5.00705
	8.81	5.02427	5.00761
	8.82	4.97086	5.00817
	8.83	4.95401	5.00873
	8.84	5.04692	5.00929
	8.85	4.98778	5.00985
	8.86	5.02597	5.01041
	8.87	5.02309	5.01097
	8.88	4.95615	5.01154
	8.89	5.07346	5.0121
	8.9	5.02502	5.01266
	8.91	5.05537	5.01322
	8.92	5.04807	5.01378
	8.93	4.99945	5.01434
	8.94	5.11158	5.0149
	8.95	5.04119	5.01546
	8.96	5.04356	5.01602
	8.97	5.02099	5.01658
	8.98	4.99919	5.01714
	8.99	5.06055	5.0177
	9	4.9949	5.01826
	9.01	5.01574	5.01882
	9.02	4.96575	5.01959
	9.03	4.92082	5.02035
	9.04	5.04746	5.02112
	9.05	4.9497	5.02189
	9.06	4.99507	5.02266
	9.07	4.98313	5.02342
	9.08	4.93901	5.02419
	9.09	5.05783	5.02496
	9.1	4.98621	5.02573
	9.11	5.06284	5.02649
	9.12	5.03801	5.02726
	9.13	4.98237	5.02803
	9.14	5.08524	5.02879
	9.15	5.00735	5.02956
	9.16	5.04665	5.03033
	9.17	5.00712	5.0311
	9.18	4.99156	5.03186
	9.19	5.05062	5.03263
	9.2	4.98417	5.0334
	9.21	5.04711	5.03416
	9.22	4.96252	5.03493
	9.23	4.9451	5.0357
	9.24	5.0518	5.03647
	9.25	4.96115	5.03723
	9.26	5.04552	5.038
	9.27	5.02982	5.03877
	9.28	4.9673	5.03954
	9.29	5.05709	5.0403
	9.3	5.07594	5.04107
	9.31	5.08931	5.04184
	9.32	5.05983	5.0426
	9.33	5.04198	5.04337
	9.34	5.10698	5.04414
	9.35	5.05266	5.04491
	9.36	5.08317	5.04567
	9.37	5.03515	5.04644
	9.38	5.04427	5.04721
	9.39	5.05615	5.04797
	9.4	4.99303	5.04874
	9.41	5.07392	5.04951
	9.42	4.98637	5.05028
	9.43	4.98246	5.05104
	9.44	5.05623	5.05181
	9.45	4.98999	5.05258
	9.46	5.05809	5.05334
	9.47	5.03015	5.05411
	9.48	4.991	5.05488
	9.49	5.0507	5.05565
	9.5	5.05411	5.05641
	9.51	5.09328	5.05718
	9.52	5.06757	5.05795
	9.53	5.04996	5.05872
	9.54	5.08418	5.05948
	9.55	5.0366	5.06025
	9.56	5.09844	5.06102
	9.57	5.02055	5.06178
	9.58	5.04198	5.06255
	9.59	5.04555	5.06332
	9.6	4.98317	5.06409
	9.61	5.06669	5.06485
	9.62	4.9672	5.06562
	9.63	5.01904	5.06639
	9.64	5.03572	5.06715
	9.65	5.00084	5.06792
	9.66	5.06039	5.06869
	9.67	5.0067	5.06946
	9.68	5.04725	5.07022
	9.69	5.05505	5.07099
	9.7	5.06743	5.07176
	9.71	5.10799	5.07253
	9.72	5.05052	5.07329
	9.73	5.10622	5.07406
	9.74	5.06429	5.07483
	9.75	5.04962	5.07559
	9.76	5.09796	5.07636
	9.77	5.03079	5.07713
	9.78	5.07335	5.0779
	9.79	5.07301	5.07866
	9.8	4.99427	5.07943
	9.81	5.06607	5.0802
	9.82	5.01017	5.08096
	9.83	5.04508	5.08173
	9.84	5.04304	5.0825
	9.85	5.02403	5.08327
	9.86	5.08277	5.08403
	9.87	5.02842	5.0848
	9.88	5.06987	5.08557
	9.89	5.10285	5.08633
	9.9	5.06333	5.0871
	9.91	5.11328	5.08787
	9.92	5.07938	5.08864
	9.93	5.14539	5.0894
	9.94	5.09115	5.09017
	9.95	5.0852	5.09094
	9.96	5.09599	5.09171
	9.97	5.07426	5.09247
	9.98	5.08455	5.09324
	9.99	5.08966	5.09401
	10	5.07511	5.09477
	10.01	5.08627	5.09554
	10.02	5.04229	5.09674
	10.03	5.06279	5.09793
	10.04	5.06949	5.09913
	10.05	5.06259	5.10032
	10.06	5.09685	5.10152
	10.07	5.06692	5.10272
	10.08	5.11269	5.10391
	10.09	5.13062	5.10511
	10.1	5.10178	5.1063
	10.11	5.12077	5.1075
	10.12	5.1224	5.1087
	10.13	5.12361	5.10989
	10.14	5.13118	5.11109
	10.15	5.1112	5.11228
	10.16	5.09267	5.11348
	10.17	5.08674	5.11467
	10.18	5.08999	5.11587
	10.19	5.09392	5.11707
	10.2	5.07025	5.11826
	10.21	5.08973	5.11946
	10.22	5.06946	5.12065
	10.23	5.07326	5.12185
	10.24	5.06084	5.12305
	10.25	5.08381	5.12424
	10.26	5.06908	5.12544
	10.27	5.07427	5.12663
	10.28	5.10852	5.12783
	10.29	5.15754	5.12902
	10.3	5.10257	5.13022
	10.31	5.11786	5.13142
	10.32	5.12449	5.13261
	10.33	5.1078	5.13381
	10.34	5.1462	5.135
	10.35	5.07284	5.1362
	10.36	5.109	5.1374
	10.37	5.08553	5.13859
	10.38	5.06978	5.13979
	10.39	5.07218	5.14098
	10.4	5.08885	5.14218
	10.41	5.08235	5.14337
	10.42	5.06513	5.14457
	10.43	5.10079	5.14577
	10.44	5.05428	5.14696
	10.45	5.09615	5.14816
	10.46	5.09623	5.14935
	10.47	5.12985	5.15055
	10.48	5.11421	5.15175
	10.49	5.10473	5.15294
	10.5	5.15595	5.15414
	10.51	5.16052	5.15533
	10.52	5.11737	5.15653
	10.53	5.11102	5.15772
	10.54	5.08041	5.15892
	10.55	5.11058	5.16012
	10.56	5.09534	5.16131
	10.57	5.07196	5.16251
	10.58	5.10202	5.1637
	10.59	5.06727	5.1649
	10.6	5.11814	5.1661
	10.61	5.08561	5.16729
	10.62	5.06143	5.16849
	10.63	5.03202	5.16968
	10.64	5.10526	5.17088
	10.65	5.12997	5.17207
	10.66	5.09906	5.17327
	10.67	5.16324	5.17447
	10.68	5.13008	5.17566
	10.69	5.1471	5.17686
	10.7	5.18655	5.17805
	10.71	5.12576	5.17925
	10.72	5.20079	5.18044
	10.73	5.10707	5.18164
	10.74	5.11483	5.18284
	10.75	5.157	5.18403
	10.76	5.07326	5.18523
	10.77	5.14496	5.18642
	10.78	5.06512	5.18762
	10.79	5.14318	5.18882
	10.8	5.15178	5.19001
	10.81	5.08417	5.19121
	10.82	5.14274	5.1924
	10.83	5.07914	5.1936
	10.84	5.15001	5.19479
	10.85	5.12225	5.19599
	10.86	5.1539	5.19719
	10.87	5.19175	5.19838
	10.88	5.09553	5.19958
	10.89	5.2002	5.20077
	10.9	5.17487	5.20197
	10.91	5.19251	5.20317
	10.92	5.16205	5.20436
	10.93	5.10215	5.20556
	10.94	5.17514	5.20675
	10.95	5.10745	5.20795
	10.96	5.14094	5.20914
	10.97	5.12079	5.21034
	10.98	5.10258	5.21154
	10.99	5.16722	5.21273
	11	5.08422	5.21393
	11.01	5.1502	5.21512
	11.02	5.11855	5.21605
	11.03	5.06893	5.21698
	11.04	5.13705	5.21791
	11.05	5.16878	5.21883
	11.06	5.17394	5.21976
	11.07	5.14308	5.22069
	11.08	5.1324	5.22162
	11.09	5.20671	5.22254
	11.1	5.1795	5.22347
	11.11	5.19001	5.2244
	11.12	5.10552	5.22532
	11.13	5.09652	5.22625
	11.14	5.14783	5.22718
	11.15	5.13442	5.22811
	11.16	5.1482	5.22903
	11.17	5.09932	5.22996
	11.18	5.12057	5.23089
	11.19	5.12627	5.23182
	11.2	5.1737	5.23274
	11.21	5.13514	5.23367
	11.22	5.11424	5.2346
	11.23	5.12553	5.23552
	11.24	5.22959	5.23645
	11.25	5.19611	5.23738
	11.26	5.19197	5.23831
	11.27	5.20464	5.23923
	11.28	5.18874	5.24016
	11.29	5.21564	5.24109
	11.3	5.26678	5.24202
	11.31	5.13919	5.24294
	11.32	5.16214	5.24387
	11.33	5.14519	5.2448
	11.34	5.20679	5.24573
	11.35	5.21775	5.24665
	11.36	5.13623	5.24758
	11.37	5.1979	5.24851
	11.38	5.17697	5.24943
	11.39	5.20001	5.25036
	11.4	5.21505	5.25129
	11.41	5.14676	5.25222
	11.42	5.21011	5.25314
	11.43	5.22048	5.25407
	11.44	5.24758	5.255
	11.45	5.25692	5.25593
	11.46	5.22365	5.25685
	11.47	5.21637	5.25778
	11.48	5.2421	5.25871
	11.49	5.31164	5.25964
	11.5	5.13969	5.26056
	11.51	5.17805	5.26149
	11.52	5.19453	5.26242
	11.53	5.15739	5.26334
	11.54	5.21828	5.26427
	11.55	5.133	5.2652
	11.56	5.1879	5.26613
	11.57	5.18264	5.26705
	11.58	5.14593	5.26798
	11.59	5.21824	5.26891
	11.6	5.10155	5.26984
	11.61	5.16379	5.27076
	11.62	5.20307	5.27169
	11.63	5.19266	5.27262
	11.64	5.23744	5.27354
	11.65	5.17236	5.27447
	11.66	5.19244	5.2754
	11.67	5.21158	5.27633
	11.68	5.24253	5.27725
	11.69	5.18399	5.27818
	11.7	5.15068	5.27911
	11.71	5.15718	5.28004
	11.72	5.13792	5.28096
	11.73	5.15197	5.28189
	11.74	5.18413	5.28282
	11.75	5.15357	5.28375
	11.76	5.17443	5.28467
	11.77	5.13135	5.2856
	11.78	5.18299	5.28653
	11.79	5.12503	5.28745
	11.8	5.15672	5.28838
	11.81	5.21754	5.28931
	11.82	5.22673	5.29024
	11.83	5.19528	5.29116
	11.84	5.23529	5.29209
	11.85	5.23284	5.29302
	11.86	5.25173	5.29395
	11.87	5.2638	5.29487
	11.88	5.18515	5.2958
	11.89	5.20975	5.29673
	11.9	5.17658	5.29766
	11.91	5.18452	5.29858
	11.92	5.19845	5.29951
	11.93	5.2352	5.30044
	11.94	5.1838	5.30136
	11.95	5.20825	5.30229
	11.96	5.20862	5.30322
	11.97	5.26758	5.30415
	11.98	5.17047	5.30507
	11.99	5.2368	5.306
	12	5.26672	5.30693
	12.01	5.28831	5.30786
	12.02	5.28475	5.30883
	12.03	5.31048	5.30981
	12.04	5.26604	5.31078
	12.05	5.29888	5.31176
	12.06	5.29465	5.31273
	12.07	5.29105	5.31371
	12.08	5.24539	5.31468
	12.09	5.20531	5.31566
	12.1	5.2238	5.31664
	12.11	5.21811	5.31761
	12.12	5.30744	5.31859
	12.13	5.2251	5.31956
	12.14	5.22481	5.32054
	12.15	5.16291	5.32151
	12.16	5.2584	5.32249
	12.17	5.22981	5.32346
	12.18	5.24442	5.32444
	12.19	5.27918	5.32541
	12.2	5.22979	5.32639
	12.21	5.27154	5.32737
	12.22	5.36995	5.32834
	12.23	5.25982	5.32932
	12.24	5.31762	5.33029
	12.25	5.18862	5.33127
	12.26	5.26726	5.33224
	12.27	5.28452	5.33322
	12.28	5.1827	5.33419
	12.29	5.21285	5.33517
	12.3	5.15656	5.33615
	12.31	5.2739	5.33712
	12.32	5.29879	5.3381
	12.33	5.23545	5.33907
	12.34	5.17348	5.34005
	12.35	5.21262	5.34102
	12.36	5.25963	5.342
	12.37	5.30567	5.34297
	12.38	5.28863	5.34395
	12.39	5.25416	5.34492
	12.4	5.23569	5.3459
	12.41	5.35201	5.34688
	12.42	5.31368	5.34785
	12.43	5.34066	5.34883
	12.44	5.21242	5.3498
	12.45	5.21459	5.35078
	12.46	5.28232	5.35175
	12.47	5.25902	5.35273
	12.48	5.24889	5.3537
	12.49	5.2366	5.35468
	12.5	5.20222	5.35566
	12.51	5.29341	5.35663
	12.52	5.29719	5.35761
	12.53	5.24618	5.35858
	12.54	5.2517	5.35956
	12.55	5.22475	5.36053
	12.56	5.30043	5.36151
	12.57	5.3384	5.36248
	12.58	5.2803	5.36346
	12.59	5.33058	5.36443
	12.6	5.28752	5.36541
	12.61	5.37238	5.36639
	12.62	5.35715	5.36736
	12.63	5.30983	5.36834
	12.64	5.25723	5.36931
	12.65	5.235	5.37029
	12.66	5.27866	5.37126
	12.67	5.30899	5.37224
	12.68	5.3257	5.37321
	12.69	5.25532	5.37419
	12.7	5.25536	5.37516
	12.71	5.23667	5.37614
	12.72	5.28073	5.37712
	12.73	5.32741	5.37809
	12.74	5.28207	5.37907
	12.75	5.29543	5.38004
	12.76	5.2763	5.38102
	12.77	5.31258	5.38199
	12.78	5.41798	5.38297
	12.79	5.27048	5.38394
	12.8	5.35782	5.38492
	12.81	5.26289	5.3859
	12.82	5.32793	5.38687
	12.83	5.31294	5.38785
	12.84	5.21157	5.38882
	12.85	5.2477	5.3898
	12.86	5.26271	5.39077
	12.87	5.32467	5.39175
	12.88	5.31809	5.39272
	12.89	5.29701	5.3937
	12.9	5.23959	5.39467
	12.91	5.23531	5.39565
	12.92	5.35533	5.39663
	12.93	5.31264	5.3976
	12.94	5.323	5.39858
	12.95	5.3138	5.39955
	12.96	5.31694	5.40053
	12.97	5.40031	5.4015
	12.98	5.35146	5.40248
	12.99	5.36223	5.40345
	13	5.31446	5.40443
	13.01	5.27871	5.40541
	13.02	5.3087	5.40691
	13.03	5.29576	5.40841
	13.04	5.2955	5.40991
	13.05	5.31104	5.41141
	13.06	5.30116	5.41291
	13.07	5.33277	5.41441
	13.08	5.31847	5.41592
	13.09	5.30143	5.41742
	13.1	5.31404	5.41892
	13.11	5.30052	5.42042
	13.12	5.34118	5.42192
	13.13	5.34945	5.42342
	13.14	5.31698	5.42492
	13.15	5.40158	5.42643
	13.16	5.36924	5.42793
	13.17	5.41679	5.42943
	13.18	5.33148	5.43093
	13.19	5.36584	5.43243
	13.2	5.3181	5.43393
	13.21	5.28899	5.43544
	13.22	5.28383	5.43694
	13.23	5.33878	5.43844
	13.24	5.35425	5.43994
	13.25	5.28074	5.44144
	13.26	5.34772	5.44294
	13.27	5.31269	5.44444
	13.28	5.28577	5.44595
	13.29	5.40502	5.44745
	13.3	5.29263	5.44895
	13.31	5.35865	5.45045
	13.32	5.35639	5.45195
	13.33	5.34788	5.45345
	13.34	5.43302	5.45495
	13.35	5.3532	5.45646
	13.36	5.38152	5.45796
	13.37	5.34761	5.45946
	13.38	5.32512	5.46096
	13.39	5.32684	5.46246
	13.4	5.28811	5.46396
	13.41	5.3222	5.46547
	13.42	5.33937	5.46697
	13.43	5.3587	5.46847
	13.44	5.35911	5.46997
	13.45	5.33927	5.47147
	13.46	5.33084	5.47297
	13.47	5.39726	5.47447
	13.48	5.34269	5.47598
	13.49	5.37786	5.47748
	13.5	5.37926	5.47898
	13.51	5.3447	5.48048
	13.52	5.42935	5.48198
	13.53	5.43067	5.48348
	13.54	5.433	5.48498
	13.55	5.36577	5.48649
	13.56	5.34083	5.48799
	13.57	5.36971	5.48949
	13.58	5.34357	5.49099
	13.59	5.32369	5.49249
	13.6	5.39232	5.49399
	13.61	5.34651	5.4955
	13.62	5.36507	5.497
	13.63	5.37638	5.4985
	13.64	5.36536	5.5
	13.65	5.39208	5.5015
	13.66	5.37449	5.503
	13.67	5.39862	5.5045
	13.68	5.3816	5.50601
	13.69	5.36999	5.50751
	13.7	5.4294	5.50901
	13.71	5.42854	5.51051
	13.72	5.41495	5.51201
	13.73	5.4423	5.51351
	13.74	5.38177	5.51502
	13.75	5.38029	5.51652
	13.76	5.35075	5.51802
	13.77	5.30805	5.51952
	13.78	5.42032	5.52102
	13.79	5.3572	5.52252
	13.8	5.39851	5.52402
	13.81	5.39401	5.52553
	13.82	5.39393	5.52703
	13.83	5.3805	5.52853
	13.84	5.42604	5.53003
	13.85	5.40866	5.53153
	13.86	5.34714	5.53303
	13.87	5.39536	5.53453
	13.88	5.43652	5.53604
	13.89	5.47531	5.53754
	13.9	5.46457	5.53904
	13.91	5.40371	5.54054
	13.92	5.39055	5.54204
	13.93	5.38358	5.54354
	13.94	5.38523	5.54505
	13.95	5.33987	5.54655
	13.96	5.40179	5.54805
	13.97	5.38473	5.54955
	13.98	5.41602	5.55105
	13.99	5.42529	5.55255
	14	5.42527	5.55405
	14.01	5.36693	5.55556
	14.02	5.45516	5.55574
	14.03	5.48511	5.55593
	14.04	5.42245	5.55611
	14.05	5.44958	5.5563
	14.06	5.43865	5.55648
	14.07	5.48244	5.55667
	14.08	5.505	5.55686
	14.09	5.45007	5.55704
	14.1	5.46551	5.55723
	14.11	5.40403	5.55741
	14.12	5.42964	5.5576
	14.13	5.40964	5.55779
	14.14	5.44298	5.55797
	14.15	5.44449	5.55816
	14.16	5.42641	5.55834
	14.17	5.4364	5.55853
	14.18	5.47655	5.55871
	14.19	5.41964	5.5589
	14.2	5.4814	5.55909
	14.21	5.4514	5.55927
	14.22	5.46659	5.55946
	14.23	5.45432	5.55964
	14.24	5.46058	5.55983
	14.25	5.51724	5.56001
	14.26	5.49805	5.5602
	14.27	5.47558	5.56039
	14.28	5.5001	5.56057
	14.29	5.41665	5.56076
	14.3	5.45324	5.56094
	14.31	5.41078	5.56113
	14.32	5.4459	5.56132
	14.33	5.45836	5.5615
	14.34	5.42349	5.56169
	14.35	5.4724	5.56187
	14.36	5.47872	5.56206
	14.37	5.43044	5.56224
	14.38	5.51711	5.56243
	14.39	5.45874	5.56262
	14.4	5.48678	5.5628
	14.41	5.46501	5.56299
	14.42	5.48314	5.56317
	14.43	5.55225	5.56336
	14.44	5.48062	5.56355
	14.45	5.48756	5.56373
	14.46	5.50161	5.56392
	14.47	5.42518	5.5641
	14.48	5.46768	5.56429
	14.49	5.41844	5.56447
	14.5	5.4358	5.56466
	14.51	5.46726	5.56485
	14.52	5.462	5.56503
	14.53	5.50117	5.56522
	14.54	5.47542	5.5654
	14.55	5.48198	5.56559
	14.56	5.50234	5.56577
	14.57	5.53477	5.56596
	14.58	5.52689	5.56615
	14.59	5.51535	5.56633
	14.6	5.50765	5.56652
	14.61	5.56143	5.5667
	14.62	5.53412	5.56689
	14.63	5.56363	5.56708
	14.64	5.52812	5.56726
	14.65	5.48535	5.56745
	14.66	5.50399	5.56763
	14.67	5.45111	5.56782
	14.68	5.47472	5.568
	14.69	5.51137	5.56819
	14.7	5.4894	5.56838
	14.71	5.49806	5.56856
	14.72	5.51428	5.56875
	14.73	5.52278	5.56893
	14.74	5.51263	5.56912
	14.75	5.57916	5.56931
	14.76	5.5221	5.56949
	14.77	5.51617	5.56968
	14.78	5.52245	5.56986
	14.79	5.57639	5.57005
	14.8	5.58688	5.57023
	14.81	5.52879	5.57042
	14.82	5.52849	5.57061
	14.83	5.5236	5.57079
	14.84	5.49635	5.57098
	14.85	5.48089	5.57116
	14.86	5.4479	5.57135
	14.87	5.50041	5.57153
	14.88	5.48314	5.57172
	14.89	5.48164	5.57191
	14.9	5.50654	5.57209
	14.91	5.46949	5.57228
	14.92	5.47103	5.57246
	14.93	5.54078	5.57265
	14.94	5.49553	5.57284
	14.95	5.50332	5.57302
	14.96	5.4768	5.57321
	14.97	5.51474	5.57339
	14.98	5.55274	5.57358
	14.99	5.50021	5.57376
	15	5.51764	5.57395
	15.01	5.4799	5.57414
	15.02	5.4664	5.57395
	15.03	5.4298	5.57376
	15.04	5.43438	5.57358
	15.05	5.48125	5.57339
	15.06	5.4711	5.57321
	15.07	5.46947	5.57302
	15.08	5.49549	5.57284
	15.09	5.46071	5.57265
	15.1	5.52765	5.57246
	15.11	5.53903	5.57228
	15.12	5.49533	5.57209
	15.13	5.53122	5.57191
	15.14	5.48105	5.57172
	15.15	5.57514	5.57153
	15.16	5.54645	5.57135
	15.17	5.52057	5.57116
	15.18	5.52858	5.57098
	15.19	5.4955	5.57079
	15.2	5.50547	5.57061
	15.21	5.46516	5.57042
	15.22	5.44413	5.57023
	15.23	5.48082	5.57005
	15.24	5.50045	5.56986
	15.25	5.506	5.56968
	15.26	5.49504	5.56949
	15.27	5.49232	5.56931
	15.28	5.53881	5.56912
	15.29	5.55467	5.56893
	15.3	5.54249	5.56875
	15.31	5.53225	5.56856
	15.32	5.5012	5.56838
	15.33	5.57263	5.56819
	15.34	5.57791	5.568
	15.35	5.52997	5.56782
	15.36	5.53647	5.56763
	15.37	5.5244	5.56745
	15.38	5.49556	5.56726
	15.39	5.50021	5.56708
	15.4	5.45508	5.56689
	15.41	5.50348	5.5667
	15.42	5.4973	5.56652
	15.43	5.50763	5.56633
	15.44	5.51118	5.56615
	15.45	5.51786	5.56596
	15.46	5.54745	5.56577
	15.47	5.5593	5.56559
	15.48	5.55357	5.5654
	15.49	5.53363	5.56522
	15.5	5.52454	5.56503
	15.51	5.55342	5.56485
	15.52	5.56868	5.56466
	15.53	5.54231	5.56447
	15.54	5.54378	5.56429
	15.55	5.53975	5.5641
	15.56	5.49757	5.56392
	15.57	5.495	5.56373
	15.58	5.47529	5.56355
	15.59	5.52314	5.56336
	15.6	5.53201	5.56317
	15.61	5.54765	5.56299
	15.62	5.50884	5.5628
	15.63	5.56661	5.56262
	15.64	5.56628	5.56243
	15.65	5.57524	5.56224
	15.66	5.60076	5.56206
	15.67	5.53545	5.56187
	15.68	5.54339	5.56169
	15.69	5.60367	5.5615
	15.7	5.57703	5.56132
	15.71	5.58747	5.56113
	15.72	5.54791	5.56094
	15.73	5.56222	5.56076
	15.74	5.52932	5.56057
	15.75	5.49311	5.56039
	15.76	5.51148	5.5602
	15.77	5.50999	5.56001
	15.78	5.52948	5.55983
	15.79	5.57609	5.55964
	15.8	5.55426	5.55946
	15.81	5.56958	5.55927
	15.82	5.57545	5.55909
	15.83	5.59657	5.5589
	15.84	5.6187	5.55871
	15.85	5.56259	5.55853
	15.86	5.56959	5.55834
	15.87	5.58045	5.55816
	15.88	5.59464	5.55797
	15.89	5.59559	5.55779
	15.9	5.55137	5.5576
	15.91	5.57409	5.55741
	15.92	5.5151	5.55723
	15.93	5.52782	5.55704
	15.94	5.49486	5.55686
	15.95	5.53556	5.55667
	15.96	5.54996	5.55648
	15.97	5.55694	5.5563
	15.98	5.53913	5.55611
	15.99	5.57679	5.55593
	16	5.58922	5.55574
	16.01	5.5927	5.55556
	16.02	5.59848	5.55682
	16.03	5.54855	5.55808
	16.04	5.56328	5.55934
	16.05	5.59066	5.56061
	16.06	5.5772	5.56187
	16.07	5.59853	5.56313
	16.08	5.54817	5.56439
	16.09	5.55043	5.56566
	16.1	5.52688	5.56692
	16.11	5.51014	5.56818
	16.12	5.48746	5.56944
	16.13	5.51972	5.57071
	16.14	5.52404	5.57197
	16.15	5.54834	5.57323
	16.16	5.51257	5.57449
	16.17	5.56716	5.57576
	16.18	5.5382	5.57702
	16.19	5.58834	5.57828
	16.2	5.56885	5.57955
	16.21	5.54197	5.58081
	16.22	5.55885	5.58207
	16.23	5.56273	5.58333
	16.24	5.57695	5.5846
	16.25	5.55055	5.58586
	16.26	5.55998	5.58712
	16.27	5.55491	5.58838
	16.28	5.49055	5.58965
	16.29	5.52298	5.59091
	16.3	5.44047	5.59217
	16.31	5.50658	5.59343
	16.32	5.52874	5.5947
	16.33	5.51013	5.59596
	16.34	5.50766	5.59722
	16.35	5.52785	5.59848
	16.36	5.51829	5.59975
	16.37	5.55362	5.60101
	16.38	5.54267	5.60227
	16.39	5.53241	5.60354
	16.4	5.50681	5.6048
	16.41	5.52662	5.60606
	16.42	5.56416	5.60732
	16.43	5.54461	5.60859
	16.44	5.53424	5.60985
	16.45	5.49047	5.61111
	16.46	5.48766	5.61237
	16.47	5.48844	5.61364
	16.48	5.43584	5.6149
	16.49	5.48341	5.61616
	16.5	5.48314	5.61742
	16.51	5.49224	5.61869
	16.52	5.49492	5.61995
	16.53	5.5187	5.62121
	16.54	5.51278	5.62247
	16.55	5.50201	5.62374
	16.56	5.49202	5.625
	16.57	5.50759	5.62626
	16.58	5.48807	5.62753
	16.59	5.49356	5.62879
	16.6	5.50452	5.63005
	16.61	5.50759	5.63131
	16.62	5.49442	5.63258
	16.63	5.47969	5.63384
	16.64	5.43696	5.6351
	16.65	5.45077	5.63636
	16.66	5.41011	5.63763
	16.67	5.46806	5.63889
	16.68	5.47256	5.64015
	16.69	5.48553	5.64141
	16.7	5.45296	5.64268
	16.71	5.49856	5.64394
	16.72	5.52367	5.6452
	16.73	5.49567	5.64646
	16.74	5.49001	5.64773
	16.75	5.49511	5.64899
	16.76	5.46927	5.65025
	16.77	5.52031	5.65152
	16.78	5.49887	5.65278
	16.79	5.52139	5.65404
	16.8	5.49206	5.6553
	16.81	5.46482	5.65657
	16.82	5.44738	5.65783
	16.83	5.44258	5.65909
	16.84	5.4507	5.66035
	16.85	5.47555	5.66162
	16.86	5.45809	5.66288
	16.87	5.52933	5.66414
	16.88	5.40671	5.6654
	16.89	5.51704	5.66667
	16.9	5.55075	5.66793
	16.91	5.47988	5.66919
	16.92	5.55447	5.67045
	16.93	5.46869	5.67172
	16.94	5.50095	5.67298
	16.95	5.55226	5.67424
	16.96	5.48993	5.67551
	16.97	5.57147	5.67677
	16.98	5.50833	5.67803
	16.99	5.50617	5.67929
	17	5.49193	5.68056
	17.01	5.43495	5.68182
	17.02	5.5033	5.6808
	17.03	5.46472	5.67979
	17.04	5.4842	5.67877
	17.05	5.56213	5.67776
	17.06	5.42385	5.67675
	17.07	5.55443	5.67573
	17.08	5.52298	5.67472
	17.09	5.51002	5.6737
	17.1	5.55683	5.67269
	17.11	5.46522	5.67167
	17.12	5.50761	5.67066
	17.13	5.52571	5.66964
	17.14	5.50372	5.66863
	17.15	5.59572	5.66761
	17.16	5.47925	5.6666
	17.17	5.49644	5.66558
	17.18	5.48078	5.66457
	17.19	5.41521	5.66356
	17.2	5.52529	5.66254
	17.21	5.45882	5.66153
	17.22	5.48502	5.66051
	17.23	5.53639	5.6595
	17.24	5.44101	5.65848
	17.25	5.55661	5.65747
	17.26	5.52479	5.65645
	17.27	5.51281	5.65544
	17.28	5.52794	5.65442
	17.29	5.49296	5.65341
	17.3	5.51898	5.65239
	17.31	5.55267	5.65138
	17.32	5.50548	5.65037
	17.33	5.58629	5.64935
	17.34	5.4983	5.64834
	17.35	5.49454	5.64732
	17.36	5.48951	5.64631
	17.37	5.41794	5.64529
	17.38	5.53614	5.64428
	17.39	5.47262	5.64326
	17.4	5.51869	5.64225
	17.41	5.53389	5.64123
	17.42	5.46807	5.64022
	17.43	5.58167	5.6392
	17.44	5.55608	5.63819
	17.45	5.5741	5.63718
	17.46	5.54523	5.63616
	17.47	5.52536	5.63515
	17.48	5.57133	5.63413
	17.49	5.60533	5.63312
	17.5	5.57301	5.6321
	17.51	5.59982	5.63109
	17.52	5.52839	5.63007
	17.53	5.55237	5.62906
	17.54	5.53446	5.62804
	17.55	5.50131	5.62703
	17.56	5.58373	5.62601
	17.57	5.49805	5.625
	17.58	5.56987	5.62399
	17.59	5.56967	5.62297
	17.6	5.54476	5.62196
	17.61	5.6139	5.62094
	17.62	5.57345	5.61993
	17.63	5.62925	5.61891
	17.64	5.5597	5.6179
	17.65	5.60324	5.61688
	17.66	5.60751	5.61587
	17.67	5.63715	5.61485
	17.68	5.61097	5.61384
	17.69	5.59936	5.61282
	17.7	5.58548	5.61181
	17.71	5.58008	5.6108
	17.72	5.55365	5.60978
	17.73	5.524	5.60877
	17.74	5.58678	5.60775
	17.75	5.52699	5.60674
	17.76	5.59968	5.60572
	17.77	5.56773	5.60471
	17.78	5.56844	5.60369
	17.79	5.64209	5.60268
	17.8	5.58507	5.60166
	17.81	5.65441	5.60065
	17.82	5.58789	5.59963
	17.83	5.57921	5.59862
	17.84	5.59655	5.59761
	17.85	5.66005	5.59659
	17.86	5.60134	5.59558
	17.87	5.59583	5.59456
	17.88	5.58608	5.59355
	17.89	5.58205	5.59253
	17.9	5.5534	5.59152
	17.91	5.52173	5.5905
	17.92	5.56845	5.58949
	17.93	5.52204	5.58847
	17.94	5.60724	5.58746
	17.95	5.5683	5.58644
	17.96	5.60443	5.58543
	17.97	5.66441	5.58442
	17.98	5.54626	5.5834
	17.99	5.70295	5.58239
	18	5.59981	5.58137
	18.01	5.59954	5.58036
	18.02	5.64014	5.58145
	18.03	5.62467	5.58255
	18.04	5.64732	5.58364
	18.05	5.62198	5.58474
	18.06	5.59333	5.58583
	18.07	5.60796	5.58693
	18.08	5.55842	5.58803
	18.09	5.57043	5.58912
	18.1	5.61655	5.59022
	18.11	5.56377	5.59131
	18.12	5.65741	5.59241
	18.13	5.57112	5.5935
	18.14	5.68219	5.5946
	18.15	5.74911	5.59569
	18.16	5.63844	5.59679
	18.17	5.73935	5.59788
	18.18	5.61938	5.59898
	18.19	5.68991	5.60007
	18.2	5.71356	5.60117
	18.21	5.69077	5.60227
	18.22	5.67997	5.60336
	18.23	5.62443	5.60446
	18.24	5.66733	5.60555
	18.25	5.68206	5.60665
	18.26	5.62896	5.60774
	18.27	5.64364	5.60884
	18.28	5.6412	5.60993
	18.29	5.64733	5.61103
	18.3	5.72767	5.61212
	18.31	5.62055	5.61322
	18.32	5.73941	5.61432
	18.33	5.71436	5.61541
	18.34	5.70071	5.61651
	18.35	5.7667	5.6176
	18.36	5.664	5.6187
	18.37	5.687	5.61979
	18.38	5.72376	5.62089
	18.39	5.66429	5.62198
	18.4	5.76866	5.62308
	18.41	5.65748	5.62417
	18.42	5.67214	5.62527
	18.43	5.66316	5.62637
	18.44	5.62866	5.62746
	18.45	5.69607	5.62856
	18.46	5.65695	5.62965
	18.47	5.68144	5.63075
	18.48	5.7001	5.63184
	18.49	5.60809	5.63294
	18.5	5.82053	5.63403
	18.51	5.66106	5.63513
	18.52	5.7152	5.63622
	18.53	5.7497	5.63732
	18.54	5.65478	5.63842
	18.55	5.7221	5.63951
	18.56	5.73682	5.64061
	18.57	5.66821	5.6417
	18.58	5.75855	5.6428
	18.59	5.64961	5.64389
	18.6	5.71472	5.64499
	18.61	5.64455	5.64608
	18.62	5.63544	5.64718
	18.63	5.72326	5.64827
	18.64	5.63218	5.64937
	18.65	5.7216	5.65046
	18.66	5.66747	5.65156
	18.67	5.64186	5.65266
	18.68	5.85036	5.65375
	18.69	5.67397	5.65485
	18.7	5.76427	5.65594
	18.71	5.76936	5.65704
	18.72	5.68263	5.65813
	18.73	5.7553	5.65923
	18.74	5.7168	5.66032
	18.75	5.71792	5.66142
	18.76	5.76682	5.66251
	18.77	5.68308	5.66361
	18.78	5.7599	5.66471
	18.79	5.6412	5.6658
	18.8	5.68392	5.6669
	18.81	5.75372	5.66799
	18.82	5.64798	5.66909
	18.83	5.79385	5.67018
	18.84	5.6642	5.67128
	18.85	5.76235	5.67237
	18.86	5.79395	5.67347
	18.87	5.717	5.67456
	18.88	5.7947	5.67566
	18.89	5.69056	5.67676
	18.9	5.75022	5.67785
	18.91	5.77932	5.67895
	18.92	5.69044	5.68004
	18.93	5.80404	5.68114
	18.94	5.66564	5.68223
	18.95	5.70795	5.68333
	18.96	5.72972	5.68442
	18.97	5.63762	5.68552
	18.98	5.74711	5.68661
	18.99	5.67442	5.68771
	19	5.67827	5.6888
	19.01	5.73965	5.6899
	19.02	5.65401	5.69101
	19.03	5.87038	5.69211
	19.04	5.72176	5.69322
	19.05	5.72697	5.69432
	19.06	5.80059	5.69543
	19.07	5.6746	5.69653
	19.08	5.78559	5.69764
	19.09	5.75346	5.69875
	19.1	5.68755	5.69985
	19.11	5.78646	5.70096
	19.12	5.64828	5.70206
	19.13	5.7722	5.70317
	19.14	5.66625	5.70427
	19.15	5.69037	5.70538
	19.16	5.75332	5.70648
	19.17	5.65856	5.70759
	19.18	5.79136	5.7087
	19.19	5.69972	5.7098
	19.2	5.72372	5.71091
	19.21	5.86839	5.71201
	19.22	5.72388	5.71312
	19.23	5.83969	5.71422
	19.24	5.79039	5.71533
	19.25	5.71753	5.71644
	19.26	5.81549	5.71754
	19.27	5.68134	5.71865
	19.28	5.81485	5.71975
	19.29	5.74384	5.72086
	19.3	5.67852	5.72196
	19.31	5.78979	5.72307
	19.32	5.63503	5.72418
	19.33	5.74775	5.72528
	19.34	5.74458	5.72639
	19.35	5.68028	5.72749
	19.36	5.78912	5.7286
	19.37	5.64902	5.7297
	19.38	5.89709	5.73081
	19.39	5.82749	5.73191
	19.4	5.72037	5.73302
	19.41	5.82879	5.73413
	19.42	5.68608	5.73523
	19.43	5.84087	5.73634
	19.44	5.79622	5.73744
	19.45	5.69218	5.73855
	19.46	5.83071	5.73965
	19.47	5.66343	5.74076
	19.48	5.80377	5.74187
	19.49	5.7445	5.74297
	19.5	5.72237	5.74408
	19.51	5.80076	5.74518
	19.52	5.69837	5.74629
	19.53	5.78181	5.74739
	19.54	5.75045	5.7485
	19.55	5.7761	5.7496
	19.56	5.95902	5.75071
	19.57	5.75042	5.75182
	19.58	5.87157	5.75292
	19.59	5.82203	5.75403
	19.6	5.77046	5.75513
	19.61	5.89025	5.75624
	19.62	5.69373	5.75734
	19.63	5.86687	5.75845
	19.64	5.79193	5.75956
	19.65	5.71032	5.76066
	19.66	5.86968	5.76177
	19.67	5.69548	5.76287
	19.68	5.78939	5.76398
	19.69	5.81094	5.76508
	19.7	5.75922	5.76619
	19.71	5.86227	5.76729
	19.72	5.76775	5.7684
	19.73	5.90653	5.76951
	19.74	5.88701	5.77061
	19.75	5.83199	5.77172
	19.76	5.91569	5.77282
	19.77	5.75474	5.77393
	19.78	5.94272	5.77503
	19.79	5.79088	5.77614
	19.8	5.79792	5.77725
	19.81	5.91087	5.77835
	19.82	5.72646	5.77946
	19.83	5.85878	5.78056
	19.84	5.73703	5.78167
	19.85	5.80569	5.78277
	19.86	5.87937	5.78388
	19.87	5.78083	5.78499
	19.88	5.84099	5.78609
	19.89	5.78456	5.7872
	19.9	5.88417	5.7883
	19.91	6.00963	5.78941
	19.92	5.84325	5.79051
	19.93	5.96178	5.79162
	19.94	5.80472	5.79272
	19.95	5.90493	5.79383
	19.96	5.91564	5.79494
	19.97	5.79526	5.79604
	19.98	5.94528	5.79715
[truncated: 18,702 more rows]

## Sheet: Figure5e
Figure5e
	time(s)	identified value(Hz)	test value(Hz)
	0.01	2.26326	2.26827
	0.02	2.17192	2.28976
	0.03	2.30639	2.31126
	0.04	2.34381	2.33276
	0.05	2.3227	2.35425
	0.06	2.51689	2.37575
	0.07	2.35438	2.39724
	0.08	2.54874	2.41874
	0.09	2.65428	2.44024
	0.1	2.6224	2.46173
	0.11	2.68329	2.48323
	0.12	2.6669	2.50472
	0.13	2.70946	2.52622
	0.14	2.72434	2.54772
	0.15	2.8043	2.56921
	0.16	2.75409	2.59071
	0.17	2.74807	2.6122
	0.18	2.80839	2.6337
	0.19	2.78457	2.6552
	0.2	2.88826	2.67669
	0.21	2.84751	2.69819
	0.22	2.86082	2.71969
	0.23	2.91156	2.74118
	0.24	2.84013	2.76268
	0.25	2.94956	2.78417
	0.26	2.90403	2.80567
	0.27	2.94027	2.82717
	0.28	2.9267	2.84866
	0.29	2.91892	2.87016
	0.3	3.02364	2.89165
	0.31	2.97325	2.91315
	0.32	3.04213	2.93465
	0.33	3.0296	2.95614
	0.34	2.98917	2.97764
	0.35	3.06876	2.99913
	0.36	2.98997	3.02063
	0.37	3.05959	3.04213
	0.38	3.05272	3.06362
	0.39	2.99473	3.08512
	0.4	3.18625	3.10661
	0.41	3.05376	3.12811
	0.42	3.13866	3.14961
	0.43	3.17976	3.15167
	0.44	3.09129	3.15373
	0.45	3.22195	3.15579
	0.46	3.15187	3.15785
	0.47	3.22583	3.15991
	0.48	3.21066	3.16197
	0.49	3.16387	3.16403
	0.5	3.25136	3.16609
	0.51	3.25084	3.16816
	0.52	3.23426	3.17022
	0.53	3.31825	3.17228
	0.54	3.19661	3.17434
	0.55	3.34154	3.1764
	0.56	3.28925	3.17846
	0.57	3.27676	3.18052
	0.58	3.31551	3.18258
	0.59	3.27078	3.18464
	0.6	3.35031	3.1867
	0.61	3.3263	3.18876
	0.62	3.34516	3.19083
	0.63	3.34863	3.19289
	0.64	3.29914	3.19495
	0.65	3.34884	3.19701
	0.66	3.31429	3.19907
	0.67	3.31768	3.20113
	0.68	3.28005	3.20319
	0.69	3.25133	3.20525
	0.7	3.32984	3.20731
	0.71	3.28337	3.20937
	0.72	3.28841	3.21144
	0.73	3.29916	3.2135
	0.74	3.26077	3.21556
	0.75	3.34206	3.21762
	0.76	3.35643	3.21968
	0.77	3.34107	3.22174
	0.78	3.36662	3.2238
	0.79	3.32902	3.22586
	0.8	3.37286	3.22792
	0.81	3.36416	3.22998
	0.82	3.34332	3.23205
	0.83	3.36147	3.23411
	0.84	3.32263	3.23617
	0.85	3.33773	3.23823
	0.86	3.37133	3.24029
	0.87	3.37594	3.24235
	0.88	3.35867	3.24441
	0.89	3.29471	3.24647
	0.9	3.37094	3.24853
	0.91	3.34345	3.25059
	0.92	3.39109	3.25266
	0.93	3.42318	3.25472
	0.94	3.32919	3.25678
	0.95	3.41435	3.25884
	0.96	3.32559	3.2609
	0.97	3.33426	3.26296
	0.98	3.36442	3.26502
	0.99	3.23533	3.26708
	1	3.29939	3.26914
	1.01	3.33743	3.2712
	1.02	3.26472	3.27327
	1.03	3.35298	3.27533
	1.04	3.26489	3.27739
	1.05	3.29095	3.27945
	1.06	3.34991	3.28151
	1.07	3.33598	3.28357
	1.08	3.37661	3.28563
	1.09	3.29095	3.28769
	1.1	3.30804	3.28975
	1.11	3.3622	3.29181
	1.12	3.29574	3.29388
	1.13	3.35833	3.29594
	1.14	3.27241	3.298
	1.15	3.32592	3.30006
	1.16	3.32162	3.30212
	1.17	3.29047	3.30418
	1.18	3.34819	3.30624
	1.19	3.27634	3.3083
	1.2	3.24446	3.31036
	1.21	3.36183	3.31242
	1.22	3.29591	3.31449
	1.23	3.35146	3.31655
	1.24	3.31906	3.31861
	1.25	3.23813	3.32067
	1.26	3.36502	3.32273
	1.27	3.23977	3.32479
	1.28	3.33267	3.32685
	1.29	3.26457	3.32891
	1.3	3.1738	3.33097
	1.31	3.32344	3.33303
	1.32	3.21542	3.33509
	1.33	3.30389	3.33716
	1.34	3.3316	3.33922
	1.35	3.20377	3.34128
	1.36	3.35341	3.34334
	1.37	3.28961	3.3454
	1.38	3.31015	3.34746
	1.39	3.34184	3.34952
	1.4	3.25853	3.35158
	1.41	3.35073	3.35364
	1.42	3.3628	3.3557
	1.43	3.28761	3.3551
	1.44	3.40332	3.35449
	1.45	3.2744	3.35388
	1.46	3.31152	3.35327
	1.47	3.38963	3.35266
	1.48	3.30287	3.35206
	1.49	3.36178	3.35145
	1.5	3.27824	3.35084
	1.51	3.32641	3.35023
	1.52	3.33497	3.34962
	1.53	3.30946	3.34902
	1.54	3.3866	3.34841
	1.55	3.31896	3.3478
	1.56	3.28163	3.34719
	1.57	3.35407	3.34658
	1.58	3.28477	3.34597
	1.59	3.30564	3.34537
	1.6	3.28406	3.34476
	1.61	3.24332	3.34415
	1.62	3.28395	3.34354
	1.63	3.22404	3.34293
	1.64	3.33013	3.34233
	1.65	3.25785	3.34172
	1.66	3.25687	3.34111
	1.67	3.29171	3.3405
	1.68	3.33035	3.33989
	1.69	3.36431	3.33929
	1.7	3.31274	3.33868
	1.71	3.28739	3.33807
	1.72	3.3227	3.33746
	1.73	3.26576	3.33685
	1.74	3.29885	3.33624
	1.75	3.28717	3.33564
	1.76	3.25175	3.33503
	1.77	3.29396	3.33442
	1.78	3.26735	3.33381
	1.79	3.33188	3.3332
	1.8	3.25177	3.3326
	1.81	3.22568	3.33199
	1.82	3.29193	3.33138
	1.83	3.30925	3.33077
	1.84	3.32017	3.33016
	1.85	3.31181	3.32956
	1.86	3.21694	3.32895
	1.87	3.32915	3.32834
	1.88	3.26018	3.32773
	1.89	3.29594	3.32712
	1.9	3.32269	3.32652
	1.91	3.22697	3.32591
	1.92	3.26402	3.3253
	1.93	3.23454	3.32469
	1.94	3.30954	3.32408
	1.95	3.30705	3.32347
	1.96	3.23471	3.32287
	1.97	3.31746	3.32226
	1.98	3.34959	3.32165
	1.99	3.37318	3.32104
	2	3.33406	3.32043
	2.01	3.30266	3.31983
	2.02	3.35233	3.31922
	2.03	3.30061	3.31861
	2.04	3.36611	3.318
	2.05	3.332	3.31739
	2.06	3.22273	3.31679
	2.07	3.32437	3.31618
	2.08	3.27483	3.31557
	2.09	3.31432	3.31496
	2.1	3.29956	3.31435
	2.11	3.23627	3.31374
	2.12	3.28483	3.31314
	2.13	3.29655	3.31253
	2.14	3.28084	3.31192
	2.15	3.33735	3.31131
	2.16	3.18091	3.3107
	2.17	3.31489	3.3101
	2.18	3.26339	3.30949
	2.19	3.27043	3.30888
	2.2	3.28865	3.30827
	2.21	3.19065	3.30766
	2.22	3.26073	3.30706
	2.23	3.22524	3.30645
	2.24	3.24654	3.30584
	2.25	3.28717	3.30523
	2.26	3.20319	3.30462
	2.27	3.24578	3.30401
	2.28	3.26379	3.30341
	2.29	3.29315	3.3028
	2.3	3.31349	3.30219
	2.31	3.23648	3.30158
	2.32	3.32454	3.30097
	2.33	3.27197	3.30037
	2.34	3.28152	3.29976
	2.35	3.24763	3.29915
	2.36	3.21496	3.29854
	2.37	3.25633	3.29793
	2.38	3.22109	3.29733
	2.39	3.27677	3.29672
	2.4	3.21056	3.29611
	2.41	3.23483	3.2955
	2.42	3.19218	3.29489
	2.43	3.24702	3.29607
	2.44	3.22871	3.29725
	2.45	3.25145	3.29844
	2.46	3.19156	3.29962
	2.47	3.22396	3.3008
	2.48	3.21625	3.30198
	2.49	3.22054	3.30316
	2.5	3.17741	3.30434
	2.51	3.18973	3.30552
	2.52	3.16831	3.3067
	2.53	3.17475	3.30788
	2.54	3.21666	3.30906
	2.55	3.22275	3.31024
	2.56	3.16398	3.31142
	2.57	3.19168	3.3126
	2.58	3.26436	3.31379
	2.59	3.28618	3.31497
	2.6	3.27401	3.31615
	2.61	3.25195	3.31733
	2.62	3.26983	3.31851
	2.63	3.26275	3.31969
	2.64	3.32149	3.32087
	2.65	3.28682	3.32205
	2.66	3.21271	3.32323
	2.67	3.24283	3.32441
	2.68	3.2585	3.32559
	2.69	3.25886	3.32677
	2.7	3.2232	3.32795
	2.71	3.18601	3.32914
	2.72	3.24447	3.33032
	2.73	3.22208	3.3315
	2.74	3.23645	3.33268
	2.75	3.23379	3.33386
	2.76	3.15356	3.33504
	2.77	3.22709	3.33622
	2.78	3.1911	3.3374
	2.79	3.20536	3.33858
	2.8	3.16517	3.33976
	2.81	3.14079	3.34094
	2.82	3.17156	3.34212
	2.83	3.17565	3.3433
	2.84	3.16352	3.34448
	2.85	3.20789	3.34567
	2.86	3.16111	3.34685
	2.87	3.22835	3.34803
	2.88	3.25053	3.34921
	2.89	3.21626	3.35039
	2.9	3.29053	3.35157
	2.91	3.2506	3.35275
	2.92	3.2219	3.35393
	2.93	3.27482	3.35511
	2.94	3.2484	3.35629
	2.95	3.29686	3.35747
	2.96	3.22339	3.35865
	2.97	3.20076	3.35983
	2.98	3.27575	3.36102
	2.99	3.22255	3.3622
	3	3.29968	3.36338
	3.01	3.20344	3.36456
	3.02	3.25369	3.36574
	3.03	3.21403	3.36692
	3.04	3.26215	3.3681
	3.05	3.28834	3.36928
	3.06	3.24942	3.37046
	3.07	3.2159	3.37164
	3.08	3.28208	3.37282
	3.09	3.24896	3.374
	3.1	3.2435	3.37518
	3.11	3.23578	3.37637
	3.12	3.27161	3.37755
	3.13	3.22164	3.37873
	3.14	3.23283	3.37991
	3.15	3.27913	3.38109
	3.16	3.28361	3.38227
	3.17	3.25825	3.38345
	3.18	3.25397	3.38463
	3.19	3.34895	3.38581
	3.2	3.33896	3.38699
	3.21	3.36797	3.38817
	3.22	3.28375	3.38935
	3.23	3.37366	3.39053
	3.24	3.289	3.39172
	3.25	3.37186	3.3929
	3.26	3.30462	3.39408
	3.27	3.29393	3.39526
	3.28	3.29445	3.39644
	3.29	3.30817	3.39762
	3.3	3.31727	3.3988
	3.31	3.28222	3.39998
	3.32	3.28343	3.40116
	3.33	3.24924	3.40234
	3.34	3.36988	3.40352
	3.35	3.3176	3.4047
	3.36	3.34532	3.40588
	3.37	3.29713	3.40707
	3.38	3.30822	3.40825
	3.39	3.26769	3.40943
	3.4	3.33456	3.41061
	3.41	3.24954	3.41179
	3.42	3.27161	3.41297
	3.43	3.30529	3.41188
	3.44	3.25158	3.41079
	3.45	3.30344	3.4097
	3.46	3.30684	3.40861
	3.47	3.32573	3.40752
	3.48	3.29316	3.40643
	3.49	3.37071	3.40534
	3.5	3.30985	3.40425
	3.51	3.41458	3.40316
	3.52	3.36532	3.40207
	3.53	3.31061	3.40098
	3.54	3.41843	3.39989
	3.55	3.33316	3.3988
	3.56	3.39229	3.39771
	3.57	3.35704	3.39662
	3.58	3.30935	3.39553
	3.59	3.38334	3.39444
	3.6	3.36103	3.39335
	3.61	3.34227	3.39226
	3.62	3.34849	3.39117
	3.63	3.27697	3.39008
	3.64	3.39203	3.38899
	3.65	3.30866	3.3879
	3.66	3.39978	3.38681
	3.67	3.32875	3.38572
	3.68	3.28611	3.38463
	3.69	3.37506	3.38354
	3.7	3.29592	3.38245
	3.71	3.32687	3.38136
	3.72	3.39571	3.38027
	3.73	3.22159	3.37918
	3.74	3.37119	3.37809
	3.75	3.25238	3.377
	3.76	3.3599	3.37591
	3.77	3.41161	3.37482
	3.78	3.31544	3.37373
	3.79	3.36876	3.37264
	3.8	3.37991	3.37155
	3.81	3.45915	3.37046
	3.82	3.43858	3.36937
	3.83	3.34911	3.36828
	3.84	3.43421	3.36719
	3.85	3.38032	3.3661
	3.86	3.43711	3.36501
	3.87	3.39453	3.36392
	3.88	3.32564	3.36283
	3.89	3.42988	3.36174
	3.9	3.31777	3.36065
	3.91	3.45589	3.35956
	3.92	3.37877	3.35847
	3.93	3.30146	3.35738
	3.94	3.41851	3.35629
	3.95	3.34481	3.3552
	3.96	3.4345	3.35411
	3.97	3.39368	3.35302
	3.98	3.30933	3.35193
	3.99	3.36701	3.35084
	4	3.31024	3.34975
	4.01	3.38879	3.34866
	4.02	3.33783	3.34757
	4.03	3.27976	3.34648
	4.04	3.29958	3.34539
	4.05	3.30765	3.3443
	4.06	3.36333	3.34321
	4.07	3.35644	3.34212
	4.08	3.29169	3.34103
	4.09	3.40519	3.33994
	4.1	3.32178	3.33885
	4.11	3.45364	3.33776
	4.12	3.39887	3.33667
	4.13	3.32797	3.33558
	4.14	3.40576	3.33449
	4.15	3.3281	3.3334
	4.16	3.43195	3.33231
	4.17	3.37484	3.33122
	4.18	3.3154	3.33013
	4.19	3.39831	3.32904
	4.2	3.31753	3.32795
	4.21	3.42391	3.32686
	4.22	3.37205	3.32577
	4.23	3.29528	3.32468
	4.24	3.41672	3.32359
	4.25	3.31265	3.3225
	4.26	3.46753	3.32141
	4.27	3.38417	3.32032
	4.28	3.2878	3.31923
	4.29	3.39299	3.31814
	4.3	3.29937	3.31705
	4.31	3.41684	3.31596
	4.32	3.31998	3.31487
	4.33	3.27642	3.31378
	4.34	3.33259	3.31269
	4.35	3.26651	3.3116
	4.36	3.36468	3.31051
	4.37	3.35705	3.30941
	4.38	3.30481	3.30832
	4.39	3.36835	3.30723
	4.4	3.3254	3.30614
	4.41	3.44399	3.30505
	4.42	3.38072	3.30396
	4.43	3.32704	3.3035
	4.44	3.4544	3.30303
	4.45	3.37593	3.30257
	4.46	3.41454	3.3021
	4.47	3.33614	3.30163
	4.48	3.31564	3.30117
	4.49	3.39094	3.3007
	4.5	3.35518	3.30023
	4.51	3.39946	3.29977
	4.52	3.36293	3.2993
	4.53	3.28558	3.29883
	4.54	3.38719	3.29837
	4.55	3.38159	3.2979
	4.56	3.43307	3.29744
	4.57	3.36472	3.29697
	4.58	3.30491	3.2965
	4.59	3.36734	3.29604
	4.6	3.33806	3.29557
	4.61	3.35194	3.2951
	4.62	3.35564	3.29464
	4.63	3.26966	3.29417
	4.64	3.3069	3.2937
	4.65	3.2698	3.29324
	4.66	3.33848	3.29277
	4.67	3.34742	3.29231
	4.68	3.2794	3.29184
	4.69	3.35544	3.29137
	4.7	3.3811	3.29091
	4.71	3.40814	3.29044
	4.72	3.40158	3.28997
	4.73	3.30968	3.28951
	4.74	3.38074	3.28904
	4.75	3.41445	3.28857
	4.76	3.37793	3.28811
	4.77	3.34694	3.28764
	4.78	3.26446	3.28718
	4.79	3.37894	3.28671
	4.8	3.3847	3.28624
	4.81	3.38251	3.28578
	4.82	3.35713	3.28531
	4.83	3.26699	3.28484
	4.84	3.37299	3.28438
	4.85	3.35659	3.28391
	4.86	3.37629	3.28345
	4.87	3.37543	3.28298
	4.88	3.25076	3.28251
	4.89	3.33583	3.28205
	4.9	3.33999	3.28158
	4.91	3.36417	3.28111
	4.92	3.31632	3.28065
	4.93	3.2475	3.28018
	4.94	3.30621	3.27971
	4.95	3.32162	3.27925
	4.96	3.32514	3.27878
	4.97	3.3325	3.27832
	4.98	3.29487	3.27785
	4.99	3.32843	3.27738
	5	3.34258	3.27692
	5.01	3.39249	3.27645
	5.02	3.34449	3.27598
	5.03	3.38955	3.27552
	5.04	3.38281	3.27505
	5.05	3.43244	3.27458
	5.06	3.38816	3.27412
	5.07	3.37275	3.27365
	5.08	3.34425	3.27319
	5.09	3.39524	3.27272
	5.1	3.37169	3.27225
	5.11	3.38112	3.27179
	5.12	3.3453	3.27132
	5.13	3.33958	3.27085
	5.14	3.41261	3.27039
	5.15	3.3296	3.26992
	5.16	3.36615	3.26945
	5.17	3.34504	3.26899
	5.18	3.33323	3.26852
	5.19	3.33428	3.26806
	5.2	3.36267	3.26759
	5.21	3.32218	3.26712
	5.22	3.31491	3.26666
	5.23	3.2655	3.26619
	5.24	3.31228	3.26572
	5.25	3.26241	3.26526
	5.26	3.33277	3.26479
	5.27	3.27416	3.26432
	5.28	3.2921	3.26386
	5.29	3.33199	3.26339
	5.3	3.37807	3.26293
	5.31	3.3671	3.26246
	5.32	3.3622	3.26199
	5.33	3.40811	3.26153
	5.34	3.32155	3.26106
	5.35	3.41987	3.26059
	5.36	3.31745	3.26013
	5.37	3.33196	3.25966
	5.38	3.34068	3.25919
	5.39	3.32871	3.25873
	5.4	3.30194	3.25826
	5.41	3.31924	3.2578
	5.42	3.28994	3.25733
	5.43	3.33279	3.2576
	5.44	3.29288	3.25786
	5.45	3.3035	3.25813
	5.46	3.30195	3.2584
	5.47	3.35499	3.25867
	5.48	3.34008	3.25893
	5.49	3.30693	3.2592
	5.5	3.34006	3.25947
	5.51	3.25492	3.25974
	5.52	3.32956	3.26
	5.53	3.27732	3.26027
	5.54	3.21885	3.26054
	5.55	3.3156	3.26081
	5.56	3.21995	3.26107
	5.57	3.36327	3.26134
	5.58	3.30604	3.26161
	5.59	3.2957	3.26188
	5.6	3.31643	3.26214
	5.61	3.35298	3.26241
	5.62	3.36948	3.26268
	5.63	3.38736	3.26295
	5.64	3.31781	3.26321
	5.65	3.34377	3.26348
	5.66	3.37982	3.26375
	5.67	3.35865	3.26401
	5.68	3.34146	3.26428
	5.69	3.33766	3.26455
	5.7	3.32927	3.26482
	5.71	3.32145	3.26508
	5.72	3.38411	3.26535
	5.73	3.31668	3.26562
	5.74	3.32197	3.26589
	5.75	3.31278	3.26615
	5.76	3.33856	3.26642
	5.77	3.3539	3.26669
	5.78	3.35406	3.26696
	5.79	3.29371	3.26722
	5.8	3.30241	3.26749
	5.81	3.28537	3.26776
	5.82	3.32175	3.26803
	5.83	3.26909	3.26829
	5.84	3.23125	3.26856
	5.85	3.20558	3.26883
	5.86	3.25945	3.2691
	5.87	3.24318	3.26936
	5.88	3.28387	3.26963
	5.89	3.2835	3.2699
	5.9	3.22609	3.27017
	5.91	3.28984	3.27043
	5.92	3.30387	3.2707
	5.93	3.34305	3.27097
	5.94	3.35034	3.27124
	5.95	3.30039	3.2715
	5.96	3.36501	3.27177
	5.97	3.36985	3.27204
	5.98	3.33391	3.27231
	5.99	3.31535	3.27257
	6	3.29644	3.27284
	6.01	3.34033	3.27311
	6.02	3.30663	3.27337
	6.03	3.33072	3.27364
	6.04	3.31242	3.27391
	6.05	3.26314	3.27418
	6.06	3.31592	3.27444
	6.07	3.29112	3.27471
	6.08	3.34703	3.27498
	6.09	3.31809	3.27525
	6.1	3.2392	3.27551
	6.11	3.3089	3.27578
	6.12	3.30533	3.27605
	6.13	3.24724	3.27632
	6.14	3.28083	3.27658
	6.15	3.20114	3.27685
	6.16	3.20633	3.27712
	6.17	3.2877	3.27739
	6.18	3.25623	3.27765
	6.19	3.31999	3.27792
	6.2	3.26124	3.27819
	6.21	3.25397	3.27846
	6.22	3.31502	3.27872
	6.23	3.30586	3.27899
	6.24	3.38381	3.27926
	6.25	3.24757	3.27953
	6.26	3.29933	3.27979
	6.27	3.3194	3.28006
	6.28	3.32481	3.28033
	6.29	3.35554	3.2806
	6.3	3.25953	3.28086
	6.31	3.2735	3.28113
	6.32	3.33546	3.2814
	6.33	3.27427	3.28167
	6.34	3.35833	3.28193
	6.35	3.26472	3.2822
	6.36	3.2643	3.28247
	6.37	3.30463	3.28274
	6.38	3.30568	3.283
	6.39	3.37413	3.28327
	6.4	3.30531	3.28354
	6.41	3.27663	3.2838
	6.42	3.31972	3.28407
	6.43	3.28707	3.28395
	6.44	3.30252	3.28382
	6.45	3.24348	3.2837
	6.46	3.21126	3.28357
	6.47	3.24539	3.28345
	6.48	3.23084	3.28332
	6.49	3.28844	3.28319
	6.5	3.30324	3.28307
	6.51	3.20928	3.28294
	6.52	3.29938	3.28282
	6.53	3.30468	3.28269
	6.54	3.28829	3.28257
	6.55	3.39391	3.28244
	6.56	3.23354	3.28232
	6.57	3.33171	3.28219
	6.58	3.32593	3.28207
	6.59	3.30132	3.28194
	6.6	3.36287	3.28182
	6.61	3.2427	3.28169
	6.62	3.29138	3.28157
	6.63	3.34771	3.28144
	6.64	3.30419	3.28131
	6.65	3.3387	3.28119
	6.66	3.23155	3.28106
	6.67	3.31576	3.28094
	6.68	3.3036	3.28081
	6.69	3.32407	3.28069
	6.7	3.37802	3.28056
	6.71	3.27258	3.28044
	6.72	3.33956	3.28031
	6.73	3.33924	3.28019
	6.74	3.28361	3.28006
	6.75	3.32904	3.27994
	6.76	3.24205	3.27981
	6.77	3.24454	3.27969
	6.78	3.29428	3.27956
	6.79	3.22703	3.27943
	6.8	3.33747	3.27931
	6.81	3.27819	3.27918
	6.82	3.25274	3.27906
	6.83	3.3261	3.27893
	6.84	3.3385	3.27881
	6.85	3.36114	3.27868
	6.86	3.33386	3.27856
	6.87	3.26638	3.27843
	6.88	3.34954	3.27831
	6.89	3.34403	3.27818
	6.9	3.34584	3.27806
	6.91	3.31365	3.27793
	6.92	3.28485	3.2778
	6.93	3.32403	3.27768
	6.94	3.28828	3.27755
	6.95	3.38916	3.27743
	6.96	3.27278	3.2773
	6.97	3.25047	3.27718
	6.98	3.34165	3.27705
	6.99	3.27375	3.27693
	7	3.3723	3.2768
	7.01	3.34122	3.27668
	7.02	3.26922	3.27655
	7.03	3.36384	3.27643
	7.04	3.29506	3.2763
	7.05	3.31594	3.27618
	7.06	3.33209	3.27605
	7.07	3.22325	3.27592
	7.08	3.3482	3.2758
	7.09	3.27539	3.27567
	7.1	3.30389	3.27555
	7.11	3.33006	3.27542
	7.12	3.24947	3.2753
	7.13	3.34835	3.27517
	7.14	3.30812	3.27505
	7.15	3.33331	3.27492
	7.16	3.39976	3.2748
	7.17	3.28725	3.27467
	7.18	3.3471	3.27455
	7.19	3.36408	3.27442
	7.2	3.31265	3.2743
	7.21	3.40755	3.27417
	7.22	3.24886	3.27404
	7.23	3.32533	3.27392
	7.24	3.34976	3.27379
	7.25	3.28295	3.27367
	7.26	3.38173	3.27354
	7.27	3.24969	3.27342
	7.28	3.30081	3.27329
	7.29	3.28982	3.27317
	7.3	3.3093	3.27304
	7.31	3.36955	3.27292
	7.32	3.28245	3.27279
	7.33	3.28491	3.27267
	7.34	3.31212	3.27254
	7.35	3.29087	3.27242
	7.36	3.30348	3.27229
	7.37	3.2239	3.27216
	7.38	3.22974	3.27204
	7.39	3.26807	3.27191
	7.4	3.18881	3.27179
	7.41	3.33123	3.27166
	7.42	3.24814	3.27154
	7.43	3.24369	3.27253
	7.44	3.27132	3.27352
	7.45	3.30411	3.27452
	7.46	3.35025	3.27551
	7.47	3.32535	3.2765
	7.48	3.26683	3.27749
	7.49	3.30826	3.27849
	7.5	3.35233	3.27948
	7.51	3.34691	3.28047
	7.52	3.32972	3.28146
	7.53	3.27619	3.28246
	7.54	3.31322	3.28345
	7.55	3.28629	3.28444
	7.56	3.38831	3.28543
	7.57	3.25005	3.28642
	7.58	3.27583	3.28742
	7.59	3.26379	3.28841
	7.6	3.29648	3.2894
	7.61	3.35231	3.29039
	7.62	3.35035	3.29139
	7.63	3.27043	3.29238
	7.64	3.30903	3.29337
	7.65	3.29319	3.29436
	7.66	3.31576	3.29536
	7.67	3.28129	3.29635
	7.68	3.18273	3.29734
	7.69	3.26813	3.29833
	7.7	3.23088	3.29933
	7.71	3.24704	3.30032
	7.72	3.27745	3.30131
	7.73	3.25016	3.3023
	7.74	3.26921	3.3033
	7.75	3.3022	3.30429
	7.76	3.28905	3.30528
	7.77	3.35967	3.30627
	7.78	3.28646	3.30727
	7.79	3.28603	3.30826
	7.8	3.33847	3.30925
	7.81	3.30995	3.31024
	7.82	3.30531	3.31124
	7.83	3.24195	3.31223
	7.84	3.2588	3.31322
	7.85	3.26704	3.31421
	7.86	3.27664	3.31521
	7.87	3.29698	3.3162
	7.88	3.26193	3.31719
	7.89	3.22241	3.31818
	7.9	3.27117	3.31918
	7.91	3.25668	3.32017
	7.92	3.32982	3.32116
	7.93	3.23215	3.32215
	7.94	3.26984	3.32315
	7.95	3.25498	3.32414
	7.96	3.26291	3.32513
	7.97	3.28163	3.32612
	7.98	3.17964	3.32712
	7.99	3.2625	3.32811
	8	3.21934	3.3291
	8.01	3.20061	3.33009
	8.02	3.28428	3.33109
	8.03	3.25579	3.33208
	8.04	3.25795	3.33307
	8.05	3.29414	3.33406
	8.06	3.27779	3.33506
	8.07	3.36552	3.33605
	8.08	3.32369	3.33704
	8.09	3.27492	3.33803
	8.1	3.3371	3.33903
	8.11	3.30518	3.34002
	8.12	3.34549	3.34101
	8.13	3.32393	3.342
	8.14	3.28804	3.343
	8.15	3.31169	3.34399
	8.16	3.3111	3.34498
	8.17	3.3413	3.34597
	8.18	3.31909	3.34697
	8.19	3.25472	3.34796
	8.2	3.32267	3.34895
	8.21	3.30612	3.34994
	8.22	3.38308	3.35094
	8.23	3.34897	3.35193
	8.24	3.30576	3.35292
	8.25	3.3379	3.35391
	8.26	3.27074	3.35491
	8.27	3.37581	3.3559
	8.28	3.30193	3.35689
	8.29	3.23112	3.35788
	8.3	3.38222	3.35888
	8.31	3.28035	3.35987
	8.32	3.36721	3.36086
	8.33	3.36269	3.36185
	8.34	3.33691	3.36285
	8.35	3.39047	3.36384
	8.36	3.35694	3.36483
	8.37	3.36486	3.36582
	8.38	3.44307	3.36682
	8.39	3.36537	3.36781
	8.4	3.39527	3.3688
	8.41	3.45308	3.36979
	8.42	3.36713	3.37079
	8.43	3.4609	3.36965
	8.44	3.36653	3.36852
	8.45	3.39076	3.36738
	8.46	3.45801	3.36625
	8.47	3.37201	3.36511
	8.48	3.44774	3.36398
	8.49	3.34031	3.36284
	8.5	3.35961	3.36171
	8.51	3.40559	3.36058
	8.52	3.36837	3.35944
	8.53	3.44161	3.35831
	8.54	3.36595	3.35717
	8.55	3.34533	3.35604
	8.56	3.44566	3.3549
	8.57	3.34166	3.35377
	8.58	3.40158	3.35263
	8.59	3.29588	3.3515
	8.6	3.36048	3.35036
	8.61	3.36761	3.34923
	8.62	3.30334	3.3481
	8.63	3.42007	3.34696
	8.64	3.33366	3.34583
	8.65	3.35507	3.34469
	8.66	3.39992	3.34356
	8.67	3.37525	3.34242
	8.68	3.48727	3.34129
	8.69	3.40922	3.34015
	8.7	3.36096	3.33902
	8.71	3.49871	3.33788
	8.72	3.38309	3.33675
	8.73	3.44881	3.33561
	8.74	3.37119	3.33448
	8.75	3.40267	3.33335
	8.76	3.4314	3.33221
	8.77	3.388	3.33108
	8.78	3.45182	3.32994
	8.79	3.37072	3.32881
	8.8	3.36922	3.32767
	8.81	3.39995	3.32654
	8.82	3.40104	3.3254
	8.83	3.46823	3.32427
	8.84	3.37523	3.32313
	8.85	3.3512	3.322
	8.86	3.43485	3.32087
	8.87	3.34028	3.31973
	8.88	3.4405	3.3186
	8.89	3.32047	3.31746
	8.9	3.32344	3.31633
	8.91	3.34145	3.31519
	8.92	3.28384	3.31406
	8.93	3.42345	3.31292
	8.94	3.35118	3.31179
	8.95	3.32586	3.31065
	8.96	3.39294	3.30952
	8.97	3.37176	3.30838
	8.98	3.44977	3.30725
	8.99	3.37699	3.30612
	9	3.37873	3.30498
	9.01	3.41943	3.30385
	9.02	3.37349	3.30271
	9.03	3.47449	3.30158
	9.04	3.37167	3.30044
	9.05	3.34107	3.29931
	9.06	3.36772	3.29817
	9.07	3.33593	3.29704
	9.08	3.42627	3.2959
	9.09	3.35897	3.29477
	9.1	3.30765	3.29364
	9.11	3.39837	3.2925
	9.12	3.29343	3.29137
	9.13	3.42587	3.29023
	9.14	3.3733	3.2891
	9.15	3.30372	3.28796
	9.16	3.3778	3.28683
	9.17	3.30764	3.28569
	9.18	3.39598	3.28456
	9.19	3.28755	3.28342
	9.2	3.24025	3.28229
	9.21	3.30723	3.28116
	9.22	3.23649	3.28002
	9.23	3.34781	3.27889
	9.24	3.31108	3.27775
	9.25	3.27272	3.27662
	9.26	3.3384	3.27548
	9.27	3.2857	3.27435
	9.28	3.33839	3.27321
	9.29	3.37238	3.27208
	9.3	3.32388	3.27094
	9.31	3.29481	3.26981
	9.32	3.31642	3.26867
	9.33	3.30894	3.26754
	9.34	3.30283	3.26641
	9.35	3.27192	3.26527
	9.36	3.25987	3.26414
	9.37	3.28685	3.263
	9.38	3.30042	3.26187
	9.39	3.30241	3.26073
	9.4	3.25997	3.2596
	9.41	3.27528	3.25846
	9.42	3.26229	3.25733
	9.43	3.30004	3.26666
	9.44	3.32305	3.27598
	9.45	3.24797	3.28531
	9.46	3.25613	3.29463
	9.47	3.25144	3.30396
	9.48	3.26616	3.31329
	9.49	3.27028	3.32261
	9.5	3.20427	3.33194
	9.51	3.21737	3.34126
	9.52	3.23437	3.35059
	9.53	3.21834	3.35992
	9.54	3.27548	3.36924
	9.55	3.23996	3.37857
	9.56	3.20455	3.3879
	9.57	3.24366	3.39722
	9.58	3.29805	3.40655
	9.59	3.33066	3.41587
	9.6	3.282	3.4252
	9.61	3.28908	3.43453
	9.62	3.3178	3.44385
	9.63	3.33338	3.45318
	9.64	3.32648	3.4625
	9.65	3.3025	3.47183
	9.66	3.27388	3.48116
	9.67	3.28802	3.49048
	9.68	3.33491	3.49981
	9.69	3.31869	3.50914
	9.7	3.35631	3.51846
	9.71	3.30203	3.52779
	9.72	3.42565	3.53711
	9.73	3.40213	3.54644
	9.74	3.43424	3.55577
	9.75	3.46328	3.56509
	9.76	3.3559	3.57442
	9.77	3.52036	3.58374
	9.78	3.56468	3.59307
	9.79	3.55896	3.6024
	9.8	3.57454	3.61172
	9.81	3.52709	3.62105
	9.82	3.56453	3.63038
	9.83	3.6047	3.6397
	9.84	3.57683	3.64903
	9.85	3.60307	3.65835
	9.86	3.56417	3.66768
	9.87	3.62231	3.67701
	9.88	3.60647	3.68633
	9.89	3.62814	3.69566
	9.9	3.663	3.70498
	9.91	3.61679	3.71431
	9.92	3.62235	3.72364
	9.93	3.67316	3.73296
	9.94	3.66743	3.74229
	9.95	3.69534	3.75162
	9.96	3.64664	3.76094
	9.97	3.68992	3.77027
	9.98	3.73313	3.77959
	9.99	3.70513	3.78892
	10	3.74782	3.79825
	10.01	3.74603	3.80757
	10.02	3.76464	3.8169
	10.03	3.80065	3.82622
	10.04	3.83024	3.83555
	10.05	3.8193	3.84488
	10.06	3.82751	3.8542
	10.07	3.81459	3.86353
	10.08	3.86755	3.87285
	10.09	3.87633	3.88218
	10.1	3.86004	3.89151
	10.11	3.85594	3.90083
	10.12	3.80031	3.91016
	10.13	3.87185	3.91949
	10.14	3.9025	3.92881
	10.15	3.86605	3.93814
	10.16	3.90528	3.94746
	10.17	3.85809	3.95679
	10.18	3.94732	3.96612
	10.19	3.98212	3.97544
	10.2	3.96546	3.98477
	10.21	3.98686	3.99409
	10.22	3.97071	4.00342
	10.23	4.00968	4.01275
	10.24	4.09325	4.02207
	10.25	4.06289	4.0314
	10.26	4.09212	4.04073
	10.27	4.08928	4.05005
	10.28	4.10544	4.05938
	10.29	4.16266	4.0687
	10.3	4.12417	4.07803
	10.31	4.14669	4.08736
	10.32	4.15088	4.09668
	10.33	4.15866	4.10601
	10.34	4.16274	4.11533
	10.35	4.09015	4.12466
	10.36	4.12534	4.13399
	10.37	4.14877	4.14331
	10.38	4.14744	4.15264
	10.39	4.14101	4.16197
	10.4	4.13723	4.17129
	10.41	4.19411	4.18062
	10.42	4.19183	4.18994
	10.43	4.19572	4.19138
	10.44	4.20733	4.19282
	10.45	4.19304	4.19426
	10.46	4.20413	4.19569
	10.47	4.30105	4.19713
	10.48	4.30585	4.19857
	10.49	4.30192	4.20001
	10.5	4.30583	4.20144
	10.51	4.30607	4.20288
	10.52	4.40205	4.20432
	10.53	4.33009	4.20576
	10.54	4.37555	4.20719
	10.55	4.36283	4.20863
	10.56	4.35655	4.21007
	10.57	4.37214	4.21151
	10.58	4.32016	4.21294
	10.59	4.32713	4.21438
	10.6	4.34534	4.21582
	10.61	4.29422	4.21726
	10.62	4.35932	4.21869
	10.63	4.27802	4.22013
	10.64	4.35017	4.22157
	10.65	4.32133	4.22301
	10.66	4.34202	4.22444
	10.67	4.37306	4.22588
	10.68	4.27377	4.22732
	10.69	4.36803	4.22876
	10.7	4.37916	4.23019
	10.71	4.33477	4.23163
	10.72	4.40563	4.23307
	10.73	4.34941	4.23451
	10.74	4.40428	4.23594
	10.75	4.45906	4.23738
	10.76	4.38093	4.23882
	10.77	4.44789	4.24026
	10.78	4.40222	4.24169
	10.79	4.42812	4.24313
	10.8	4.43489	4.24457
	10.81	4.35614	4.24601
	10.82	4.40467	4.24744
	10.83	4.40184	4.24888
	10.84	4.38047	4.25032
	10.85	4.38101	4.25176
	10.86	4.33944	4.25319
	10.87	4.44758	4.25463
	10.88	4.38233	4.25607
	10.89	4.42304	4.25751
	10.9	4.41581	4.25894
	10.91	4.34439	4.26038
	10.92	4.46321	4.26182
	10.93	4.43315	4.26326
	10.94	4.39368	4.26469
	10.95	4.45371	4.26613
	10.96	4.37695	4.26757
	10.97	4.46836	4.26901
	10.98	4.47978	4.27044
	10.99	4.43095	4.27188
	11	4.4722	4.27332
	11.01	4.45405	4.27476
	11.02	4.47042	4.27619
	11.03	4.43713	4.27763
	11.04	4.40624	4.27907
	11.05	4.43781	4.28051
	11.06	4.40545	4.28194
	11.07	4.43291	4.28338
	11.08	4.40573	4.28482
	11.09	4.38543	4.28626
	11.1	4.44464	4.28769
	11.11	4.41837	4.28913
	11.12	4.47059	4.29057
	11.13	4.43424	4.29201
	11.14	4.35982	4.29344
	11.15	4.45522	4.29488
	11.16	4.45112	4.29632
	11.17	4.41902	4.29776
	11.18	4.47154	4.29919
	11.19	4.39386	4.30063
	11.2	4.4634	4.30207
	11.21	4.48159	4.30351
	11.22	4.45494	4.30494
	11.23	4.48512	4.30638
	11.24	4.44371	4.30782
	11.25	4.45953	4.30926
	11.26	4.42488	4.31069
	11.27	4.44144	4.31213
	11.28	4.47312	4.31357
	11.29	4.37868	4.31501
	11.3	4.43421	4.31644
	11.31	4.40473	4.31788
	11.32	4.40646	4.31932
	11.33	4.4689	4.32076
	11.34	4.40473	4.32219
	11.35	4.47109	4.32363
	11.36	4.42242	4.32507
	11.37	4.37761	4.32651
	11.38	4.4707	4.32794
	11.39	4.44532	4.32938
	11.4	4.44041	4.33082
	11.41	4.4592	4.33226
	11.42	4.43981	4.33369
	11.43	4.48983	4.33365
	11.44	4.45754	4.3336
	11.45	4.50618	4.33355
	11.46	4.48137	4.33351
	11.47	4.48585	4.33346
	11.48	4.47193	4.33341
	11.49	4.42198	4.33337
	11.5	4.45828	4.33332
	11.51	4.49086	4.33327
	11.52	4.40217	4.33323
	11.53	4.45787	4.33318
	11.54	4.40222	4.33313
	11.55	4.43485	4.33308
	11.56	4.46848	4.33304
	11.57	4.43996	4.33299
	11.58	4.49943	4.33294
	11.59	4.42743	4.3329
	11.6	4.39177	4.33285
	11.61	4.49518	4.3328
	11.62	4.44398	4.33276
	11.63	4.49672	4.33271
	11.64	4.42298	4.33266
	11.65	4.46151	4.33262
	11.66	4.53482	4.33257
	11.67	4.4601	4.33252
	11.68	4.54808	4.33248
	11.69	4.46845	4.33243
	11.7	4.50006	4.33238
	11.71	4.50248	4.33233
	11.72	4.43982	4.33229
	11.73	4.46971	4.33224
	11.74	4.48757	4.33219
	11.75	4.42281	4.33215
	11.76	4.47006	4.3321
	11.77	4.41793	4.33205
	11.78	4.48176	4.33201
	11.79	4.43931	4.33196
	11.8	4.46366	4.33191
	11.81	4.48283	4.33187
	11.82	4.39681	4.33182
	11.83	4.45616	4.33177
	11.84	4.4496	4.33172
	11.85	4.41643	4.33168
	11.86	4.48419	4.33163
	11.87	4.37903	4.33158
	11.88	4.45467	4.33154
	11.89	4.50225	4.33149
	11.9	4.4062	4.33144
	11.91	4.53098	4.3314
	11.92	4.39894	4.33135
	11.93	4.47066	4.3313
	11.94	4.43349	4.33126
	11.95	4.40836	4.33121
	11.96	4.46285	4.33116
	11.97	4.39501	4.33111
	11.98	4.42199	4.33107
	11.99	4.3847	4.33102
	12	4.40096	4.33097
	12.01	4.4496	4.33093
	12.02	4.3722	4.33088
	12.03	4.43964	4.33083
	12.04	4.39778	4.33079
	12.05	4.36359	4.33074
	12.06	4.45318	4.33069
	12.07	4.37688	4.33065
	12.08	4.39546	4.3306
	12.09	4.43629	4.33055
	12.1	4.36485	4.33051
	12.11	4.45818	4.33046
	12.12	4.44348	4.33041
	12.13	4.39648	4.33036
	12.14	4.46476	4.33032
	12.15	4.41976	4.33027
	12.16	4.46366	4.33022
	12.17	4.37257	4.33018
	12.18	4.38336	4.33013
	12.19	4.41864	4.33008
	12.2	4.38865	4.33004
	12.21	4.40247	4.32999
	12.22	4.34393	4.32994
	12.23	4.36868	4.3299
	12.24	4.43362	4.32985
	12.25	4.38959	4.3298
	12.26	4.44488	4.32975
	12.27	4.37357	4.32971
	12.28	4.34747	4.32966
	12.29	4.44456	4.32961
	12.3	4.3936	4.32957
	12.31	4.42189	4.32952
	12.32	4.43831	4.32947
	12.33	4.37269	4.32943
	12.34	4.48479	4.32938
	12.35	4.44179	4.32933
	12.36	4.4438	4.32929
	12.37	4.46617	4.32924
	12.38	4.43225	4.32919
	12.39	4.46027	4.32915
	12.4	4.39692	4.3291
	12.41	4.4132	4.32905
	12.42	4.46068	4.329
	12.43	4.37166	4.33086
	12.44	4.42796	4.33272
	12.45	4.35551	4.33457
	12.46	4.40451	4.33643
	12.47	4.42156	4.33829
	12.48	4.40043	4.34014
	12.49	4.42051	4.342
	12.5	4.36564	4.34386
	12.51	4.36289	4.34571
	12.52	4.45981	4.34757
	12.53	4.36945	4.34943
	12.54	4.42699	4.35128
	12.55	4.35067	4.35314
	12.56	4.40252	4.355
	12.57	4.46634	4.35685
	12.58	4.39754	4.35871
	12.59	4.4342	4.36057
	12.6	4.40245	4.36242
	12.61	4.4201	4.36428
	12.62	4.44593	4.36614
	12.63	4.3772	4.36799
	12.64	4.38523	4.36985
	12.65	4.39784	4.37171
	12.66	4.35842	4.37356
	12.67	4.42951	4.37542
	12.68	4.34799	4.37728
	12.69	4.41978	4.37913
	12.7	4.37317	4.38099
	12.71	4.40946	4.38285
	12.72	4.46081	4.3847
	12.73	4.3457	4.38656
	12.74	4.39093	4.38842
	12.75	4.43867	4.39027
	12.76	4.39705	4.39213
	12.77	4.51068	4.39399
	12.78	4.35434	4.39584
	12.79	4.43341	4.3977
	12.8	4.4736	4.39956
	12.81	4.39879	4.40141
	12.82	4.53091	4.40327
	12.83	4.38791	4.40513
	12.84	4.46297	4.40699
	12.85	4.40608	4.40884
	12.86	4.42163	4.4107
	12.87	4.47287	4.41256
	12.88	4.39536	4.41441
	12.89	4.40207	4.41627
	12.9	4.39742	4.41813
	12.91	4.42231	4.41998
	12.92	4.45856	4.42184
	12.93	4.37504	4.4237
	12.94	4.44748	4.42555
	12.95	4.39589	4.42741
	12.96	4.37292	4.42927
	12.97	4.47297	4.43112
	12.98	4.37658	4.43298
	12.99	4.42531	4.43484
	13	4.42842	4.43669
	13.01	4.37171	4.43855
	13.02	4.5143	4.44041
	13.03	4.39687	4.44226
	13.04	4.43432	4.44412
	13.05	4.45674	4.44598
	13.06	4.41572	4.44783
	13.07	4.48174	4.44969
	13.08	4.36362	4.45155
	13.09	4.3916	4.4534
	13.1	4.44887	4.45526
	13.11	4.37523	4.45712
	13.12	4.44305	4.45897
	13.13	4.33858	4.46083
	13.14	4.40111	4.46269
	13.15	4.417	4.46454
	13.16	4.38474	4.4664
	13.17	4.46714	4.46826
	13.18	4.30733	4.47011
	13.19	4.37893	4.47197
	13.2	4.44108	4.47383
	13.21	4.36042	4.47568
	13.22	4.46728	4.47754
	13.23	4.32442	4.4794
	13.24	4.40073	4.48125
	13.25	4.45106	4.48311
	13.26	4.39317	4.48497
	13.27	4.47192	4.48682
	13.28	4.37132	4.48868
	13.29	4.4139	4.49054
	13.3	4.42926	4.49239
	13.31	4.36876	4.49425
	13.32	4.42227	4.49611
	13.33	4.35958	4.49796
	13.34	4.36807	4.49982
	13.35	4.40416	4.50168
	13.36	4.29589	4.50353
	13.37	4.4365	4.50539
	13.38	4.32538	4.50725
	13.39	4.40568	4.5091
	13.4	4.4393	4.51096
	13.41	4.34055	4.51282
	13.42	4.44356	4.51467
	13.43	4.33576	4.51324
	13.44	4.38776	4.51181
	13.45	4.48409	4.51038
	13.46	4.34165	4.50895
	13.47	4.44696	4.50752
	13.48	4.40814	4.50609
	13.49	4.38121	4.50466
	13.5	4.50783	4.50323
	13.51	4.37902	4.50179
	13.52	4.45007	4.50036
	13.53	4.3534	4.49893
	13.54	4.37717	4.4975
	13.55	4.46151	4.49607
	13.56	4.35886	4.49464
	13.57	4.42003	4.49321
	13.58	4.31932	4.49178
	13.59	4.38849	4.49035
	13.6	4.44265	4.48892
	13.61	4.35786	4.48749
	13.62	4.43917	4.48606
	13.63	4.32496	4.48462
	13.64	4.35196	4.48319
	13.65	4.46144	4.48176
	13.66	4.33712	4.48033
	13.67	4.44284	4.4789
	13.68	4.36378	4.47747
	13.69	4.37867	4.47604
	13.7	4.47598	4.47461
	13.71	4.38758	4.47318
	13.72	4.45418	4.47175
	13.73	4.38506	4.47032
	13.74	4.40194	4.46888
	13.75	4.45574	4.46745
	13.76	4.32895	4.46602
	13.77	4.39451	4.46459
	13.78	4.38118	4.46316
	13.79	4.36215	4.46173
	13.8	4.41217	4.4603
	13.81	4.30543	4.45887
	13.82	4.42055	4.45744
	13.83	4.35799	4.45601
	13.84	4.37549	4.45458
	13.85	4.45024	4.45314
	13.86	4.31267	4.45171
	13.87	4.38604	4.45028
	13.88	4.41983	4.44885
	13.89	4.37093	4.44742
	13.9	4.44392	4.44599
	13.91	4.32472	4.44456
	13.92	4.43222	4.44313
	13.93	4.44543	4.4417
	13.94	4.40295	4.44027
	13.95	4.4843	4.43884
	13.96	4.38785	4.43741
	13.97	4.46149	4.43597
	13.98	4.39518	4.43454
	13.99	4.38069	4.43311
	14	4.42529	4.43168
	14.01	4.39242	4.43025
	14.02	4.41227	4.42882
	14.03	4.39314	4.42739
	14.04	4.36101	4.42596
	14.05	4.43829	4.42453
	14.06	4.38208	4.4231
	14.07	4.46565	4.42167
	14.08	4.45053	4.42023
	14.09	4.37499	4.4188
	14.1	4.45045	4.41737
	14.11	4.46158	4.41594
	14.12	4.41572	4.41451
	14.13	4.51746	4.41308
	14.14	4.38672	4.41165
	14.15	4.4971	4.41022
	14.16	4.47873	4.40879
	14.17	4.44534	4.40736
	14.18	4.53678	4.40593
	14.19	4.45674	4.40449
	14.2	4.4988	4.40306
	14.21	4.44249	4.40163
	14.22	4.45667	4.4002
	14.23	4.48116	4.39877
	14.24	4.43257	4.39734
	14.25	4.44179	4.39591
	14.26	4.4426	4.39448
	14.27	4.40626	4.39305
	14.28	4.49418	4.39162
	14.29	4.42923	4.39019
	14.3	4.48425	4.38876
	14.31	4.43939	4.38732
	14.32	4.40647	4.38589
	14.33	4.52266	4.38446
	14.34	4.42843	4.38303
	14.35	4.47111	4.3816
	14.36	4.48879	4.38017
	14.37	4.45331	4.37874
	14.38	4.52597	4.37731
	14.39	4.48505	4.37588
	14.4	4.48807	4.37445
	14.41	4.52094	4.37302
	14.42	4.47475	4.37158
	14.43	4.50876	4.37179
	14.44	4.43705	4.372
	14.45	4.44733	4.37221
	14.46	4.50709	4.37242
	14.47	4.42236	4.37262
	14.48	4.4821	4.37283
	14.49	4.39533	4.37304
	14.5	4.45466	4.37325
	14.51	4.47621	4.37346
	14.52	4.4335	4.37366
	14.53	4.50543	4.37387
	14.54	4.4	4.37408
	14.55	4.41736	4.37429
	14.56	4.54537	4.3745
	14.57	4.43672	4.3747
	14.58	4.50648	4.37491
	14.59	4.40348	4.37512
	14.6	4.45849	4.37533
	14.61	4.54182	4.37554
	14.62	4.47607	4.37575
	14.63	4.52015	4.37595
	14.64	4.47013	4.37616
	14.65	4.49815	4.37637
	14.66	4.50334	4.37658
	14.67	4.45771	4.37679
	14.68	4.46301	4.37699
	14.69	4.46414	4.3772
	14.7	4.42452	4.37741
	14.71	4.48481	4.37762
	14.72	4.43426	4.37783
	14.73	4.44866	4.37803
	14.74	4.44253	4.37824
	14.75	4.47543	4.37845
	14.76	4.52966	4.37866
	14.77	4.41415	4.37887
	14.78	4.45042	4.37907
	14.79	4.50035	4.37928
	14.8	4.45596	4.37949
	14.81	4.52818	4.3797
	14.82	4.41911	4.37991
	14.83	4.49019	4.38011
	14.84	4.54696	4.38032
	14.85	4.46231	4.38053
	14.86	4.56755	4.38074
	14.87	4.46439	4.38095
	14.88	4.50296	4.38115
	14.89	4.48992	4.38136
	14.9	4.45629	4.38157
	14.91	4.49759	4.38178
	14.92	4.45464	4.38199
	14.93	4.42532	4.38219
	14.94	4.4503	4.3824
	14.95	4.44568	4.38261
	14.96	4.48754	4.38282
	14.97	4.43366	4.38303
	14.98	4.47801	4.38323
	14.99	4.4875	4.38344
	15	4.41367	4.38365
	15.01	4.47855	4.38386
	15.02	4.48775	4.38407
	15.03	4.43293	4.38427
	15.04	4.52481	4.38448
	15.05	4.42429	4.38469
	15.06	4.5323	4.3849
	15.07	4.52427	4.38511
	15.08	4.46474	4.38531
	15.09	4.53125	4.38552
	15.1	4.48964	4.38573
	15.11	4.51443	4.38594
	15.12	4.4794	4.38615
	15.13	4.4555	4.38635
	15.14	4.48021	4.38656
	15.15	4.47369	4.38677
	15.16	4.43935	4.38698
	15.17	4.43595	4.38719
	15.18	4.43559	4.38739
	15.19	4.50158	4.3876
	15.2	4.45974	4.38781
	15.21	4.50291	4.38802
	15.22	4.46936	4.38823
	15.23	4.43507	4.38843
	15.24	4.48543	4.38864
	15.25	4.47852	4.38885
	15.26	4.4745	4.38906
	15.27	4.51632	4.38927
	15.28	4.41459	4.38947
	15.29	4.5219	4.38968
	15.3	4.51144	4.38989
	15.31	4.50493	4.3901
	15.32	4.52948	4.39031
	15.33	4.48048	4.39051
	15.34	4.5018	4.39072
	15.35	4.46253	4.39093
	15.36	4.48868	4.39114
	15.37	4.49863	4.39135
	15.38	4.44857	4.39155
	15.39	4.43791	4.39176
	15.4	4.44278	4.39197
	15.41	4.45998	4.39218
	15.42	4.48363	4.39239
	15.43	4.43033	4.39189
	15.44	4.48119	4.3914
	15.45	4.44585	4.39091
	15.46	4.43909	4.39042
	15.47	4.51528	4.38992
	15.48	4.40938	4.38943
	15.49	4.49415	4.38894
	15.5	4.44056	4.38844
	15.51	4.45541	4.38795
	15.52	4.52854	4.38746
	15.53	4.46094	4.38697
	15.54	4.48836	4.38647
	15.55	4.46491	4.38598
	15.56	4.47581	4.38549
	15.57	4.48578	4.38499
	15.58	4.42715	4.3845
	15.59	4.45119	4.38401
	15.6	4.44373	4.38352
	15.61	4.42451	4.38302
	15.62	4.43847	4.38253
	15.63	4.40528	4.38204
	15.64	4.4195	4.38154
	15.65	4.43623	4.38105
	15.66	4.43701	4.38056
	15.67	4.48156	4.38007
	15.68	4.41099	4.37957
	15.69	4.39042	4.37908
	15.7	4.46462	4.37859
	15.71	4.41904	4.37809
	15.72	4.48396	4.3776
	15.73	4.39663	4.37711
	15.74	4.39528	4.37662
	15.75	4.48975	4.37612
	15.76	4.4508	4.37563
	15.77	4.49812	4.37514
	15.78	4.44609	4.37465
	15.79	4.46174	4.37415
	15.8	4.44322	4.37366
	15.81	4.42448	4.37317
	15.82	4.43946	4.37267
	15.83	4.44331	4.37218
	15.84	4.38844	4.37169
	15.85	4.37907	4.3712
	15.86	4.40433	4.3707
	15.87	4.43117	4.37021
	15.88	4.41401	4.36972
	15.89	4.40176	4.36922
	15.9	4.44667	4.36873
	15.91	4.40391	4.36824
	15.92	4.39168	4.36775
	15.93	4.45787	4.36725
	15.94	4.37819	4.36676
	15.95	4.45096	4.36627
	15.96	4.38573	4.36577
	15.97	4.44162	4.36528
	15.98	4.47397	4.36479
	15.99	4.39631	4.3643
	16	4.4599	4.3638
	16.01	4.42692	4.36331
	16.02	4.45954	4.36282
	16.03	4.42106	4.36232
	16.04	4.37727	4.36183
	16.05	4.41384	4.36134
	16.06	4.41044	4.36085
	16.07	4.4057	4.36035
	16.08	4.37096	4.35986
	16.09	4.36218	4.35937
	16.1	4.40477	4.35888
	16.11	4.39758	4.35838
	16.12	4.42291	4.35789
	16.13	4.40389	4.3574
	16.14	4.38223	4.3569
	16.15	4.38235	4.35641
	16.16	4.40857	4.35592
	16.17	4.37797	4.35543
	16.18	4.414	4.35493
	16.19	4.40256	4.35444
	16.2	4.41109	4.35395
	16.21	4.45527	4.35345
	16.22	4.41407	4.35296
	16.23	4.42123	4.35247
	16.24	4.43785	4.35198
	16.25	4.40514	4.35148
	16.26	4.40618	4.35099
	16.27	4.37225	4.3505
	16.28	4.34842	4.35
	16.29	4.42902	4.34951
	16.3	4.34096	4.34902
	16.31	4.35921	4.34853
	16.32	4.33934	4.34803
	16.33	4.38679	4.34754
	16.34	4.41279	4.34705
	16.35	4.36875	4.34656
	16.36	4.39326	4.34606
	16.37	4.35014	4.34557
	16.38	4.37302	4.34508
	16.39	4.43899	4.34458
	16.4	4.36387	4.34409
	16.41	4.41319	4.3436
	16.42	4.38831	4.34311
	16.43	4.42351	4.34353
	16.44	4.48813	4.34396
	16.45	4.42509	4.34439
	16.46	4.43481	4.34482
	16.47	4.4466	4.34525
	16.48	4.4259	4.34568
	16.49	4.46328	4.34611
	16.5	4.38273	4.34653
	16.51	4.37324	4.34696
	16.52	4.46169	4.34739
	16.53	4.3539	4.34782
	16.54	4.42063	4.34825
	16.55	4.38512	4.34868
	16.56	4.42187	4.34911
	16.57	4.44583	4.34953
	16.58	4.41919	4.34996
	16.59	4.461	4.35039
	16.6	4.36818	4.35082
	16.61	4.42922	4.35125
	16.62	4.50727	4.35168
	16.63	4.38175	4.35211
	16.64	4.47597	4.35253
	16.65	4.38135	4.35296
	16.66	4.47895	4.35339
	16.67	4.53258	4.35382
	16.68	4.42673	4.35425
	16.69	4.5006	4.35468
	16.7	4.44474	4.35511
	16.71	4.46327	4.35553
	16.72	4.50766	4.35596
	16.73	4.41947	4.35639
	16.74	4.43301	4.35682
	16.75	4.46511	4.35725
	16.76	4.4106	4.35768
	16.77	4.47354	4.35811
	16.78	4.3858	4.35853
	16.79	4.47519	4.35896
	16.8	4.44669	4.35939
	16.81	4.4752	4.35982
	16.82	4.50143	4.36025
	16.83	4.36298	4.36068
	16.84	4.51858	4.36111
	16.85	4.46263	4.36153
	16.86	4.44304	4.36196
	16.87	4.52862	4.36239
	16.88	4.39145	4.36282
	16.89	4.51417	4.36325
	16.9	4.50038	4.36368
	16.91	4.46566	4.36411
	16.92	4.57116	4.36454
	16.93	4.44568	4.36496
	16.94	4.50344	4.36539
	16.95	4.45868	4.36582
	16.96	4.44167	4.36625
	16.97	4.52732	4.36668
	16.98	4.42019	4.36711
	16.99	4.44366	4.36754
	17	4.42226	4.36796
	17.01	4.42366	4.36839
	17.02	4.52012	4.36882
	17.03	4.4371	4.36925
	17.04	4.48283	4.36968
	17.05	4.43335	4.37011
	17.06	4.42155	4.37054
	17.07	4.54563	4.37096
	17.08	4.44352	4.37139
	17.09	4.43019	4.37182
	17.1	4.46177	4.37225
	17.11	4.43583	4.37268
	17.12	4.5564	4.37311
	17.13	4.47805	4.37354
	17.14	4.45528	4.37396
	17.15	4.46904	4.37439
	17.16	4.48555	4.37482
	17.17	4.52453	4.37525
	17.18	4.44495	4.37568
	17.19	4.43369	4.37611
	17.2	4.43061	4.37654
	17.21	4.44475	4.37696
	17.22	4.47986	4.37739
	17.23	4.41736	4.37782
	17.24	4.41539	4.37825
	17.25	4.4573	4.37868
	17.26	4.45885	4.37911
	17.27	4.52544	4.37954
	17.28	4.43781	4.37996
	17.29	4.38928	4.38039
	17.3	4.46879	4.38082
	17.31	4.47403	4.38125
	17.32	4.48659	4.38168
	17.33	4.47587	4.38211
	17.34	4.38808	4.38254
	17.35	4.50737	4.38296
	17.36	4.47942	4.38339
	17.37	4.53928	4.38382
	17.38	4.48526	4.38425
	17.39	4.4546	4.38468
	17.4	4.46172	4.38511
	17.41	4.4348	4.38554
	17.42	4.48584	4.38596
	17.43	4.47505	4.38629
	17.44	4.38792	4.38661
	17.45	4.39856	4.38693
	17.46	4.41526	4.38726
	17.47	4.46851	4.38758
	17.48	4.43567	4.3879
	17.49	4.40082	4.38823
	17.5	4.4373	4.38855
	17.51	4.43894	4.38887
	17.52	4.41193	4.38919
	17.53	4.48713	4.38952
	17.54	4.386	4.38984
	17.55	4.4497	4.39016
	17.56	4.41098	4.39049
	17.57	4.44811	4.39081
	17.58	4.49997	4.39113
	17.59	4.40993	4.39146
	17.6	4.45507	4.39178
	17.61	4.46737	4.3921
	17.62	4.47446	4.39242
	17.63	4.46283	4.39275
	17.64	4.36898	4.39307
	17.65	4.39858	4.39339
	17.66	4.45424	4.39372
	17.67	4.40631	4.39404
	17.68	4.41929	4.39436
	17.69	4.3589	4.39469
	17.7	4.42121	4.39501
	17.71	4.43099	4.39533
	17.72	4.44702	4.39565
	17.73	4.45225	4.39598
	17.74	4.35925	4.3963
	17.75	4.38028	4.39662
	17.76	4.47763	4.39695
	17.77	4.38677	4.39727
	17.78	4.46679	4.39759
	17.79	4.35594	4.39791
	17.8	4.41521	4.39824
	17.81	4.52832	4.39856
	17.82	4.41227	4.39888
	17.83	4.48596	4.39921
	17.84	4.4088	4.39953
	17.85	4.44257	4.39985
	17.86	4.47311	4.40018
	17.87	4.40675	4.4005
	17.88	4.4159	4.40082
	17.89	4.41034	4.40114
	17.9	4.41022	4.40147
	17.91	4.41349	4.40179
	17.92	4.38617	4.40211
	17.93	4.44292	4.40244
	17.94	4.39456	4.40276
	17.95	4.44556	4.40308
	17.96	4.4751	4.40341
	17.97	4.33869	4.40373
	17.98	4.462	4.40405
	17.99	4.43366	4.40437
	18	4.40911	4.4047
	18.01	4.52131	4.40502
	18.02	4.37377	4.40534
	18.03	4.48603	4.40567
	18.04	4.4648	4.40599
	18.05	4.44549	4.40631
	18.06	4.53337	4.40664
	18.07	4.43564	4.40696
	18.08	4.49135	4.40728
	18.09	4.41817	4.4076
	18.1	4.42542	4.40793
	18.11	4.49085	4.40825
	18.12	4.39611	4.40857
	18.13	4.44703	4.4089
	18.14	4.37568	4.40922
	18.15	4.39867	4.40954
	18.16	4.50907	4.40986
	18.17	4.3969	4.41019
	18.18	4.48764	4.41051
	18.19	4.4155	4.41083
	18.2	4.38782	4.41116
	18.21	4.51315	4.41148
	18.22	4.41749	4.4118
	18.23	4.43346	4.41213
	18.24	4.46534	4.41245
	18.25	4.40639	4.41277
	18.26	4.53402	4.41309
	18.27	4.45399	4.41342
	18.28	4.47539	4.41374
	18.29	4.486	4.41406
	18.3	4.46296	4.41439
	18.31	4.50313	4.41471
	18.32	4.41011	4.41503
	18.33	4.43897	4.41536
	18.34	4.4863	4.41568
	18.35	4.40954	4.416
	18.36	4.4781	4.41632
	18.37	4.38942	4.41665
	18.38	4.43389	4.41697
	18.39	4.47732	4.41729
	18.4	4.44558	4.41762
	18.41	4.52385	4.41794
	18.42	4.41476	4.41826
	18.43	4.41215	4.41852
	18.44	4.53672	4.41879
	18.45	4.43093	4.41905
	18.46	4.50211	4.41931
	18.47	4.42512	4.41957
	18.48	4.45158	4.41983
	18.49	4.56799	4.42009
	18.5	4.45839	4.42036
	18.51	4.54036	4.42062
	18.52	4.46907	4.42088
	18.53	4.49681	4.42114
	18.54	4.51385	4.4214
	18.55	4.45622	4.42167
	18.56	4.47753	4.42193
	18.57	4.476	4.42219
	18.58	4.46003	4.42245
	18.59	4.48581	4.42271
	18.6	4.42523	4.42297
	18.61	4.50579	4.42324
	18.62	4.44431	4.4235
	18.63	4.50491	4.42376
	18.64	4.53232	4.42402
	18.65	4.42309	4.42428
	18.66	4.49796	4.42455
	18.67	4.4976	4.42481
	18.68	4.48223	4.42507
	18.69	4.57056	4.42533
	18.7	4.43068	4.42559
	18.71	4.52872	4.42586
	18.72	4.54544	4.42612
	18.73	4.50616	4.42638
	18.74	4.59445	4.42664
	18.75	4.47977	4.4269
	18.76	4.56021	4.42716
	18.77	4.4977	4.42743
	18.78	4.5271	4.42769
	18.79	4.55933	4.42795
	18.8	4.45838	4.42821
	18.81	4.51295	4.42847
	18.82	4.48299	4.42874
	18.83	4.49949	4.429
	18.84	4.56632	4.42926
	18.85	4.462	4.42952
	18.86	4.53735	4.42978
	18.87	4.50528	4.43004
	18.88	4.49737	4.43031
	18.89	4.58542	4.43057
	18.9	4.45951	4.43083
	18.91	4.53626	4.43109
	18.92	4.58417	4.43135
	18.93	4.51936	4.43162
	18.94	4.61109	4.43188
	18.95	4.52659	4.43214
	18.96	4.53791	4.4324
	18.97	4.63152	4.43266
	18.98	4.5503	4.43292
	18.99	4.61066	4.43319
	19	4.48056	4.43345
	19.01	4.49189	4.43371
	19.02	4.61523	4.43397
	19.03	4.50614	4.43423
	19.04	4.59329	4.4345
	19.05	4.42736	4.43476
	19.06	4.53105	4.43502
	19.07	4.58721	4.43528
	19.08	4.52979	4.43554
	19.09	4.58871	4.4358
	19.1	4.4648	4.43607
	19.11	4.50681	4.43633
	19.12	4.64476	4.43659
	19.13	4.51613	4.43685
	19.14	4.5949	4.43711
	19.15	4.45	4.43738
	19.16	4.53589	4.43764
	19.17	4.64548	4.4379
	19.18	4.54411	4.43816
	19.19	4.60454	4.43842
	19.2	4.48324	4.43868
	19.21	4.5879	4.43895
	19.22	4.60048	4.43921
	19.23	4.53704	4.43947
	19.24	4.56508	4.43973
	19.25	4.45651	4.43999
	19.26	4.54009	4.44026
	19.27	4.56725	4.44052
	19.28	4.49115	4.44078
	19.29	4.55973	4.44104
	19.3	4.44498	4.4413
	19.31	4.56436	4.44156
	19.32	4.59574	4.44183
	19.33	4.46551	4.44209
	19.34	4.55345	4.44235
	19.35	4.48741	4.44261
	19.36	4.53109	4.44287
	19.37	4.62499	4.44314
	19.38	4.47765	4.4434
	19.39	4.54669	4.44366
	19.4	4.51167	4.44392
	19.41	4.54298	4.44418
	19.42	4.6528	4.44444
	19.43	4.50488	4.45109
	19.44	4.56328	4.45773
	19.45	4.44813	4.46437
	19.46	4.53091	4.47101
	19.47	4.60966	4.47765
	19.48	4.45883	4.48429
	19.49	4.53503	4.49093
	19.5	4.42373	4.49757
	19.51	4.51701	4.50421
	19.52	4.57439	4.51086
	19.53	4.46546	4.5175
	19.54	4.54059	4.52414
	19.55	4.43101	4.53078
	19.56	4.4873	4.53742
	19.57	4.61547	4.54406
	19.58	4.45429	4.5507
	19.59	4.52325	4.55734
	19.6	4.46905	4.56398
	19.61	4.49838	4.57063
	19.62	4.63333	4.57727
	19.63	4.48217	4.58391
	19.64	4.52645	4.59055
	19.65	4.51523	4.59719
	19.66	4.54087	4.60383
	19.67	4.58451	4.61047
	19.68	4.47657	4.61711
	19.69	4.47554	4.62375
	19.7	4.52814	4.6304
	19.71	4.53463	4.63704
	19.72	4.59908	4.64368
	19.73	4.45907	4.65032
	19.74	4.54842	4.65696
	19.75	4.50753	4.6636
	19.76	4.58181	4.67024
	19.77	4.62122	4.67688
	19.78	4.52844	4.68352
	19.79	4.57405	4.69017
	19.8	4.52861	4.69681
	19.81	4.60538	4.70345
	19.82	4.63068	4.71009
	19.83	4.55413	4.71673
	19.84	4.57482	4.72337
	19.85	4.56598	4.73001
	19.86	4.60476	4.73665
	19.87	4.63226	4.7433
	19.88	4.55186	4.74994
	19.89	4.60684	4.75658
	19.9	4.5635	4.76322
	19.91	4.6593	4.76986
	19.92	4.64809	4.7765
	19.93	4.6137	4.78314
	19.94	4.63724	4.78978
	19.95	4.59259	4.79642
	19.96	4.65751	4.80307
	19.97	4.66103	4.80971
	19.98	4.67425	4.81635
[truncated: 3,943 more rows]

## Sheet: Figure6b
Figure6b
	time(s)	voltage(mV)
	0.001	-3.22847
	0.002	13.4209
	0.003	22.4956
	0.004	24.2571
	0.005	24.992
	0.006	23.5991
	0.007	20.6648
	0.008	17.5015
	0.009	14.3546
	0.01	11.5814
	0.011	4.43942
	0.012	-13.8118
	0.013	-22.4171
	0.014	-26.4876
	0.015	-28.6153
	0.016	-27.7572
	0.017	-24.8707
	0.018	-19.8087
	0.019	-14.6561
	0.02	-10.417
	0.021	-3.40211
	0.022	13.2397
	0.023	22.4125
	0.024	24.2194
	0.025	24.9844
	0.026	23.6091
	0.027	20.6824
	0.028	17.5116
	0.029	14.381
	0.03	11.5549
	0.031	4.49101
	0.032	-13.7451
	0.033	-22.4674
	0.034	-26.5366
	0.035	-28.6933
	0.036	-27.8377
	0.037	-24.8996
	0.038	-19.8351
	0.039	-14.7492
	0.04	-10.4849
	0.041	-3.54052
	0.042	13.0913
	0.043	22.3345
	0.044	24.1603
	0.045	24.8762
	0.046	23.5701
	0.047	20.7629
	0.048	17.5518
	0.049	14.4175
	0.05	11.6053
	0.051	4.67472
	0.052	-13.5991
	0.053	-22.4737
	0.054	-26.4737
	0.055	-28.6593
	0.056	-27.7999
	0.057	-24.9562
	0.058	-19.9106
	0.059	-14.8373
	0.06	-10.5566
	0.061	-3.6286
	0.062	12.9831
	0.063	22.3043
	0.064	24.0596
	0.065	24.8599
	0.066	23.594
	0.067	20.7076
	0.068	17.5242
	0.069	14.3835
	0.07	11.5927
	0.071	4.69737
	0.072	-13.5463
	0.073	-22.4095
	0.074	-26.4913
	0.075	-28.6782
	0.076	-27.815
	0.077	-24.9009
	0.078	-19.8917
	0.079	-14.7857
	0.08	-10.2622
	0.081	-3.28131
	0.082	13.1064
	0.083	22.2074
	0.084	24.0672
	0.085	24.8624
	0.086	23.4732
	0.087	20.5427
	0.088	17.3342
	0.089	14.2136
	0.09	11.3926
	0.091	4.56902
	0.092	-13.6306
	0.093	-22.5077
	0.094	-26.5605
	0.095	-28.7487
	0.096	-27.7899
	0.097	-24.9147
	0.098	-19.9257
	0.099	-14.6951
	0.1	-9.93504
	0.101	-3.02589
	0.102	13.1592
	0.103	22.1269
	0.104	23.964
	0.105	24.7378
	0.106	23.3877
	0.107	20.5025
	0.108	17.2951
	0.109	14.2061
	0.11	11.4002
	0.111	4.68101
	0.112	-13.472
	0.113	-22.4007
	0.114	-26.4397
	0.115	-28.6744
	0.116	-27.7685
	0.117	-24.926
	0.118	-19.9622
	0.119	-14.7643
	0.12	-10.0143
	0.121	-3.13661
	0.122	12.9139
	0.123	21.9935
	0.124	23.8923
	0.125	24.7454
	0.126	23.3877
	0.127	20.4962
	0.128	17.3442
	0.129	14.2564
	0.13	11.4153
	0.131	4.68478
	0.132	-13.4305
	0.133	-22.4322
	0.134	-26.5027
	0.135	-28.7474
	0.136	-27.9132
	0.137	-25.0997
	0.138	-20.0981
	0.139	-14.8863
	0.14	-10.0772
	0.141	-3.25489
	0.142	12.8245
	0.143	21.9658
	0.144	23.8545
	0.145	24.7026
	0.146	23.3525
	0.147	20.4446
	0.148	17.2322
	0.149	14.1621
	0.15	11.3083
	0.151	4.72756
	0.152	-13.3928
	0.153	-22.4687
	0.154	-26.5303
	0.155	-28.799
	0.156	-27.9522
	0.157	-25.1437
	0.158	-20.1434
	0.159	-14.9908
	0.16	-10.2735
	0.161	-3.57575
	0.162	12.588
	0.163	22.0262
	0.164	23.8293
	0.165	24.6812
	0.166	23.355
	0.167	20.3326
	0.168	17.1844
	0.169	14.1369
	0.17	11.263
	0.171	4.76909
	0.172	-13.3097
	0.173	-22.3529
	0.174	-26.4146
	0.175	-28.7436
	0.176	-27.8855
	0.177	-25.0997
	0.178	-20.1094
	0.179	-14.9404
	0.18	-10.2408
	0.181	-3.59211
	0.182	12.5716
	0.183	21.9495
	0.184	23.8532
	0.185	24.7114
	0.186	23.2958
	0.187	20.4509
	0.188	17.2448
	0.189	14.2136
	0.19	11.3687
	0.191	4.90624
	0.192	-13.1814
	0.193	-22.363
	0.194	-26.4007
	0.195	-28.7814
	0.196	-27.9321
	0.197	-25.262
	0.198	-20.2478
	0.199	-15.1166
	0.2	-10.539
	0.201	-3.94946
	0.202	12.3288
	0.203	21.9369
	0.204	23.8809
	0.205	24.7177
	0.206	23.4292
	0.207	20.6786
	0.208	17.4159
	0.209	14.3445
	0.21	11.4606
	0.211	5.00942
	0.212	-13.1172
	0.213	-22.4447
	0.214	-26.4762
	0.215	-28.8342
	0.216	-28.0315
	0.217	-25.3199
	0.218	-20.2377
	0.219	-15.1581
	0.22	-10.8058
	0.221	-4.4125
	0.222	12.0331
	0.223	21.9935
	0.224	23.8671
	0.225	24.7667
	0.226	23.477
	0.227	20.7139
	0.228	17.4449
	0.229	14.4338
	0.23	11.5612
	0.231	5.26736
	0.232	-12.8492
	0.233	-22.3479
	0.234	-26.3617
	0.235	-28.7575
	0.236	-27.9421
	0.237	-25.3098
	0.238	-20.3057
	0.239	-15.2701
	0.24	-10.8674
	0.241	-4.45654
	0.242	11.9173
	0.243	21.9759
	0.244	23.8696
	0.245	24.7642
	0.246	23.6003
	0.247	20.8334
	0.248	17.5531
	0.249	14.4942
	0.25	11.5939
	0.251	5.38564
	0.252	-12.7573
	0.253	-22.3529
	0.254	-26.397
	0.255	-28.8518
	0.256	-28.0289
	0.257	-25.374
	0.258	-20.3384
	0.259	-15.2638
	0.26	-10.7982
	0.261	-4.3672
	0.262	11.9488
	0.263	21.9306
	0.264	23.8721
	0.265	24.7592
	0.266	23.5123
	0.267	20.6874
	0.268	17.4499
	0.269	14.3835
	0.27	11.4593
	0.271	5.28372
	0.272	-12.7661
	0.273	-22.3655
	0.274	-26.4108
	0.275	-28.8657
	0.276	-28.0591
	0.277	-25.3627
	0.278	-20.3774
	0.279	-15.2676
	0.28	-10.7605
	0.281	-4.43137
	0.282	11.8544
	0.283	21.8539
	0.284	23.7803
	0.285	24.6988
	0.286	23.4267
	0.287	20.6774
	0.288	17.3417
	0.289	14.308
	0.29	11.4367
	0.291	5.37054
	0.292	-12.6806
	0.293	-22.3541
	0.294	-26.3341
	0.295	-28.8607
	0.296	-27.9924
	0.297	-25.3564
	0.298	-20.4038
	0.299	-15.3733
	0.3	-10.9693
	0.301	-4.7623
	0.302	11.5423
	0.303	21.762
	0.304	23.6859
	0.305	24.6258
	0.306	23.4078
	0.307	20.6547
	0.308	17.3719
	0.309	14.3533
	0.31	11.4656
	0.311	5.42968
	0.312	-12.5938
	0.313	-22.2522
	0.314	-26.3441
	0.315	-28.8959
	0.316	-28.0944
	0.317	-25.5149
	0.318	-20.4516
	0.319	-15.4286
	0.32	-10.9756
	0.321	-4.75726
	0.322	11.5537
	0.323	21.8815
	0.324	23.8482
	0.325	24.8058
	0.326	23.4368
	0.327	20.5226
	0.328	17.2863
	0.329	14.2728
	0.33	11.336
	0.331	5.38186
	0.332	-12.5736
	0.333	-22.2535
	0.334	-26.2812
	0.335	-28.8053
	0.336	-27.9912
	0.337	-25.3526
	0.338	-20.3623
	0.339	-15.3192
	0.34	-10.8599
	0.341	-4.73839
	0.342	11.4832
	0.343	21.8174
	0.344	23.7576
	0.345	24.7126
	0.346	23.3789
	0.347	20.5906
	0.348	17.3555
	0.349	14.3571
	0.35	11.4228
	0.351	5.54921
	0.352	-12.3773
	0.353	-22.1503
	0.354	-26.1931
	0.355	-28.7839
	0.356	-28.0277
	0.357	-25.4935
	0.358	-20.5083
	0.359	-15.4928
	0.36	-11.0021
	0.361	-4.85793
	0.362	11.3335
	0.363	21.7708
	0.364	23.779
	0.365	24.7516
	0.366	23.4506
	0.367	20.6786
	0.368	17.3757
	0.369	14.4074
	0.37	11.4706
	0.371	5.58948
	0.372	-12.3396
	0.373	-22.2044
	0.374	-26.2598
	0.375	-28.8883
	0.376	-28.1271
	0.377	-25.5678
	0.378	-20.5875
	0.379	-15.5255
	0.38	-10.963
	0.381	-4.88812
	0.382	11.2668
	0.383	21.7368
	0.384	23.7463
	0.385	24.7365
	0.386	23.506
	0.387	20.7931
	0.388	17.4851
	0.389	14.5106
	0.39	11.5449
	0.391	5.76312
	0.392	-12.215
	0.393	-22.2711
	0.394	-26.3001
	0.395	-28.945
	0.396	-28.1673
	0.397	-25.6798
	0.398	-20.6832
	0.399	-15.6438
	0.4	-11.1015
	0.401	-5.06302
	0.402	11.1145
	0.403	21.7318
	0.404	23.7614
	0.405	24.7592
	0.406	23.5714
	0.407	20.8196
	0.408	17.4751
	0.409	14.5056
	0.41	11.5121
	0.411	5.81974
	0.412	-12.054
	0.413	-22.1855
	0.414	-26.1604
	0.415	-28.8531
	0.416	-28.1485
	0.417	-25.6458
	0.418	-20.6844
	0.419	-15.6639
	0.42	-11.2222
	0.421	-5.23415
	0.422	10.9157
	0.423	21.6777
	0.424	23.7375
	0.425	24.7579
	0.426	23.5727
	0.427	20.8825
	0.428	17.5984
	0.429	14.6087
	0.43	11.6166
	0.431	5.92795
	0.432	-12.0036
	0.433	-22.2422
	0.434	-26.3202
	0.435	-29.0318
	0.436	-28.3246
	0.437	-25.8534
	0.438	-20.8354
	0.439	-15.757
	0.44	-11.1694
	0.441	-5.13097
	0.442	11.0025
	0.443	21.7343
	0.444	23.7866
	0.445	24.8221
	0.446	23.6494
	0.447	21.0007
	0.448	17.6638
	0.449	14.605
	0.45	11.5851
	0.451	6.0412
	0.452	-11.9005
	0.453	-22.1956
	0.454	-26.2497
	0.455	-28.9726
	0.456	-28.1875
	0.457	-25.7842
	0.458	-20.765
	0.459	-15.7092
	0.46	-11.1556
	0.461	-5.2807
	0.462	10.7723
	0.463	21.6035
	0.464	23.7035
	0.465	24.7466
	0.466	23.6431
	0.467	20.9919
	0.468	17.6462
	0.469	14.7258
	0.47	11.7361
	0.471	6.18464
	0.472	-11.6891
	0.473	-22.1465
	0.474	-26.2183
	0.475	-29.0381
	0.476	-28.3397
	0.477	-25.8786
	0.478	-20.9222
	0.479	-15.8539
	0.48	-11.2524
	0.481	-5.38262
	0.482	10.6691
	0.483	21.5607
	0.484	23.6658
	0.485	24.7705
	0.486	23.6192
	0.487	20.997
	0.488	17.6538
	0.489	14.7132
	0.49	11.6896
	0.491	6.21987
	0.492	-11.6413
	0.493	-22.1327
	0.494	-26.2258
	0.495	-29.0809
	0.496	-28.3435
	0.497	-25.9905
	0.498	-21.0355
	0.499	-15.9961
	0.5	-11.4148
	0.501	-5.5613
	0.502	10.4854
	0.503	21.5468
	0.504	23.6922
	0.505	24.7768
	0.506	23.6922
	0.507	20.9919
	0.508	17.6273
	0.509	14.6817
	0.51	11.5751
	0.511	6.19093
	0.512	-11.6312
	0.513	-22.1969
	0.514	-26.2737
	0.515	-29.1287
	0.516	-28.4165
	0.517	-26.0031
	0.518	-20.994
	0.519	-15.9496
	0.52	-11.2902
	0.521	-5.50845
	0.522	10.4703
	0.523	21.5242
	0.524	23.6393
	0.525	24.7617
	0.526	23.5274
	0.527	20.7478
	0.528	17.4411
	0.529	14.4779
	0.53	11.4744
	0.531	6.17457
	0.532	-11.4953
	0.533	-21.988
	0.534	-26.0333
	0.535	-28.9135
	0.536	-28.3007
	0.537	-26.0371
	0.538	-21.1739
	0.539	-16.1786
	0.54	-11.3971
	0.541	-5.54494
	0.542	10.3118
	0.543	21.3304
	0.544	23.5135
	0.545	24.7214
	0.546	23.5991
	0.547	20.9995
	0.548	17.7104
	0.549	14.8101
	0.55	11.711
	0.551	6.41742
	0.552	-11.4349
	0.553	-22.256
	0.554	-26.514
	0.555	-29.5703
	0.556	-28.843
	0.557	-26.4121
	0.558	-21.3173
	0.559	-16.093
	0.56	-11.2235
	0.561	-5.34991
	0.562	10.6968
	0.563	21.8841
[truncated: 54,308 more rows]

## Sheet: Figure6c
Figure6c
[truncated: 52,772 more rows]

[truncated: 10 more sheets: Figure6e, Figure6g, Figure8d, Figure8e, SFig7, SFig10, SFig18, SFig24, SFig31, SFig37]
